# Supplementary material for: Crystal structure of the adduct (4-chloro­phen­yl)(4-hy­droxy­piperidin-1-yl)methanone–(4-chloro­phen­yl)(piperidin-1-yl)methanone (0.75/0.25)
Source: Acta Crystallogr E Crystallogr Commun. 2015 Oct 31;71(Pt 11):o896–7. doi: 10.1107/S2056989015020265 (PMC4645011; doi:10.1107/S2056989015020265)
Supplement: Supplementary file 1 [file e-71-0o896-sup1.cif]

##############################################################################
#                                                                            #
# This CIF contains the data in a paper accepted for publication in          #
# Acta Crystallographica Section E. It conforms to the requirements of       #
# Notes for Authors for Acta Crystallographica Section E, and has been       #
# peer reviewed under the auspices of the IUCr Commission on Journals.       #
#                                                                            #
# Full details of the Crystallographic Information File format               #
# are given in the paper "The Crystallographic Information File (CIF):       #
# a New Standard Archive File for Crystallography" by S. R. Hall, F. H.      #
# Allen and I. D. Brown [Acta Cryst. (1991), A47, 655-685].                  #
#                                                                            #
# The current version of the core CIF dictionary is obtainable from          #
# ftp://ftp.iucr.org/pub/cif_core.dic.                                       #
#                                                                            #
# Software is freely available for graphical display of the structure(s)     #
# in this CIF. For information consult the CIF software page                 #
# http://www.iucr.org/resources/cif/software.                                #
#                                                                            #
# This file may be used for bona fide research purposes within the           #
# scientific community so long as proper attribution is given to the journal # 
# article from which it was obtained.                                        #
#                                                                            #
##############################################################################
data_I
_audit_creation_method     'SHELXL-2014/7'
_chemical_name_systematic
;\
(4-Chlorophenyl)(4-hydroxypiperidin-1-yl)methanone--\
(4-chlorophenyl)(piperidin-1-yl)methanone (0.75/0.25)
;
_chemical_name_common     ?
_chemical_formula_moiety     '0.75(C12 H14 Cl1 N1 O2), 0.25(C12 H14 Cl1 N1 O1)'
_chemical_formula_sum     'C12 H14 Cl N O1.75'
_chemical_formula_iupac     '0.75C12 H14 Cl1 N1 O2, 0.25C12 H14 Cl1 N1 O1'
_chemical_formula_weight     235.69
_chemical_melting_point     ?
_shelx_space_group_comment
;
The symmetry employed for this shelxl refinement is uniquely defined
by the following loop, which should always be used as a source of
symmetry information in preference to the above space-group names.
They are only intended as comments.
;
_space_group_crystal_system     orthorhombic
_space_group_name_H-M_alt     'P c a 21'
_space_group_name_Hall     'P 2c -2ac'
loop_
    _space_group_symop_operation_xyz
    'x, y, z'
    '-x, -y, z+1/2'
    '-x+1/2, y, z+1/2'
    'x+1/2, -y, z'
_cell_length_a     24.312(4)
_cell_length_b     6.1628(10)
_cell_length_c     7.9654(11)
_cell_angle_alpha     90
_cell_angle_beta     90
_cell_angle_gamma     90
_cell_volume     1193.5(3)
_cell_formula_units_Z     4
_cell_measurement_reflns_used     3452
_cell_measurement_theta_min     2.8
_cell_measurement_theta_max     23.2
_cell_measurement_temperature     293(2)
_exptl_crystal_description     block
_exptl_crystal_colour     colourless
_exptl_crystal_size_max     0.250
_exptl_crystal_size_mid     0.200
_exptl_crystal_size_min     0.200
_exptl_crystal_density_diffrn     1.312
_exptl_crystal_density_meas     ?
_exptl_crystal_density_method     'not measured'
_exptl_crystal_F_000     496
_exptl_absorpt_coefficient_mu     0.302
_exptl_absorpt_correction_type     multi-scan
_exptl_absorpt_process_details
;
(SADABS; Bruker, 2004)
;
_shelx_estimated_absorpt_T_min     0.928
_shelx_estimated_absorpt_T_max     0.942
_exptl_absorpt_correction_T_min     0.930
_exptl_absorpt_correction_T_max     0.941
_diffrn_ambient_temperature     293(2)
_diffrn_radiation_type     MoK\a
_diffrn_radiation_wavelength     0.71073
_diffrn_measurement_device_type     'Bruker Kappa APEXII CCD'
_diffrn_measurement_method     '\w and \f scan'
_diffrn_detector_area_resol_mean     ?
_diffrn_reflns_number     17321
_diffrn_reflns_av_R_equivalents     0.0306
_diffrn_reflns_theta_min     3.058
_diffrn_reflns_theta_max     26.059
_diffrn_reflns_theta_full     25.242
_diffrn_measured_fraction_theta_max     0.999
_diffrn_measured_fraction_theta_full     0.999
_diffrn_reflns_limit_h_min     -30
_diffrn_reflns_limit_h_max     30
_diffrn_reflns_limit_k_min     -7
_diffrn_reflns_limit_k_max     7
_diffrn_reflns_limit_l_min     -9
_diffrn_reflns_limit_l_max     9
_refine_special_details     ?
_reflns_number_total     2356
_reflns_number_gt     1539
_reflns_threshold_expression     'I > 2\s(I)'
_refine_ls_structure_factor_coef     Fsqd
_refine_ls_matrix_type     full
_refine_ls_R_factor_all     0.0856
_refine_ls_R_factor_gt     0.0476
_refine_ls_wR_factor_gt     0.1188
_refine_ls_wR_factor_ref     0.1442
_refine_ls_goodness_of_fit_ref     1.023
_refine_ls_restrained_S_all     1.034
_refine_ls_number_reflns     2356
_refine_ls_number_parameters     200
_refine_ls_number_restraints     121
_refine_ls_hydrogen_treatment     constr
_refine_ls_weighting_scheme     calc
_refine_ls_weighting_details
              'w=1/[\s^2^(Fo^2^)+(0.0664P)^2^+0.3379P] where P=(Fo^2^+2Fc^2^)/3'
_atom_sites_solution_hydrogens     geom
_atom_sites_solution_primary     direct
_atom_sites_solution_secondary     difmap
_refine_ls_shift/su_max     0.000
_refine_ls_shift/su_mean     0.000
_refine_diff_density_max     0.311
_refine_diff_density_min     -0.217
_refine_ls_extinction_method     none
_refine_ls_extinction_coef     .
_refine_ls_abs_structure_details
;
Flack <i>x</i> determined using 583 quotients
[(<i>I</i>^+^)-(<i>I</i>^-^)]/[(<i>I</i>^+^)+(<i>I</i>^-^)]
(Parsons <i>et al.</i>, 2013)
;
_refine_ls_abs_structure_Flack     0.03(3)
loop_
    _atom_type_symbol
    _atom_type_description
    _atom_type_scat_dispersion_real
    _atom_type_scat_dispersion_imag
    _atom_type_scat_source
    'C' 'C' 0.0033 0.0016
                         'International Tables Vol C Tables 4.2.6.8 and 6.1.1.4'
    'H' 'H' 0.0000 0.0000
                         'International Tables Vol C Tables 4.2.6.8 and 6.1.1.4'
    'N' 'N' 0.0061 0.0033
                         'International Tables Vol C Tables 4.2.6.8 and 6.1.1.4'
    'O' 'O' 0.0106 0.0060
                         'International Tables Vol C Tables 4.2.6.8 and 6.1.1.4'
    'Cl' 'Cl' 0.1484 0.1585
                         'International Tables Vol C Tables 4.2.6.8 and 6.1.1.4'
_computing_data_collection
;
APEX2 (Bruker, 2004)
;
_computing_cell_refinement
;
APEX2 and SAINT (Bruker, 2004)
;
_computing_data_reduction
;
SAINT and XPREP (Bruker, 2004)
;
_computing_structure_solution
;
SIR92 (Altomare <i>et al.</i>, 1993)
;
_computing_structure_refinement
;
SHELXL2014 (Sheldrick, 2015)
;
_computing_molecular_graphics
;
ORTEP-3 for Windows (Farrugia, 2012) and Mercury (Bruno <i>et al.</i>,
2002)
;
_computing_publication_material
;
SHELXL2014 (Sheldrick, 2015)
;
loop_
    _atom_site_type_symbol
    _atom_site_label
    _atom_site_fract_x
    _atom_site_fract_y
    _atom_site_fract_z
    _atom_site_U_iso_or_equiv
    _atom_site_adp_type
    _atom_site_calc_flag
    _atom_site_occupancy
    _atom_site_disorder_assembly
    _atom_site_disorder_group
    C C1 0.73230(19) 0.1884(8) 0.7580(6) 0.0743(13) Uani d 1 . .
    C C2 0.7397(2) 0.3762(10) 0.6747(8) 0.0909(16) Uani d 1 . .
    H H2 0.7748 0.4191 0.6416 0.109 Uiso calc 1 . .
    C C3 0.6943(2) 0.5050(9) 0.6390(7) 0.0832(15) Uani d 1 . .
    H H3 0.6991 0.6353 0.5819 0.100 Uiso calc 1 . .
    C C4 0.64254(19) 0.4423(8) 0.6867(5) 0.0656(12) Uani d 1 . .
    C C5 0.63637(19) 0.2510(8) 0.7729(8) 0.0811(14) Uani d 1 . .
    H H5 0.6016 0.2076 0.8082 0.097 Uiso calc 1 . .
    C C6 0.6815(2) 0.1230(8) 0.8074(8) 0.0890(16) Uani d 1 . .
    H H6 0.6771 -0.0076 0.8643 0.107 Uiso calc 1 . .
    C C7 0.5944(2) 0.5838(9) 0.6575(6) 0.0773(14) Uani d 1 . .
    C C8 0.5243(3) 0.7357(12) 0.4730(9) 0.0749(18) Uani d 0.75 A 1
    H H8A 0.5155 0.8165 0.5739 0.090 Uiso calc 0.75 A 1
    H H8B 0.4918 0.6565 0.4381 0.090 Uiso calc 0.75 A 1
    C C9 0.5419(3) 0.8877(11) 0.3372(9) 0.0681(17) Uani d 0.75 A 1
    H H9A 0.5727 0.9741 0.3766 0.082 Uiso calc 0.75 A 1
    H H9B 0.5119 0.9855 0.3109 0.082 Uiso calc 0.75 A 1
    C C10 0.5587(3) 0.7668(13) 0.1804(9) 0.0711(19) Uani d 0.75 A 1
    H H10 0.5263 0.6897 0.1375 0.085 Uiso calc 0.75 A 1
    C C11 0.6028(3) 0.5988(12) 0.2233(8) 0.0690(16) Uani d 0.75 A 1
    H H11A 0.6102 0.5109 0.1249 0.083 Uiso calc 0.75 A 1
    H H11B 0.6365 0.6732 0.2537 0.083 Uiso calc 0.75 A 1
    C C12 0.5859(3) 0.4567(10) 0.3627(8) 0.0640(14) Uani d 0.75 A 1
    H H12A 0.5554 0.3660 0.3269 0.077 Uiso calc 0.75 A 1
    H H12B 0.6162 0.3627 0.3935 0.077 Uiso calc 0.75 A 1
    N N1 0.5694(2) 0.5841(9) 0.5067(6) 0.0659(14) Uani d 0.75 A 1
    O O2 0.5746(2) 0.8993(9) 0.0685(7) 0.0870(14) Uani d 0.75 A 1
    H H2A 0.5924 0.8339 -0.0030 0.105(17) Uiso calc 0.75 A 1
    C C8' 0.5628(8) 0.863(3) 0.454(3) 0.069(4) Uani d 0.25 A 2
    H H8'1 0.5850 0.9758 0.4031 0.083 Uiso calc 0.25 A 2
    H H8'2 0.5466 0.9203 0.5556 0.083 Uiso calc 0.25 A 2
    C C9' 0.5169(8) 0.795(4) 0.331(2) 0.072(5) Uani d 0.25 A 2
    H H9'1 0.4939 0.9210 0.3107 0.087 Uiso calc 0.25 A 2
    H H9'2 0.4942 0.6872 0.3865 0.087 Uiso calc 0.25 A 2
    C C10' 0.5350(9) 0.703(4) 0.160(2) 0.077(6) Uani d 0.25 A 2
    H H10A 0.5559 0.8073 0.0953 0.093 Uiso calc 0.25 A 2
    H H10B 0.5040 0.6510 0.0946 0.093 Uiso calc 0.25 A 2
    C C11' 0.5714(8) 0.515(3) 0.226(3) 0.069(5) Uani d 0.25 A 2
    H H11C 0.5475 0.4128 0.2838 0.082 Uiso calc 0.25 A 2
    H H11D 0.5864 0.4396 0.1295 0.082 Uiso calc 0.25 A 2
    C C12' 0.6196(7) 0.568(3) 0.345(2) 0.057(4) Uani d 0.25 A 2
    H H12C 0.6383 0.4350 0.3775 0.069 Uiso calc 0.25 A 2
    H H12D 0.6458 0.6610 0.2887 0.069 Uiso calc 0.25 A 2
    N N1' 0.5977(6) 0.677(2) 0.4953(15) 0.053(3) Uani d 0.25 A 2
    O O1 0.57385(17) 0.6828(7) 0.7749(5) 0.1119(14) Uani d 1 . .
    Cl Cl1 0.78823(7) 0.0274(3) 0.7998(3) 0.1274(8) Uani d 1 . .
loop_
    _atom_site_aniso_label
    _atom_site_aniso_U_11
    _atom_site_aniso_U_22
    _atom_site_aniso_U_33
    _atom_site_aniso_U_12
    _atom_site_aniso_U_13
    _atom_site_aniso_U_23
    C1 0.067(3) 0.080(3) 0.076(3) 0.011(2) -0.016(2) -0.004(3)
    C2 0.070(3) 0.098(4) 0.104(4) -0.010(3) 0.001(3) 0.003(4)
    C3 0.091(4) 0.076(3) 0.083(4) -0.003(3) -0.002(3) 0.018(3)
    C4 0.073(3) 0.071(3) 0.053(2) 0.012(2) 0.002(2) 0.010(2)
    C5 0.066(3) 0.080(3) 0.097(3) 0.007(3) 0.011(3) 0.019(3)
    C6 0.092(4) 0.072(3) 0.103(4) 0.017(3) 0.001(3) 0.023(3)
    C7 0.090(3) 0.082(3) 0.061(2) 0.029(3) 0.005(2) 0.006(2)
    C8 0.074(4) 0.076(4) 0.075(4) 0.031(3) 0.005(3) 0.011(3)
    C9 0.080(5) 0.057(3) 0.068(4) 0.018(3) -0.012(3) 0.004(3)
    C10 0.067(4) 0.081(4) 0.066(3) 0.020(3) -0.018(3) -0.003(3)
    C11 0.067(4) 0.082(4) 0.058(4) 0.020(3) -0.004(3) -0.004(3)
    C12 0.063(3) 0.056(3) 0.074(3) 0.017(3) -0.010(3) -0.008(3)
    N1 0.072(3) 0.064(3) 0.062(3) 0.023(3) -0.001(2) 0.006(2)
    O2 0.097(4) 0.088(3) 0.076(3) 0.017(3) 0.004(3) 0.004(3)
    C8' 0.079(9) 0.064(8) 0.064(9) 0.032(7) -0.003(8) -0.001(6)
    C9' 0.067(9) 0.080(12) 0.071(9) 0.034(8) -0.001(7) -0.007(9)
    C10' 0.057(11) 0.085(12) 0.090(9) 0.012(9) 0.012(7) -0.020(8)
    C11' 0.054(8) 0.079(10) 0.073(9) 0.006(7) 0.002(7) -0.023(7)
    C12' 0.050(7) 0.059(9) 0.062(7) 0.009(7) 0.001(6) -0.008(6)
    N1' 0.051(7) 0.052(6) 0.055(4) 0.012(5) -0.004(4) -0.004(4)
    O1 0.121(3) 0.147(3) 0.067(2) 0.057(3) 0.008(2) -0.004(3)
    Cl1 0.0952(10) 0.1290(13) 0.1579(17) 0.0462(9) -0.0304(12) -0.0134(14)
_geom_special_details
;
All e.s.d.'s (except the e.s.d. in the dihedral angle between two l.s. planes)
are estimated using the full covariance matrix. The cell e.s.d.'s are taken
into account individually in the estimation of e.s.d.'s in distances, angles
and torsion angles; correlations between e.s.d.'s in cell parameters are only
used when they are defined by crystal symmetry. An approximate (isotropic)
treatment of cell e.s.d.'s is used for estimating e.s.d.'s involving l.s.
planes.
;
loop_
    _geom_bond_atom_site_label_1
    _geom_bond_atom_site_label_2
    _geom_bond_site_symmetry_2
    _geom_bond_distance
    _geom_bond_publ_flag
    C1 C2 . 1.346(7) ?
    C1 C6 . 1.358(7) ?
    C1 Cl1 . 1.716(5) ?
    C2 C3 . 1.390(8) ?
    C2 H2 . 0.9300 ?
    C3 C4 . 1.370(7) ?
    C3 H3 . 0.9300 ?
    C4 C5 . 1.373(7) ?
    C4 C7 . 1.478(7) ?
    C5 C6 . 1.378(6) ?
    C5 H5 . 0.9300 ?
    C6 H6 . 0.9300 ?
    C7 O1 . 1.223(6) ?
    C7 N1 . 1.346(7) ?
    C7 N1' . 1.417(13) ?
    C8 N1 . 1.465(7) ?
    C8 C9 . 1.494(9) ?
    C8 H8A . 0.9700 ?
    C8 H8B . 0.9700 ?
    C9 C10 . 1.510(9) ?
    C9 H9A . 0.9700 ?
    C9 H9B . 0.9700 ?
    C10 O2 . 1.269(9) ?
    C10 C11 . 1.529(8) ?
    C10 H10 . 0.9800 ?
    C11 C12 . 1.472(9) ?
    C11 H11A . 0.9700 ?
    C11 H11B . 0.9700 ?
    C12 N1 . 1.447(8) ?
    C12 H12A . 0.9700 ?
    C12 H12B . 0.9700 ?
    O2 H2A . 0.8200 ?
    C8' N1' . 1.460(16) ?
    C8' C9' . 1.54(2) ?
    C8' H8'1 . 0.9700 ?
    C8' H8'2 . 0.9700 ?
    C9' C10' . 1.540(12) ?
    C9' H9'1 . 0.9700 ?
    C9' H9'2 . 0.9700 ?
    C10' C11' . 1.552(12) ?
    C10' H10A . 0.9700 ?
    C10' H10B . 0.9700 ?
    C11' C12' . 1.542(19) ?
    C11' H11C . 0.9700 ?
    C11' H11D . 0.9700 ?
    C12' N1' . 1.474(16) ?
    C12' H12C . 0.9700 ?
    C12' H12D . 0.9700 ?
loop_
    _geom_angle_atom_site_label_1
    _geom_angle_atom_site_label_2
    _geom_angle_atom_site_label_3
    _geom_angle_site_symmetry_1
    _geom_angle_site_symmetry_3
    _geom_angle
    _geom_angle_publ_flag
    C2 C1 C6 . . 121.4(5) ?
    C2 C1 Cl1 . . 119.1(4) ?
    C6 C1 Cl1 . . 119.5(4) ?
    C1 C2 C3 . . 119.0(5) ?
    C1 C2 H2 . . 120.5 ?
    C3 C2 H2 . . 120.5 ?
    C4 C3 C2 . . 120.8(5) ?
    C4 C3 H3 . . 119.6 ?
    C2 C3 H3 . . 119.6 ?
    C3 C4 C5 . . 118.8(4) ?
    C3 C4 C7 . . 121.1(4) ?
    C5 C4 C7 . . 119.9(4) ?
    C4 C5 C6 . . 120.3(5) ?
    C4 C5 H5 . . 119.9 ?
    C6 C5 H5 . . 119.9 ?
    C1 C6 C5 . . 119.7(5) ?
    C1 C6 H6 . . 120.1 ?
    C5 C6 H6 . . 120.1 ?
    O1 C7 N1 . . 119.8(5) ?
    O1 C7 N1' . . 121.2(6) ?
    O1 C7 C4 . . 119.8(4) ?
    N1 C7 C4 . . 119.9(5) ?
    N1' C7 C4 . . 109.8(6) ?
    N1 C8 C9 . . 108.5(6) ?
    N1 C8 H8A . . 110.0 ?
    C9 C8 H8A . . 110.0 ?
    N1 C8 H8B . . 110.0 ?
    C9 C8 H8B . . 110.0 ?
    H8A C8 H8B . . 108.4 ?
    C8 C9 C10 . . 111.5(6) ?
    C8 C9 H9A . . 109.3 ?
    C10 C9 H9A . . 109.3 ?
    C8 C9 H9B . . 109.3 ?
    C10 C9 H9B . . 109.3 ?
    H9A C9 H9B . . 108.0 ?
    O2 C10 C9 . . 110.2(6) ?
    O2 C10 C11 . . 112.2(6) ?
    C9 C10 C11 . . 109.8(5) ?
    O2 C10 H10 . . 108.2 ?
    C9 C10 H10 . . 108.2 ?
    C11 C10 H10 . . 108.2 ?
    C12 C11 C10 . . 112.0(6) ?
    C12 C11 H11A . . 109.2 ?
    C10 C11 H11A . . 109.2 ?
    C12 C11 H11B . . 109.2 ?
    C10 C11 H11B . . 109.2 ?
    H11A C11 H11B . . 107.9 ?
    N1 C12 C11 . . 110.6(5) ?
    N1 C12 H12A . . 109.5 ?
    C11 C12 H12A . . 109.5 ?
    N1 C12 H12B . . 109.5 ?
    C11 C12 H12B . . 109.5 ?
    H12A C12 H12B . . 108.1 ?
    C7 N1 C12 . . 125.6(5) ?
    C7 N1 C8 . . 120.2(5) ?
    C12 N1 C8 . . 114.1(5) ?
    C10 O2 H2A . . 109.5 ?
    N1' C8' C9' . . 110.8(15) ?
    N1' C8' H8'1 . . 109.5 ?
    C9' C8' H8'1 . . 109.5 ?
    N1' C8' H8'2 . . 109.5 ?
    C9' C8' H8'2 . . 109.5 ?
    H8'1 C8' H8'2 . . 108.1 ?
    C8' C9' C10' . . 116.9(17) ?
    C8' C9' H9'1 . . 108.1 ?
    C10' C9' H9'1 . . 108.1 ?
    C8' C9' H9'2 . . 108.1 ?
    C10' C9' H9'2 . . 108.1 ?
    H9'1 C9' H9'2 . . 107.3 ?
    C9' C10' C11' . . 98.0(15) ?
    C9' C10' H10A . . 112.2 ?
    C11' C10' H10A . . 112.2 ?
    C9' C10' H10B . . 112.2 ?
    C11' C10' H10B . . 112.2 ?
    H10A C10' H10B . . 109.8 ?
    C12' C11' C10' . . 118.9(17) ?
    C12' C11' H11C . . 107.6 ?
    C10' C11' H11C . . 107.6 ?
    C12' C11' H11D . . 107.6 ?
    C10' C11' H11D . . 107.6 ?
    H11C C11' H11D . . 107.0 ?
    N1' C12' C11' . . 108.7(13) ?
    N1' C12' H12C . . 109.9 ?
    C11' C12' H12C . . 109.9 ?
    N1' C12' H12D . . 109.9 ?
    C11' C12' H12D . . 109.9 ?
    H12C C12' H12D . . 108.3 ?
    C7 N1' C8' . . 119.5(12) ?
    C7 N1' C12' . . 125.0(12) ?
    C8' N1' C12' . . 112.7(13) ?
loop_
    _geom_torsion_atom_site_label_1
    _geom_torsion_atom_site_label_2
    _geom_torsion_atom_site_label_3
    _geom_torsion_atom_site_label_4
    _geom_torsion_site_symmetry_1
    _geom_torsion_site_symmetry_2
    _geom_torsion_site_symmetry_3
    _geom_torsion_site_symmetry_4
    _geom_torsion
    _geom_torsion_publ_flag
    C6 C1 C2 C3 . . . . 0.0(8) ?
    Cl1 C1 C2 C3 . . . . 179.1(5) ?
    C1 C2 C3 C4 . . . . -0.3(8) ?
    C2 C3 C4 C5 . . . . 0.9(8) ?
    C2 C3 C4 C7 . . . . 176.6(5) ?
    C3 C4 C5 C6 . . . . -1.3(8) ?
    C7 C4 C5 C6 . . . . -177.0(5) ?
    C2 C1 C6 C5 . . . . -0.3(9) ?
    Cl1 C1 C6 C5 . . . . -179.5(5) ?
    C4 C5 C6 C1 . . . . 1.0(9) ?
    C3 C4 C7 O1 . . . . -104.8(7) ?
    C5 C4 C7 O1 . . . . 70.8(7) ?
    C3 C4 C7 N1 . . . . 82.9(7) ?
    C5 C4 C7 N1 . . . . -101.4(6) ?
    C3 C4 C7 N1' . . . . 42.4(9) ?
    C5 C4 C7 N1' . . . . -142.0(8) ?
    N1 C8 C9 C10 . . . . 56.9(9) ?
    C8 C9 C10 O2 . . . . -178.5(7) ?
    C8 C9 C10 C11 . . . . -54.4(9) ?
    O2 C10 C11 C12 . . . . 175.3(7) ?
    C9 C10 C11 C12 . . . . 52.4(9) ?
    C10 C11 C12 N1 . . . . -53.4(9) ?
    O1 C7 N1 C12 . . . . -173.2(6) ?
    C4 C7 N1 C12 . . . . -1.0(10) ?
    O1 C7 N1 C8 . . . . 12.3(10) ?
    C4 C7 N1 C8 . . . . -175.4(6) ?
    C11 C12 N1 C7 . . . . -116.7(7) ?
    C11 C12 N1 C8 . . . . 58.0(9) ?
    C9 C8 N1 C7 . . . . 115.9(7) ?
    C9 C8 N1 C12 . . . . -59.2(9) ?
    N1' C8' C9' C10' . . . . -60(3) ?
    C8' C9' C10' C11' . . . . 56(2) ?
    C9' C10' C11' C12' . . . . -57(2) ?
    C10' C11' C12' N1' . . . . 59(2) ?
    O1 C7 N1' C8' . . . . -18.1(18) ?
    C4 C7 N1' C8' . . . . -164.8(13) ?
    O1 C7 N1' C12' . . . . -177.3(12) ?
    C4 C7 N1' C12' . . . . 36.0(17) ?
    C9' C8' N1' C7 . . . . -108.1(19) ?
    C9' C8' N1' C12' . . . . 54(2) ?
    C11' C12' N1' C7 . . . . 108.5(19) ?
    C11' C12' N1' C8' . . . . -52(2) ?
loop_
    _geom_hbond_atom_site_label_D
    _geom_hbond_atom_site_label_H
    _geom_hbond_atom_site_label_A
    _geom_hbond_site_symmetry_A
    _geom_hbond_distance_DH
    _geom_hbond_distance_HA
    _geom_hbond_distance_DA
    _geom_hbond_angle_DHA
    _geom_hbond_publ_flag
    O2 H2A O1 1_554 0.82 2.05 2.693(7) 135 yes
    C12' H12D Cl1 3_664 0.97 2.77 3.63(2) 148 no
_shelx_hkl_file
;
   0   0  -1   -0.60    0.03
   0   0  -1   -0.72    0.03
   0   0   1   -0.55    0.07
   0   0   2  999.10   15.81
   0   0   2  946.40   15.76
   0   0   2  967.11   16.22
   0   0  -2 1000.00   15.75
   0   0  -2  978.63   16.02
   0   0  -2  990.83   17.60
   0   0  -3   -0.14    0.12
   0   0   3   -0.04    0.08
   0   0   3   -0.02    0.04
   0   0  -3   -0.01    0.04
   0   0  -3    0.04    0.09
   0   0   3    0.01    0.04
   0   0  -3   -0.02    0.03
   0   0  -4   50.29    1.16
   0   0  -4   49.09    0.84
   0   0   4   48.53    0.85
   0   0   4   48.09    0.84
   0   0  -4   50.14    1.33
   0   0  -4   48.41    0.84
   0   0   4   50.42    1.16
   0   0  -5   -0.26    0.17
   0   0  -5    0.02    0.03
   0   0   5    0.03    0.04
   0   0  -5    0.03    0.03
   0   0  -5   -0.20    0.16
   0   0   5    0.07    0.04
   0   0  -6   19.86    0.92
   0   0  -7    0.10    0.29
   0   0  -7    0.09    0.28
   0   0  -8    0.05    0.31
   0   0  -8    0.52    0.28
   0   0  -8    0.50    0.37
   0   0  -9   -0.11    0.34
   0   0  -9   -0.34    0.29
   0   0  -9   -0.13    0.23
   0   1   0   48.79    0.89
   0   1   0   48.65    0.91
   0   1   0   48.77    1.13
   0  -1   0   48.04    0.91
   0  -1   0   48.43    0.93
   0  -1   0   50.37    1.14
   0  -1   0   49.24    0.89
   0   1  -1    0.01    0.02
   0   1  -1   -0.09    0.05
   0   1   1    0.08    0.05
   0   1   1   -0.12    0.05
   0   1  -1    0.01    0.05
   0   1  -1   -0.13    0.05
   0   1   1   -0.03    0.06
   0  -1   1    0.00    0.05
   0  -1  -1   -0.05    0.05
   0  -1  -1    0.03    0.05
   0  -1  -1   -0.01    0.06
   0  -1   1   -0.11    0.04
   0  -1   1   -0.05    0.05
   0   1   2  301.85    4.96
   0   1  -2  306.40    4.91
   0   1  -2  311.11    6.56
   0   1  -2  298.39    4.91
   0   1   2  304.00    5.37
   0   1  -2  308.12    5.38
   0   1   2  307.68    4.94
   0  -1   2  307.79    6.57
   0  -1   2  296.01    4.97
   0  -1   2  298.65    4.92
   0  -1   2  307.85    4.95
   0  -1  -2  299.22    4.97
   0  -1  -2  309.57    4.94
   0  -1  -2  297.45    5.37
   0  -1  -2  301.38    5.57
   0   1   3   -0.08    0.08
   0   1   3    0.04    0.09
   0   1  -3    0.17    0.13
   0   1  -3   -0.04    0.06
   0   1  -3    0.00    0.05
   0   1  -3    0.16    0.13
   0  -1  -3    0.10    0.12
   0  -1   3   -0.01    0.02
   0  -1  -3   -0.05    0.08
   0  -1  -3   -0.05    0.08
   0  -1   3    0.03    0.07
   0  -1  -3   -0.06    0.07
   0  -1   3    0.04    0.12
   0  -1  -3    0.10    0.18
   0   1  -4  160.94    3.24
   0   1  -4  165.47    2.69
   0   1  -4  164.92    3.98
   0   1  -4  162.49    2.69
   0   1   4  166.41    2.76
   0  -1  -4  163.93    2.75
   0  -1   4  162.13    2.71
   0  -1  -4  163.11    2.78
   0  -1   4  164.73    3.01
   0  -1  -4  166.33    2.98
   0  -1  -4  167.88    3.45
   0  -1   4  158.87    2.70
   0  -1  -4  163.79    3.11
   0   1  -5    0.04    0.18
   0   1  -5   -0.03    0.05
   0   1  -5    0.00    0.17
   0   1   5   -0.11    0.07
   0   1   5    0.05    0.08
   0   1  -5    0.01    0.04
   0  -1  -5   -0.32    0.15
   0  -1   5   -0.06    0.05
   0  -1  -5    0.01    0.12
   0  -1  -5    0.00    0.08
   0  -1   5    0.03    0.05
   0  -1   5   -0.33    0.15
   0  -1  -5    0.09    0.08
   0  -1  -5    0.17    0.19
   0   1  -6    9.93    0.61
   0   1  -6   11.79    0.83
   0   1   6    9.89    0.32
   0   1   6    9.88    0.31
   0  -1  -6   11.59    0.76
   0  -1  -6    9.98    0.29
   0  -1  -6   10.00    0.50
   0  -1   6   10.65    0.60
   0   1  -7    0.47    0.32
   0   1   7   -0.07    0.08
   0   1  -7    0.34    0.28
   0   1   7    0.06    0.09
   0  -1  -7    0.30    0.33
   0  -1  -7   -0.04    0.08
   0  -1  -7    0.24    0.21
   0   1  -8    1.36    0.43
   0   1  -8    1.85    0.43
   0  -1  -8    1.28    0.46
   0  -1  -8    1.55    0.29
   0   1  -9   -0.23    0.32
   0   1  -9    0.02    0.33
   0  -1  -9    0.06    0.38
   0   2   0   76.82    1.49
   0   2   0   76.95    1.46
   0   2   0   77.87    1.85
   0  -2   0   76.43    1.51
   0  -2   0   77.22    1.50
   0  -2   0   81.59    1.88
   0  -2   0   78.71    1.46
   0   2  -1   -0.17    0.09
   0   2   1   -0.11    0.10
   0   2  -1   -0.17    0.11
   0   2   1    0.16    0.09
   0   2  -1    0.03    0.10
   0   2   1   -0.06    0.08
   0  -2   1   -0.05    0.11
   0  -2  -1   -0.04    0.11
   0  -2  -1   -0.26    0.11
   0  -2   1   -0.05    0.08
   0  -2   1   -0.02    0.07
   0  -2  -1   -0.13    0.09
   0   2  -2    7.35    0.16
   0   2  -2    7.21    0.29
   0   2  -2    7.83    0.29
   0   2   2    6.99    0.28
   0   2   2    7.22    0.32
   0   2   2    6.92    0.30
   0   2  -2    7.80    0.41
   0  -2  -2    7.68    0.27
   0  -2   2    6.63    0.28
   0  -2   2    7.18    0.31
   0  -2  -2    7.70    0.35
   0  -2  -2    7.32    0.30
   0  -2   2    6.96    0.40
   0  -2  -2    6.97    0.39
   0   2  -3   -0.28    0.10
   0   2   3    0.17    0.13
   0   2  -3    0.16    0.12
   0   2   3    0.15    0.10
   0   2   3    0.01    0.13
   0   2  -3    0.08    0.11
   0   2  -3    0.21    0.16
   0  -2   3    0.09    0.10
   0  -2   3    0.37    0.16
   0  -2   3    0.21    0.14
   0  -2  -3    0.26    0.18
   0  -2   3    0.01    0.13
   0  -2  -3    0.05    0.11
   0  -2  -3   -0.02    0.14
   0   2  -4   31.04    0.69
   0   2   4   30.53    0.77
   0   2  -4   29.75    0.82
   0   2  -4   30.83    0.69
   0   2   4   32.26    0.76
   0   2  -4   32.55    1.17
   0  -2   4   31.04    0.69
   0  -2  -4   29.97    0.77
   0  -2   4   31.59    0.91
   0  -2   4   33.49    1.18
   0  -2  -4   32.23    1.13
   0  -2  -4   30.99    0.85
   0  -2  -4   30.30    0.76
   0  -2  -4   30.85    0.74
   0  -2   4   31.02    0.72
   0   2  -5   -0.01    0.17
   0   2  -5   -0.11    0.09
   0   2   5   -0.10    0.13
   0   2  -5    0.08    0.16
   0   2   5   -0.11    0.12
   0   2  -5   -0.01    0.08
   0  -2   5   -0.04    0.19
   0  -2  -5   -0.08    0.24
   0  -2  -5    0.07    0.11
   0  -2  -5   -0.13    0.16
   0  -2   5    0.02    0.05
   0  -2  -5    0.02    0.11
   0  -2   5   -0.19    0.10
   0  -2  -5   -0.30    0.11
   0   2   6    5.41    0.32
   0   2  -6    5.25    0.22
   0   2  -6    4.35    0.54
   0   2   6    5.52    0.31
   0   2  -6    4.73    0.44
   0   2  -6    5.04    0.21
   0  -2   6    4.82    0.23
   0  -2  -6    5.31    0.62
   0  -2  -6    5.34    0.32
   0  -2   6    5.87    0.51
   0  -2  -6    5.11    0.34
   0  -2   6    5.52    0.26
   0   2  -7    0.03    0.26
   0   2  -7    0.30    0.25
   0   2   7    0.11    0.14
   0  -2  -7    0.67    0.38
   0  -2  -7   -0.04    0.16
   0  -2   7    0.33    0.28
   0  -2   7   -0.05    0.06
   0  -2   7    0.02    0.06
   0   2   8    0.07    0.13
   0   2  -8    0.27    0.29
   0   2  -8    0.06    0.28
   0  -2  -8   -0.12    0.37
   0  -2   8    0.31    0.26
   0   2  -9    0.11    0.34
   0   2  -9   -0.16    0.30
   0  -2  -9    0.79    0.52
   0   3   0    0.35    0.13
   0   3   0    0.21    0.16
   0   3   0    0.23    0.15
   0   3   0    0.49    0.15
   0  -3   0    0.36    0.15
   0  -3   0    0.69    0.17
   0  -3   0    0.56    0.13
   0  -3   0    0.22    0.17
   0   3  -1   -0.27    0.12
   0   3   1   -0.13    0.11
   0   3   1   -0.23    0.12
   0   3  -1   -0.15    0.13
   0   3   1    0.04    0.11
   0   3  -1   -0.12    0.10
   0  -3  -1   -0.05    0.10
   0  -3   1   -0.06    0.09
   0  -3   1   -0.08    0.04
   0  -3  -1   -0.23    0.13
   0  -3   1   -0.24    0.10
   0  -3  -1   -0.20    0.15
   0  -3   1   -0.40    0.12
   0  -3  -1    0.22    0.16
   0   3  -2   10.31    0.44
   0   3   2   10.57    0.47
   0   3  -2   10.94    0.43
   0   3  -2   10.29    0.55
   0   3   2   11.30    0.42
   0   3   2   11.26    0.46
   0  -3   2   10.66    0.47
   0  -3   2   10.79    0.56
   0  -3  -2   10.68    0.49
   0  -3  -2   11.30    0.57
   0  -3  -2   10.93    0.43
   0  -3   2   10.82    0.42
   0   3   3   -0.15    0.13
   0   3  -3   -0.03    0.13
   0   3   3    0.00    0.15
   0   3   3   -0.10    0.09
   0   3  -3   -0.27    0.13
   0   3  -3   -0.13    0.11
   0  -3   3   -0.21    0.09
   0  -3  -3    0.03    0.16
   0  -3  -3   -0.02    0.11
   0  -3   3   -0.18    0.11
   0  -3  -3   -0.27    0.13
   0  -3   3   -0.48    0.13
   0   3  -4    6.45    0.23
   0   3   4    5.99    0.37
   0   3   4    6.63    0.32
   0   3  -4    6.94    0.34
   0   3  -4    6.60    0.52
   0   3   4    6.41    0.37
   0  -3   4    7.02    0.38
   0  -3   4    6.05    0.32
   0  -3  -4    6.32    0.53
   0  -3   4    6.06    0.51
   0  -3   4    7.56    0.45
   0  -3  -4    6.72    0.40
   0  -3  -4    6.93    0.32
   0   3  -5    0.01    0.19
   0   3  -5   -0.02    0.11
   0   3   5   -0.06    0.14
   0   3   5   -0.20    0.16
   0   3  -5    0.19    0.13
   0  -3   5   -0.09    0.12
   0  -3  -5    0.22    0.19
   0  -3   5   -0.20    0.16
   0  -3  -5   -0.35    0.16
   0  -3  -5   -0.47    0.27
   0  -3  -5   -0.07    0.14
   0  -3   5   -0.28    0.18
   0   3   6    0.86    0.23
   0   3  -6    0.55    0.29
   0   3  -6    1.01    0.18
   0   3   6    0.73    0.22
   0   3  -6    0.78    0.21
   0  -3  -6    1.03    0.39
   0  -3  -6    0.62    0.18
   0  -3  -6    0.94    0.24
   0  -3   6    1.03    0.28
   0  -3   6    0.92    0.17
   0  -3   6    0.75    0.21
   0   3  -7    0.05    0.27
   0   3  -7    0.31    0.21
   0   3   7   -0.03    0.18
   0  -3   7    0.05    0.15
   0  -3   7    0.21    0.29
   0  -3  -7   -0.31    0.25
   0   3   8    0.42    0.21
   0   3  -8    0.75    0.36
   0  -3  -8    1.09    0.44
   0  -3   8    0.34    0.36
   0   3  -9   -0.15    0.31
   0  -3  -9    0.48    0.50
   0   4   0    0.31    0.17
   0   4   0    0.28    0.16
   0  -4   0    0.37    0.14
   0  -4   0    0.24    0.17
   0  -4   0    0.21    0.18
   0  -4   0    0.44    0.19
   0   4  -1   -0.19    0.16
   0   4   1   -0.35    0.15
   0   4   1   -0.25    0.17
   0   4  -1   -0.14    0.16
   0   4   1   -0.01    0.14
   0  -4  -1   -0.07    0.14
   0  -4   1   -0.05    0.06
   0  -4  -1   -0.42    0.19
   0  -4  -1   -0.10    0.18
   0  -4   1   -0.16    0.14
   0  -4   1   -0.24    0.18
   0  -4   1   -0.09    0.12
   0   4  -2    5.31    0.48
   0   4  -2    5.32    0.37
   0   4   2    4.45    0.35
   0   4   2    5.54    0.42
   0   4   2    4.68    0.38
   0  -4   2    5.34    0.46
   0  -4   2    4.76    0.35
   0  -4  -2    4.76    0.44
   0  -4  -2    5.15    0.46
   0  -4   2    4.90    0.41
   0   4  -3    0.17    0.22
   0   4   3    0.00    0.19
   0   4   3    0.04    0.20
   0   4   3    0.07    0.14
   0   4  -3    0.02    0.17
   0  -4  -3    0.07    0.25
   0  -4  -3    0.30    0.22
   0  -4   3   -0.08    0.22
   0  -4   3    0.06    0.17
   0   4  -4   -0.16    0.18
   0   4   4    0.08    0.21
   0   4   4    0.23    0.14
   0   4   4    0.13    0.21
   0   4  -4   -0.12    0.15
   0  -4   4   -0.12    0.17
   0  -4   4   -0.05    0.23
   0  -4  -4   -0.36    0.26
   0  -4   4   -0.23    0.18
   0  -4  -4   -0.27    0.20
   0   4   5   -0.26    0.21
   0   4   5   -0.19    0.11
   0   4  -5   -0.24    0.23
   0   4  -5   -0.19    0.15
   0   4   5   -0.04    0.20
   0  -4   5   -0.08    0.16
   0  -4  -5   -0.56    0.31
   0  -4   5    0.12    0.22
   0  -4  -5   -0.07    0.21
   0  -4   5   -0.21    0.23
   0   4  -6    0.61    0.31
   0   4   6    0.77    0.26
   0  -4   6    0.84    0.26
   0  -4  -6    0.60    0.29
   0  -4  -6    0.17    0.31
   0  -4   6    1.37    0.35
   0   4   7   -0.19    0.21
   0   4  -7   -0.15    0.25
   0  -4   7    0.10    0.28
   0  -4   7   -0.04    0.22
   0  -4  -7    0.30    0.44
   0   4   8   -0.19    0.24
   0   4  -8   -0.18    0.31
   0  -4   8    0.46    0.37
   0  -4  -8   -0.15    0.49
   0   5   0    0.27    0.24
   0  -5   0    0.29    0.17
   0  -5   0    0.73    0.31
   0   5  -1   -0.04    0.22
   0   5  -1   -0.13    0.24
   0   5   1    0.00    0.23
   0  -5   1   -0.23    0.07
   0  -5  -1   -0.11    0.18
   0  -5  -1   -0.16    0.25
   0  -5   1    0.20    0.27
   0   5  -2    1.24    0.30
   0   5   2    1.37    0.29
   0   5  -2    1.26    0.34
   0   5   2    1.08    0.28
   0  -5  -2    1.52    0.36
   0  -5  -2    2.39    0.42
   0  -5   2    2.00    0.38
   0   5   3    0.14    0.24
   0   5  -3    0.50    0.25
   0   5  -3   -0.16    0.27
   0   5   3    0.04    0.19
   0  -5   3    0.01    0.20
   0  -5  -3   -0.44    0.22
   0  -5  -3    0.10    0.29
   0  -5   3   -0.17    0.25
   0   5  -4    1.21    0.39
   0   5  -4    1.42    0.29
   0   5   4    1.86    0.36
   0  -5   4    1.59    0.35
   0  -5  -4    1.27    0.35
   0  -5  -4    1.43    0.42
   0   5  -5   -0.21    0.25
   0   5   5    0.16    0.27
   0  -5   5   -0.57    0.23
   0  -5   5    0.11    0.27
   0  -5  -5    0.33    0.37
   0  -5  -5   -0.54    0.26
   0   5   6    0.61    0.31
   0   5  -6    0.41    0.36
   0  -5   6    0.03    0.28
   0  -5  -6    0.73    0.44
   0  -5   6    0.78    0.34
   0   5   7   -0.12    0.23
   0   5  -7   -0.03    0.31
   0  -5   7   -0.41    0.23
   0  -5   7   -0.17    0.33
   0  -5  -7    0.31    0.46
   0   6   0    2.30    0.41
   0  -6   0    1.44    0.26
   0  -6   0    2.74    0.48
   0   6  -1    0.02    0.26
   0   6   1   -0.08    0.27
   0  -6   1    0.01    0.32
   0  -6  -1   -0.28    0.31
   0  -6  -1    0.15    0.23
   0   6  -2    0.14    0.32
   0   6  -2    0.21    0.29
   0   6   2   -0.03    0.28
   0  -6  -2   -0.27    0.30
   0  -6  -2    0.43    0.31
   0  -6   2   -0.30    0.30
   0   6  -3   -0.35    0.30
   0   6   3   -0.01    0.30
   0   6  -3   -0.06    0.27
   0  -6  -3   -0.18    0.30
   0  -6  -3   -0.05    0.32
   0  -6   3   -0.16    0.30
   0   6  -4    0.06    0.30
   0   6   4    0.64    0.34
   0   6  -4   -0.99    0.34
   0  -6   4    0.13    0.27
   0  -6  -4    0.22    0.33
   0  -6   4    0.14    0.34
   0  -6  -4    0.04    0.36
   0   6  -5   -0.82    0.34
   0   6   5    0.31    0.35
   0  -6   5   -0.10    0.34
   0  -6  -5   -0.27    0.39
   0  -6  -5   -0.46    0.31
   0  -6   5   -0.40    0.26
   0   6   6    0.58    0.38
   0   6  -6   -0.40    0.35
   0  -6   6    0.34    0.36
   0  -6  -6    0.45    0.48
   0  -6   6    0.15    0.35
   0   7   0    0.46    0.35
   0  -7   0    0.46    0.38
   0   7   1   -0.15    0.22
   0   7  -1    0.31    0.33
   0  -7  -1   -0.03    0.30
   0  -7   1    0.48    0.42
   0   7  -2    0.85    0.36
   0   7   2    0.37    0.36
   0  -7  -2    1.01    0.47
   0  -7   2    0.33    0.39
   0   7  -3   -0.25    0.29
   0   7  -3   -1.03    0.38
   0   7   3    0.44    0.34
   0  -7   3    0.80    0.48
   0  -7  -3    0.26    0.38
   0  -7  -3    0.21    0.41
   1   0  -9   -0.13    0.34
   1   0  -9   -0.14    0.36
   1   0  -9   -0.04    0.27
   1   0  -8   -0.47    0.24
   1   0  -8    0.29    0.35
   1   0  -8   -0.02    0.22
   1   0  -7    0.44    0.31
   1   0  -7   -0.03    0.29
   1   0  -6    0.31    0.26
   1   0  -5   -0.12    0.16
   1   0  -5   -0.10    0.18
   1   0  -4    0.14    0.12
   1   0  -4    0.07    0.17
   1   0  -3   -0.03    0.08
   1   0  -2   -0.01    0.11
   1   0   0    0.00    0.00
   1   0   0    0.00    0.00
   1   0   0    0.00    0.00
  -1   0   0    0.00    0.00
  -1   0   0    0.00    0.00
  -1   0   0   -0.01    0.00
   1   0   0    0.01    0.00
  -1   0   0    0.00    0.00
  -1   0  -1   -0.28    0.05
  -1   0  -1   -0.25    0.03
   1   0   1   -0.14    0.06
  -1   0  -2    0.09    0.11
  -1   0  -2    0.22    0.06
   1   0   2    0.21    0.05
  -1   0  -2    0.09    0.12
  -1   0  -2    0.10    0.05
   1   0   2    0.00    0.11
  -1   0  -3    0.02    0.05
   1   0   3   -0.03    0.05
  -1   0  -3   -0.25    0.12
   1   0   3   -0.16    0.10
  -1   0  -3   -0.02    0.04
   1   0   3   -0.02    0.04
  -1   0  -3    0.02    0.11
  -1   0  -4   -0.11    0.15
   1   0   4    0.05    0.07
  -1   0  -4    0.19    0.18
  -1   0  -4   -0.07    0.05
   1   0   4    0.17    0.12
   1   0   4    0.04    0.06
  -1   0  -4   -0.10    0.06
  -1   0  -5    0.13    0.20
   1   0   5   -0.01    0.06
   1   0   5   -0.05    0.06
  -1   0  -5   -0.06    0.05
   1   0   5   -0.01    0.15
  -1   0  -5    0.04    0.05
   1   0   6    0.13    0.06
  -1   0  -6    0.22    0.21
  -1   0  -6    0.47    0.28
  -1   0  -6    0.09    0.05
  -1   0  -6    0.11    0.05
   1   0   6    0.12    0.07
  -1   0  -7    0.36    0.31
  -1   0  -7    0.18    0.31
  -1   0  -8    0.15    0.32
  -1   0  -8   -0.06    0.33
  -1   0  -9   -0.50    0.31
  -1   0  -9   -0.01    0.25
  -1   0  -9   -0.19    0.33
   1   1  -9   -0.10    0.33
   1   1  -9   -0.07    0.30
   1  -1  -9    0.50    0.35
   1   1  -8    0.15    0.30
   1   1  -8   -0.11    0.29
   1  -1  -8   -0.07    0.36
   1  -1  -8   -0.17    0.20
   1   1  -7    7.03    0.76
   1   1  -7    7.40    0.61
  -1   1   7    5.40    0.15
   1  -1  -7    5.63    0.45
   1  -1  -7    6.48    0.70
   1   1  -6    0.74    0.26
  -1   1   6    0.88    0.11
   1   1  -6    0.76    0.30
  -1   1   6    0.74    0.11
   1  -1  -6    0.75    0.21
   1  -1  -6    0.71    0.10
  -1  -1   6    0.95    0.28
   1  -1  -6    1.16    0.36
   1  -1  -6    0.65    0.10
   1   1  -5    0.44    0.23
  -1   1   5    0.48    0.10
  -1   1   5    0.40    0.10
   1   1  -5    0.34    0.19
   1  -1  -5    0.44    0.17
  -1  -1   5    0.47    0.21
   1  -1  -5    0.63    0.10
   1  -1  -5    0.08    0.23
   1  -1  -5    0.48    0.09
   1  -1  -5    0.47    0.16
   1   1  -4    1.05    0.26
   1   1  -4    1.39    0.25
   1   1  -4    1.33    0.10
   1   1  -4    1.59    0.10
  -1   1   4    1.40    0.14
   1  -1  -4    1.33    0.15
   1  -1  -4    1.39    0.27
  -1  -1   4    1.28    0.11
  -1  -1   4    1.72    0.12
   1  -1  -4    1.68    0.15
  -1  -1   4    1.58    0.27
   1  -1  -4    1.45    0.21
   1  -1  -4    1.57    0.25
  -1   1   3   28.61    0.59
   1   1  -3   28.49    0.54
  -1   1   3   27.65    0.60
   1   1  -3   29.14    0.96
   1   1  -3   28.93    0.54
  -1  -1   3   28.82    0.74
  -1  -1   3   28.04    0.55
  -1  -1   3   25.24    0.53
   1  -1  -3   28.29    0.72
   1  -1  -3   28.83    0.58
   1  -1  -3   28.88    0.61
   1  -1  -3   28.67    0.70
   1   1  -2  105.55    1.76
  -1   1   2  104.31    1.98
  -1   1   2  105.09    1.80
   1   1  -2  104.66    1.77
  -1   1   2  105.55    1.82
   1   1  -2  106.64    2.45
   1  -1  -2  104.79    1.98
  -1  -1   2  106.20    1.87
   1  -1  -2  104.57    1.79
  -1  -1   2  105.53    2.45
  -1  -1   2  104.67    1.78
   1  -1  -2  104.58    1.82
   1   1  -1  108.89    2.36
   1   1  -1  106.34    1.82
  -1   1   1  106.35    1.84
  -1   1   1  107.36    1.98
  -1   1   1  105.48    1.82
   1   1  -1  108.87    1.81
  -1  -1   1  108.92    1.81
   1  -1  -1  107.99    1.97
  -1  -1   1  107.41    2.37
   1  -1  -1  108.58    1.85
   1  -1  -1  105.41    1.82
  -1  -1   1  106.35    1.83
   1   1   0   32.64    0.66
  -1   1   0   32.62    0.69
   1   1   0   33.68    0.67
  -1   1   0   32.88    0.64
   1   1   0   32.90    0.64
  -1   1   0   32.35    0.65
  -1   1   0   34.29    0.83
   1  -1   0   32.83    0.69
  -1  -1   0   32.37    0.66
  -1  -1   0   32.15    0.64
  -1  -1   0   33.06    0.79
  -1  -1   0   32.62    0.66
   1  -1   0   32.64    0.65
   1  -1   0   33.73    0.83
   1   1   1  107.84    2.07
  -1   1  -1  107.47    1.90
   1   1   1  107.81    1.92
   1   1   1  107.21    1.84
   1   1   1  107.95    1.86
  -1   1  -1  110.57    1.83
  -1   1  -1  106.98    2.42
  -1   1  -1  106.74    1.83
   1  -1   1  108.45    1.84
   1  -1   1  107.85    1.91
  -1  -1  -1  107.67    1.92
   1  -1   1  107.59    2.43
   1  -1   1  105.59    1.82
  -1  -1  -1  109.42    1.84
  -1  -1  -1  107.93    2.08
  -1  -1  -1  108.62    1.87
  -1   1  -2  107.72    2.46
  -1   1  -2  104.03    1.94
  -1   1  -2  103.81    1.75
   1   1   2  103.36    1.78
  -1   1  -2  103.38    1.75
   1   1   2  102.29    1.80
  -1  -1  -2  106.99    1.81
   1  -1   2  102.35    1.75
  -1  -1  -2  105.89    1.81
   1  -1   2  101.80    1.76
  -1  -1  -2  101.99    1.77
  -1  -1  -2  103.72    2.12
  -1  -1  -2   90.00    1.86
   1  -1   2  103.36    2.45
   1   1   3   29.02    0.63
  -1   1  -3   28.40    0.57
  -1   1  -3   28.26    0.75
  -1   1  -3   28.98    0.99
  -1   1  -3   28.63    0.57
   1   1   3   28.26    0.61
  -1  -1  -3   28.94    0.90
  -1  -1  -3   27.89    0.63
   1  -1   3   27.66    0.73
  -1  -1  -3   28.90    0.65
  -1  -1  -3   27.12    0.70
  -1  -1  -3   28.03    0.60
   1  -1   3   28.10    0.58
  -1   1  -4    1.30    0.13
  -1   1  -4    1.32    0.12
  -1   1  -4    1.34    0.26
  -1   1  -4    1.41    0.28
   1   1   4    1.42    0.17
   1   1   4    1.59    0.16
   1  -1   4    1.81    0.27
   1  -1   4    1.43    0.14
  -1  -1  -4    1.37    0.22
  -1  -1  -4    1.38    0.15
  -1  -1  -4    1.22    0.16
  -1  -1  -4    1.36    0.18
   1  -1   4    1.33    0.13
  -1  -1  -4    2.00    0.34
   1   1   5    0.51    0.11
  -1   1  -5    0.55    0.08
  -1   1  -5    0.25    0.18
  -1   1  -5    0.48    0.08
  -1   1  -5    0.66    0.23
  -1  -1  -5    0.28    0.20
  -1  -1  -5    0.75    0.12
   1  -1   5    0.34    0.17
  -1  -1  -5    0.29    0.20
  -1  -1  -5    0.26    0.10
   1  -1   5    0.55    0.09
  -1  -1  -5    0.49    0.14
   1  -1   5    0.51    0.09
   1   1   6    0.90    0.14
   1   1   6    0.60    0.12
  -1   1  -6    0.63    0.07
  -1   1  -6    0.60    0.30
  -1   1  -6    0.79    0.07
  -1   1  -6    0.96    0.28
  -1  -1  -6    0.93    0.30
   1  -1   6    0.48    0.25
  -1  -1  -6    0.73    0.13
   1  -1   6    0.67    0.08
   1  -1   6    0.62    0.09
  -1  -1  -6    0.62    0.19
   1   1   7    6.03    0.26
   1   1   7    5.74    0.25
  -1   1  -7    6.69    0.59
  -1   1  -7    4.90    0.64
   1  -1   7    6.99    0.57
  -1  -1  -7    5.76    0.23
  -1  -1  -7    6.22    0.66
  -1  -1  -7    6.43    0.45
  -1   1  -8   -0.09    0.28
  -1   1  -8    0.27    0.33
  -1  -1  -8    0.35    0.38
  -1  -1  -8    0.38    0.21
  -1   1  -9   -0.25    0.32
  -1   1  -9    0.25    0.39
  -1  -1  -9    0.02    0.38
  -1  -1  -9   -0.04    0.39
   1   2  -9    0.04    0.34
   1   2  -9    0.55    0.37
   1  -2  -9    0.08    0.44
  -1   2   8    0.69    0.15
   1   2  -8    0.67    0.32
   1   2  -8    0.33    0.33
   1  -2  -8    0.16    0.42
  -1   2   7    1.05    0.19
  -1   2   7    1.05    0.18
   1   2  -7    0.73    0.34
   1   2  -7    1.01    0.30
  -1  -2   7    1.17    0.36
   1  -2  -7    0.69    0.21
   1  -2  -7    1.40    0.46
   1   2  -6    2.37    0.15
   1   2  -6    2.33    0.41
  -1   2   6    2.73    0.24
   1   2  -6    1.88    0.32
  -1   2   6    2.82    0.26
   1   2  -6    2.46    0.14
  -1  -2   6    3.22    0.43
   1  -2  -6    2.51    0.25
  -1  -2   6    2.54    0.19
  -1  -2   6    2.15    0.16
   1  -2  -6    2.65    0.47
   1  -2  -6    2.35    0.27
  -1   2   5    1.48    0.20
  -1   2   5    1.35    0.18
   1   2  -5    1.38    0.14
   1   2  -5    1.43    0.30
   1   2  -5    1.51    0.15
   1   2  -5    1.20    0.23
   1  -2  -5    1.62    0.20
   1  -2  -5    1.54    0.21
  -1  -2   5    1.82    0.17
  -1  -2   5    1.53    0.29
   1  -2  -5    1.74    0.28
   1  -2  -5    1.31    0.18
   1  -2  -5    1.36    0.31
  -1  -2   5    1.34    0.14
   1   2  -4   28.30    0.63
   1   2  -4   27.68    1.04
   1   2  -4   27.97    0.62
   1   2  -4   27.11    0.77
  -1   2   4   26.77    0.70
  -1   2   4   26.98    0.68
   1  -2  -4   27.48    0.73
  -1  -2   4   27.86    0.83
   1  -2  -4   27.26    0.72
  -1  -2   4   27.28    0.66
  -1  -2   4   26.58    0.62
   1  -2  -4   28.31    1.05
   1  -2  -4   26.66    0.67
   1   2  -3   54.00    1.03
  -1   2   3   51.39    1.10
   1   2  -3   51.32    1.08
  -1   2   3   50.85    1.07
  -1   2   3   51.62    1.12
   1   2  -3   51.48    1.47
   1   2  -3   52.09    1.03
  -1  -2   3   50.71    1.49
  -1  -2   3   51.73    1.06
   1  -2  -3   52.53    1.06
  -1  -2   3   50.80    1.01
   1  -2  -3   50.62    1.39
   1  -2  -3   52.23    1.12
  -1  -2   3   50.14    1.14
   1  -2  -3   51.40    1.11
   1   2  -2   54.15    1.41
  -1   2   2   53.19    1.09
  -1   2   2   55.06    1.13
   1   2  -2   52.91    0.98
   1   2  -2   53.75    1.05
  -1   2   2   53.87    1.14
   1   2  -2   52.08    1.07
   1  -2  -2   52.59    1.12
  -1  -2   2   52.78    1.43
  -1  -2   2   53.26    1.09
   1  -2  -2   53.72    1.12
  -1  -2   2   52.68    1.05
   1  -2  -2   53.82    1.08
  -1   2   1   61.77    1.28
   1   2  -1   63.07    1.52
   1   2  -1   62.36    1.23
  -1   2   1   62.66    1.25
  -1   2   1   61.07    1.22
   1   2  -1   61.73    1.20
   1  -2  -1   62.33    1.27
  -1  -2   1   59.99    1.24
   1  -2  -1   59.88    1.25
  -1  -2   1   63.10    1.54
  -1  -2   1   61.28    1.10
  -1  -2   1   62.67    1.20
   1  -2  -1   64.41    1.23
   1  -2  -1   62.69    1.57
   1   2   0   38.79    0.88
  -1   2   0   39.04    0.85
   1   2   0   40.93    0.86
  -1   2   0   39.75    1.08
  -1   2   0   40.02    0.91
  -1   2   0   40.34    0.88
  -1  -2   0   40.42    0.85
   1  -2   0   39.69    0.89
  -1  -2   0   40.78    0.90
   1  -2   0   40.30    0.85
  -1  -2   0   41.81    1.07
   1  -2   0   41.06    1.10
  -1  -2   0   40.12    0.87
   1   2   1   60.81    1.22
  -1   2  -1   61.40    1.55
   1   2   1   62.03    1.22
  -1   2  -1   62.22    1.22
   1   2   1   61.46    1.25
  -1   2  -1   61.11    1.20
  -1  -2  -1   60.52    1.35
   1  -2   1   62.33    1.24
  -1  -2  -1   63.32    1.27
   1  -2   1   59.83    1.09
   1  -2   1   61.96    1.19
  -1  -2  -1   62.86    1.21
   1  -2   1   60.93    1.57
  -1   2  -2   53.09    1.06
   1   2   2   54.57    1.08
  -1   2  -2   54.06    1.46
   1   2   2   54.16    1.10
   1   2   2   54.69    1.14
  -1   2  -2   52.64    0.96
  -1   2  -2   54.46    1.09
   1  -2   2   53.44    1.47
  -1  -2  -2   53.09    1.05
  -1  -2  -2   53.68    1.33
   1  -2   2   51.88    1.10
   1  -2   2   52.52    1.06
  -1  -2  -2   53.28    1.14
  -1  -2  -2   52.10    1.08
   1   2   3   50.74    1.05
  -1   2  -3   51.49    1.03
  -1   2  -3   51.67    1.07
  -1   2  -3   52.62    1.52
   1   2   3   51.31    1.12
  -1   2  -3   52.38    1.05
   1   2   3   53.07    1.09
  -1  -2  -3   51.56    1.07
  -1  -2  -3   50.68    1.12
   1  -2   3   50.34    1.03
   1  -2   3   51.28    1.53
  -1  -2  -3   52.59    1.42
  -1  -2  -3   51.68    1.04
   1  -2   3   51.33    1.07
  -1   2  -4   27.15    0.64
   1   2   4   27.65    0.70
  -1   2  -4   28.50    1.09
  -1   2  -4   28.06    0.64
   1   2   4   27.17    0.72
  -1   2  -4   27.00    0.76
   1  -2   4   27.72    0.65
  -1  -2  -4   27.19    0.78
   1  -2   4   27.60    0.68
   1  -2   4   27.57    0.85
  -1  -2  -4   27.68    0.66
   1  -2   4   26.66    1.08
  -1  -2  -4   26.38    1.00
  -1  -2  -4   27.24    0.73
  -1  -2  -4   28.09    0.69
  -1   2  -5    1.45    0.16
   1   2   5    1.88    0.23
  -1   2  -5    1.67    0.17
  -1   2  -5    0.98    0.22
   1   2   5    1.84    0.21
  -1   2  -5    1.21    0.29
  -1  -2  -5    1.53    0.22
  -1  -2  -5    1.23    0.17
  -1  -2  -5    1.55    0.36
  -1  -2  -5    1.53    0.27
   1  -2   5    1.58    0.18
   1  -2   5    1.70    0.30
   1   2   6    2.47    0.25
  -1   2  -6    2.54    0.19
  -1   2  -6    2.37    0.34
  -1   2  -6    2.48    0.43
   1   2   6    2.47    0.26
  -1   2  -6    2.68    0.18
  -1  -2  -6    2.77    0.26
   1  -2   6    2.32    0.19
  -1  -2  -6    2.67    0.45
  -1  -2  -6    2.18    0.24
   1  -2   6    2.37    0.39
   1  -2   6    2.58    0.23
  -1   2  -7    1.50    0.33
  -1   2  -7    0.78    0.34
   1   2   7    1.82    0.22
   1  -2   7    0.81    0.30
   1  -2   7    1.19    0.14
   1  -2   7    1.13    0.13
  -1  -2  -7    0.91    0.20
  -1  -2  -7    1.30    0.39
  -1   2  -8    0.17    0.26
  -1   2  -8    0.95    0.39
   1   2   8    0.51    0.16
   1  -2   8    0.74    0.35
  -1  -2  -8    0.22    0.33
  -1   2  -9   -0.05    0.33
  -1   2  -9   -0.26    0.29
  -1  -2  -9    0.28    0.48
   1   3  -9    0.33    0.38
   1  -3  -9    0.06    0.48
   1   3  -8    0.27    0.34
  -1   3   8    0.40    0.21
  -1  -3   8    0.15    0.34
   1  -3  -8   -0.23    0.39
   1   3  -7    1.73    0.39
   1   3  -7    1.32    0.27
  -1   3   7    1.77    0.27
   1  -3  -7    1.01    0.40
  -1  -3   7    1.16    0.38
  -1  -3   7    1.34    0.20
  -1   3   6    0.81    0.22
  -1   3   6    0.71    0.20
   1   3  -6    0.51    0.27
   1   3  -6    0.29    0.15
   1   3  -6    0.53    0.20
  -1  -3   6    0.83    0.20
  -1  -3   6    0.56    0.26
   1  -3  -6    0.63    0.22
   1  -3  -6    0.55    0.41
   1  -3  -6    0.22    0.18
   1   3  -5    0.99    0.17
   1   3  -5    0.98    0.18
  -1   3   5    0.82    0.20
  -1   3   5    1.67    0.26
   1   3  -5    1.24    0.31
   1  -3  -5    1.12    0.20
   1  -3  -5    1.39    0.26
  -1  -3   5    1.43    0.30
  -1  -3   5    1.18    0.19
  -1  -3   5    1.17    0.22
   1  -3  -5    0.75    0.38
   1  -3  -5    1.25    0.27
   1   3  -4    0.92    0.18
   1   3  -4    0.78    0.22
  -1   3   4    1.21    0.22
  -1   3   4    1.02    0.22
   1   3  -4    0.82    0.11
  -1   3   4    1.03    0.17
   1  -3  -4    0.89    0.21
  -1  -3   4    0.81    0.22
   1  -3  -4    0.96    0.18
   1  -3  -4    0.60    0.26
  -1  -3   4    0.78    0.23
  -1  -3   4    0.79    0.21
  -1  -3   4    0.89    0.17
   1   3  -3    0.86    0.18
  -1   3   3    1.24    0.21
   1   3  -3    0.96    0.19
  -1   3   3    1.05    0.21
  -1   3   3    1.07    0.18
   1   3  -3    0.95    0.21
   1  -3  -3    0.90    0.28
   1  -3  -3    1.04    0.22
   1  -3  -3    1.38    0.19
  -1  -3   3    1.15    0.23
  -1  -3   3    1.31    0.20
  -1  -3   3    0.85    0.20
   1   3  -2    8.55    0.38
  -1   3   2    8.58    0.41
  -1   3   2    9.37    0.43
  -1   3   2    9.78    0.41
   1   3  -2    9.80    0.51
   1   3  -2    9.81    0.43
   1  -3  -2    8.72    0.39
   1  -3  -2    9.53    0.53
   1  -3  -2    9.45    0.39
   1  -3  -2    8.36    0.44
  -1  -3   2    9.16    0.51
  -1  -3   2    9.64    0.44
  -1  -3   2    9.46    0.38
  -1   3   1    0.67    0.18
  -1   3   1    0.93    0.17
   1   3  -1    0.60    0.18
   1   3  -1    0.81    0.18
  -1   3   1    0.84    0.20
   1   3  -1    0.32    0.16
  -1  -3   1    0.71    0.16
   1  -3  -1    0.56    0.17
   1  -3  -1    0.31    0.19
   1  -3  -1    0.74    0.20
  -1  -3   1    0.79    0.17
   1  -3  -1    0.84    0.16
  -1  -3   1    0.98    0.09
  -1  -3   1    0.52    0.20
  -1   3   0    3.04    0.27
   1   3   0    3.05    0.28
  -1   3   0    2.81    0.27
  -1   3   0    3.14    0.28
   1   3   0    3.30    0.31
  -1   3   0    3.55    0.31
  -1  -3   0    3.08    0.23
   1  -3   0    3.36    0.24
  -1  -3   0    3.61    0.32
   1  -3   0    2.79    0.25
  -1  -3   0    2.74    0.30
   1  -3   0    3.39    0.33
   1  -3   0    2.94    0.31
  -1  -3   0    2.77    0.25
   1   3   1    0.61    0.19
  -1   3  -1    0.77    0.18
   1   3   1    0.73    0.20
   1   3   1    0.94    0.15
  -1   3  -1    0.77    0.18
  -1   3  -1    0.72    0.19
   1  -3   1    0.69    0.08
  -1  -3  -1    0.85    0.18
   1  -3   1    0.82    0.20
  -1  -3  -1    1.00    0.19
   1  -3   1    0.53    0.16
  -1  -3  -1    0.12    0.18
  -1  -3  -1    0.53    0.17
   1  -3   1    0.87    0.18
  -1   3  -2    8.88    0.40
  -1   3  -2    9.39    0.39
   1   3   2    9.03    0.44
   1   3   2    9.14    0.42
  -1   3  -2    9.22    0.53
   1   3   2    9.86    0.38
   1  -3   2    8.94    0.53
  -1  -3  -2    8.88    0.51
   1  -3   2    8.89    0.42
  -1  -3  -2    9.37    0.40
   1  -3   2    9.02    0.38
  -1  -3  -2    9.63    0.45
  -1   3  -3    1.07    0.20
   1   3   3    0.95    0.21
   1   3   3    1.40    0.16
  -1   3  -3    0.90    0.22
  -1   3  -3    1.29    0.20
   1   3   3    0.67    0.20
   1  -3   3    0.90    0.17
   1  -3   3    1.05    0.23
   1  -3   3    0.97    0.21
  -1  -3  -3    0.67    0.21
  -1  -3  -3    0.63    0.27
   1   3   4    0.88    0.22
  -1   3  -4    0.95    0.25
  -1   3  -4    0.75    0.10
  -1   3  -4    0.81    0.16
   1   3   4    1.04    0.21
   1   3   4    0.97    0.13
  -1  -3  -4    0.79    0.21
  -1  -3  -4    0.69    0.13
   1  -3   4    1.31    0.20
   1  -3   4    1.16    0.23
  -1  -3  -4    1.00    0.24
  -1  -3  -4    0.60    0.30
  -1   3  -5    0.90    0.28
   1   3   5    1.19    0.22
   1   3   5    1.09    0.25
  -1   3  -5    1.26    0.20
  -1   3  -5    0.97    0.16
  -1  -3  -5    1.22    0.26
  -1  -3  -5    1.10    0.15
  -1  -3  -5    0.95    0.39
   1  -3   5    1.27    0.20
   1  -3   5    1.27    0.24
  -1  -3  -5    1.17    0.25
   1  -3   5    1.21    0.31
  -1   3  -6    0.50    0.19
  -1   3  -6    0.80    0.17
   1   3   6    0.75    0.23
  -1   3  -6    0.65    0.30
   1   3   6    0.50    0.21
  -1  -3  -6    0.40    0.14
   1  -3   6    0.60    0.16
  -1  -3  -6    0.54    0.21
   1  -3   6    0.49    0.19
   1  -3   6    0.43    0.27
  -1  -3  -6    0.64    0.42
  -1   3  -7    1.51    0.28
   1   3   7    1.56    0.27
  -1   3  -7    1.33    0.40
   1  -3   7    1.61    0.23
  -1  -3  -7    1.05    0.46
   1  -3   7    1.23    0.37
  -1   3  -8    0.31    0.33
   1   3   8    0.23    0.20
   1  -3   8    0.55    0.31
  -1  -3  -8    0.18    0.44
   1  -3   8    0.28    0.15
   1   3   9    0.16    0.21
  -1   3  -9    0.44    0.37
  -1  -3  -9    0.18    0.48
   1   4  -8   -0.35    0.30
  -1   4   8   -0.15    0.23
  -1  -4   8   -0.01    0.33
   1  -4  -8    0.38    0.53
  -1   4   7    0.04    0.22
   1   4  -7   -0.04    0.26
   1  -4  -7    0.65    0.47
  -1  -4   7    0.33    0.22
  -1  -4   7   -0.09    0.30
  -1   4   6    0.32    0.24
   1   4  -6    0.57    0.31
   1  -4  -6    0.56    0.35
  -1  -4   6    0.37    0.28
  -1  -4   6    0.29    0.23
  -1   4   5    0.61    0.26
   1   4  -5    0.34    0.25
   1   4  -5    0.49    0.21
  -1   4   5    0.02    0.20
  -1   4   5    0.29    0.16
  -1  -4   5    0.53    0.27
  -1  -4   5    0.46    0.20
  -1  -4   5    0.08    0.22
   1  -4  -5   -0.07    0.36
   1  -4  -5    0.42    0.27
   1  -4  -5    0.44    0.18
   1   4  -4    0.27    0.22
  -1   4   4    0.30    0.16
  -1   4   4    0.17    0.21
  -1   4   4    0.11    0.21
   1   4  -4    0.12    0.19
   1  -4  -4   -0.05    0.22
  -1  -4   4    0.36    0.24
  -1  -4   4    0.15    0.19
  -1  -4   4   -0.21    0.18
   1  -4  -4   -0.25    0.29
  -1   4   3    6.98    0.46
   1   4  -3    7.78    0.44
   1   4  -3    8.01    0.61
  -1   4   3    7.62    0.46
  -1   4   3    7.66    0.42
   1  -4  -3    8.10    0.62
  -1  -4   3    7.50    0.48
  -1  -4   3    7.54    0.41
   1  -4  -3    7.32    0.50
  -1  -4   3    8.36    0.59
  -1   4   2    0.21    0.19
  -1   4   2    0.58    0.19
   1   4  -2    0.01    0.18
   1   4  -2   -0.02    0.17
  -1   4   2    0.27    0.21
  -1  -4   2   -0.03    0.20
   1  -4  -2   -0.01    0.21
  -1  -4   2    0.47    0.18
  -1  -4   2    0.03    0.15
   1  -4  -2   -0.18    0.18
   1   4  -1    1.60    0.27
  -1   4   1    2.06    0.29
  -1   4   1    2.00    0.28
   1   4  -1    1.64    0.27
  -1   4   1    2.02    0.31
  -1  -4   1    1.90    0.31
  -1  -4   1    1.76    0.14
  -1  -4   1    1.94    0.26
  -1  -4   1    1.54    0.26
   1  -4  -1    1.33    0.30
   1  -4  -1    1.59    0.26
  -1   4   0    0.07    0.17
   1   4   0    0.28    0.17
   1   4   0    0.34    0.16
  -1   4   0    0.45    0.20
   1  -4   0    0.45    0.15
  -1  -4   0    0.26    0.13
  -1  -4   0    0.30    0.19
   1  -4   0    0.23    0.21
   1  -4   0    0.47    0.19
  -1  -4   0    0.42    0.19
   1  -4   0    0.31    0.18
  -1  -4   0    0.12    0.17
  -1   4  -1    1.53    0.29
  -1   4  -1    2.05    0.28
   1   4   1    2.07    0.30
   1   4   1    1.70    0.29
   1   4   1    1.92    0.24
   1  -4   1    1.77    0.15
   1  -4   1    2.43    0.29
   1  -4   1    1.69    0.29
   1  -4   1    1.32    0.28
  -1  -4  -1    1.50    0.28
  -1  -4  -1    1.76    0.27
  -1  -4  -1    1.30    0.29
  -1   4  -2    0.17    0.18
   1   4   2    0.22    0.17
   1   4   2   -0.08    0.20
  -1   4  -2    0.22    0.21
   1   4   2    0.25    0.16
   1  -4   2    0.25    0.22
  -1  -4  -2    0.31    0.23
   1  -4   2    0.49    0.19
  -1  -4  -2   -0.10    0.22
  -1   4  -3    7.97    0.46
   1   4   3    8.06    0.50
  -1   4  -3    8.19    0.61
   1   4   3    7.98    0.48
   1   4   3    7.28    0.39
   1  -4   3    8.38    0.49
   1  -4   3    8.31    0.45
  -1  -4  -3    8.21    0.53
  -1  -4  -3    7.71    0.61
   1   4   4   -0.22    0.23
  -1   4  -4    0.20    0.21
   1   4   4   -0.14    0.19
   1   4   4    0.19    0.13
  -1   4  -4    0.24    0.23
  -1  -4  -4   -0.09    0.25
   1  -4   4   -0.03    0.16
   1  -4   4   -0.20    0.22
  -1  -4  -4    0.02    0.32
  -1   4  -5    0.66    0.22
   1   4   5    0.30    0.24
  -1   4  -5    0.60    0.28
   1   4   5    0.27    0.23
  -1  -4  -5    0.14    0.24
  -1  -4  -5   -0.01    0.33
   1  -4   5    0.56    0.22
  -1  -4  -5    0.10    0.26
   1  -4   5    0.38    0.26
   1  -4   5    0.23    0.23
  -1   4  -6    0.40    0.29
   1   4   6    0.54    0.26
   1  -4   6    0.80    0.26
   1  -4   6    0.39    0.29
  -1  -4  -6    0.83    0.28
  -1  -4  -6    0.62    0.43
   1   4   7   -0.01    0.23
  -1   4  -7    0.15    0.29
  -1  -4  -7    0.09    0.42
   1  -4   7   -0.07    0.21
   1  -4   7    0.07    0.31
  -1   4  -8    0.12    0.34
   1   4   8   -0.21    0.22
   1  -4   8   -0.48    0.31
   1  -4   8   -0.16    0.19
  -1  -4  -8   -0.10    0.47
  -1   5   7    0.06    0.26
   1   5  -7   -0.40    0.30
  -1  -5   7   -0.05    0.27
   1  -5  -7    0.21    0.49
  -1  -5   7    0.28    0.34
  -1   5   6    0.07    0.24
   1   5  -6   -0.47    0.25
  -1  -5   6    0.02    0.26
   1  -5  -6    0.24    0.35
  -1  -5   6   -0.05    0.27
  -1   5   5    0.12    0.25
   1   5  -5    0.16    0.31
   1  -5  -5    0.39    0.39
  -1  -5   5    0.21    0.28
  -1  -5   5    0.42    0.29
   1  -5  -5    0.37    0.28
   1   5  -4    0.29    0.23
  -1   5   4    0.13    0.25
   1   5  -4    0.16    0.30
  -1  -5   4    0.00    0.22
   1  -5  -4    0.21    0.28
   1  -5  -4    0.31    0.34
  -1  -5   4    0.83    0.33
  -1   5   3    1.62    0.29
   1   5  -3    1.61    0.37
  -1   5   3    2.10    0.36
   1   5  -3    2.24    0.34
   1  -5  -3    2.53    0.42
  -1  -5   3    2.47    0.34
   1  -5  -3    1.94    0.44
  -1  -5   3    2.64    0.43
   1   5  -2    1.52    0.34
  -1   5   2    0.80    0.25
  -1   5   2    0.74    0.29
   1   5  -2    1.35    0.31
   1  -5  -2    0.67    0.31
   1  -5  -2    1.79    0.38
  -1  -5   2    0.89    0.32
   1   5  -1   -0.28    0.20
  -1   5   1   -0.30    0.20
   1  -5  -1   -0.07    0.26
   1  -5  -1   -0.08    0.19
  -1  -5   1   -0.07    0.09
  -1  -5   1   -0.05    0.25
  -1   5   0    1.43    0.31
   1   5   0    1.26    0.30
   1  -5   0    1.33    0.23
   1  -5   0    1.07    0.32
  -1  -5   0    1.26    0.22
  -1  -5   0    0.95    0.32
   1   5   1   -0.33    0.15
  -1   5  -1   -0.31    0.19
  -1   5  -1    0.09    0.26
   1  -5   1   -0.61    0.21
   1  -5   1   -0.02    0.08
  -1  -5  -1   -0.13    0.19
  -1  -5  -1   -0.18    0.18
  -1   5  -2    0.77    0.27
   1   5   2    1.51    0.33
   1   5   2    0.52    0.24
  -1   5  -2    1.28    0.37
  -1  -5  -2    1.16    0.31
  -1  -5  -2    1.07    0.34
   1  -5   2    1.19    0.34
  -1   5  -3    2.38    0.36
   1   5   3    3.08    0.41
   1   5   3    2.36    0.31
  -1   5  -3    1.72    0.39
   1  -5   3    2.50    0.40
   1  -5   3    2.41    0.35
  -1  -5  -3    2.68    0.43
  -1  -5  -3    2.07    0.43
  -1   5  -4    0.05    0.29
  -1   5  -4    0.54    0.27
   1   5   4    0.57    0.28
  -1  -5  -4    0.55    0.35
  -1  -5  -4    0.22    0.29
   1  -5   4    0.46    0.29
   1   5   5    0.22    0.26
  -1   5  -5    0.05    0.31
  -1  -5  -5   -0.10    0.29
   1  -5   5    0.13    0.29
   1  -5   5    0.27    0.27
  -1  -5  -5    0.58    0.40
   1   5   6   -0.24    0.26
  -1   5  -6   -0.17    0.27
   1  -5   6   -0.45    0.26
  -1  -5  -6   -0.42    0.37
   1  -5   6    0.33    0.29
   1   5   7   -0.09    0.27
  -1   5  -7   -0.11    0.34
   1  -5   7   -0.19    0.32
  -1  -5  -7    0.10    0.47
   1  -5   7   -0.30    0.24
  -1   6   6   -0.11    0.31
   1   6  -6   -0.52    0.37
  -1  -6   6   -0.31    0.33
   1  -6  -6    0.52    0.50
  -1  -6   6   -0.05    0.32
   1   6  -5   -0.28    0.33
  -1   6   5    0.18    0.31
  -1  -6   5    0.36    0.31
   1  -6  -5    0.43    0.44
  -1  -6   5    0.25    0.32
   1   6  -4   -0.52    0.36
  -1   6   4    0.11    0.29
   1   6  -4    0.04    0.32
  -1  -6   4   -0.73    0.30
  -1  -6   4    0.14    0.26
   1  -6  -4    0.53    0.39
   1  -6  -4    0.01    0.30
   1   6  -3   -0.13    0.33
   1   6  -3   -0.20    0.26
  -1   6   3   -0.21    0.27
  -1  -6   3    0.47    0.34
   1  -6  -3   -0.06    0.32
   1  -6  -3    0.24    0.36
   1   6  -2    0.13    0.27
   1   6  -2   -0.62    0.25
  -1   6   2   -0.17    0.27
   1  -6  -2   -0.51    0.29
   1  -6  -2    0.14    0.29
  -1  -6   2    0.25    0.34
  -1   6   1   -0.02    0.27
   1   6  -1    0.32    0.24
   1  -6  -1    0.38    0.35
  -1  -6   1   -0.02    0.30
   1  -6  -1   -0.13    0.23
  -1   6   0    0.68    0.31
   1   6   0    0.47    0.28
   1  -6   0    0.14    0.18
  -1  -6   0    0.45    0.35
   1  -6   0    1.16    0.39
  -1  -6   0    0.28    0.19
  -1   6  -1    0.75    0.32
   1   6   1    0.13    0.28
  -1  -6  -1   -0.16    0.31
   1  -6   1    0.42    0.35
  -1  -6  -1    0.27    0.24
  -1   6  -2    0.08    0.28
  -1   6  -2   -0.46    0.31
   1   6   2   -0.27    0.26
   1  -6   2   -0.15    0.31
  -1  -6  -2    0.39    0.35
  -1  -6  -2   -0.30    0.24
  -1   6  -3   -0.01    0.34
  -1   6  -3    0.13    0.27
   1   6   3    0.03    0.30
  -1  -6  -3   -0.12    0.34
   1  -6   3   -0.18    0.31
  -1  -6  -3   -0.16    0.31
   1   6   4   -0.07    0.29
  -1   6  -4    0.00    0.25
  -1   6  -4   -0.67    0.36
   1  -6   4   -0.15    0.29
  -1  -6  -4    0.49    0.36
  -1  -6  -4    0.43    0.41
   1   6   5    0.35    0.32
  -1   6  -5   -0.86    0.34
  -1  -6  -5    0.15    0.42
   1  -6   5    0.34    0.30
   1  -6   5    0.20    0.37
  -1  -6  -5    0.68    0.43
  -1   6  -6   -0.46    0.39
   1   6   6    0.27    0.35
  -1  -6  -6    0.30    0.46
   1  -6   6    0.35    0.38
   1  -6   6   -0.09    0.34
  -1   7   3    0.17    0.33
   1   7  -3    0.18    0.36
   1  -7  -3    0.90    0.42
  -1  -7   3    0.68    0.42
   1  -7  -3    0.53    0.43
  -1   7   2   -0.19    0.29
   1   7  -2    0.28    0.33
  -1  -7   2    0.24    0.39
   1  -7  -2    0.30    0.40
  -1   7   1    0.58    0.34
   1   7  -1    1.37    0.41
   1  -7  -1    1.60    0.50
  -1  -7   1    0.59    0.42
   1   7   0    0.17    0.32
  -1   7   0    0.07    0.32
  -1  -7   0    0.58    0.43
   1  -7   0    0.10    0.35
   1   7   1    2.06    0.46
  -1   7  -1    0.54    0.36
  -1  -7  -1    1.44    0.49
   1  -7   1    0.81    0.43
  -1   7  -2    0.73    0.34
   1   7   2   -0.39    0.29
  -1  -7  -2    0.06    0.39
   1  -7   2    0.33    0.43
   1   7   3    0.09    0.31
  -1   7  -3    0.12    0.32
  -1   7  -3   -0.58    0.41
   1  -7   3    0.41    0.41
  -1  -7  -3    0.55    0.44
  -1  -7  -3    0.13    0.36
   2   0  -9    0.40    0.41
   2   0  -9    0.36    0.39
   2   0  -9    1.14    0.37
   2   0  -8    0.99    0.40
   2   0  -8    0.74    0.38
   2   0  -8    1.19    0.35
   2   0  -7   16.26    0.79
   2   0  -7   17.98    0.97
   2   0  -6    3.62    0.47
   2   0  -5    0.53    0.24
   2   0  -5    0.49    0.20
   2   0  -4    3.33    0.26
   2   0  -3   56.35    1.18
   2   0  -2  306.57    4.97
  -2   0   1  107.22    1.80
   2   0  -1  111.39    1.86
   2   0  -1  111.90    1.81
   2   0  -1  109.56    2.04
   2   0   1  113.23    1.86
  -2   0  -1  112.83    2.07
  -2   0  -1  112.23    1.86
   2   0   1  115.35    2.08
   2   0   1  105.35    1.84
  -2   0  -1  112.42    2.49
  -2   0  -1  111.73    1.85
   2   0   2  306.08    5.54
  -2   0  -2  312.26    5.55
  -2   0  -2  303.86    5.07
   2   0   2  307.64    4.97
   2   0   2  307.93    4.98
   2   0   2  298.36    5.09
  -2   0  -2  314.52    4.97
  -2   0  -3   58.47    1.37
   2   0   3   60.20    1.22
  -2   0  -3   57.19    1.04
   2   0   3   58.21    1.04
  -2   0  -3   55.80    1.03
  -2   0  -4    3.93    0.37
   2   0   4    3.64    0.27
  -2   0  -4    3.40    0.16
   2   0   4    3.62    0.17
  -2   0  -4    3.39    0.17
  -2   0  -5    0.55    0.09
   2   0   5    0.44    0.20
   2   0   5    0.53    0.10
   2   0   5    0.54    0.10
  -2   0  -5    0.56    0.09
  -2   0  -5    0.84    0.25
  -2   0  -6    3.66    0.17
   2   0   6    3.60    0.19
  -2   0  -6    3.89    0.17
  -2   0  -6    3.96    0.49
   2   0   6    3.93    0.18
   2   0   6    3.94    0.44
  -2   0  -6    3.05    0.49
  -2   0  -7   16.96    1.13
   2   0   7   15.22    0.33
  -2   0  -7   17.45    0.94
  -2   0  -7   15.06    0.30
  -2   0  -7   15.11    0.30
   2   0   7   15.77    0.34
  -2   0  -8    0.57    0.37
  -2   0  -8    0.65    0.38
  -2   0  -9    0.42    0.39
  -2   0  -9    0.60    0.42
  -2   0  -9    0.87    0.32
   2   1  -9    0.40    0.36
   2   1  -9    1.05    0.45
   2  -1  -9    0.63    0.44
   2   1  -8    0.01    0.29
   2   1  -8    0.46    0.33
   2  -1  -8    0.42    0.25
   2  -1  -8    0.21    0.37
   2   1  -7    5.07    0.56
   2   1  -7    6.27    0.72
   2  -1  -7    5.95    0.47
   2  -1  -7    5.66    0.68
   2   1  -6    1.34    0.34
  -2   1   6    1.45    0.12
  -2   1   6    1.48    0.13
   2   1  -6    1.60    0.32
   2  -1  -6    1.64    0.11
   2  -1  -6    1.82    0.27
   2  -1  -6    1.91    0.12
   2  -1  -6    1.93    0.39
  -2   1   5    0.84    0.11
   2   1  -5    0.48    0.23
  -2   1   5    0.75    0.10
   2   1  -5    0.24    0.18
   2  -1  -5    0.85    0.10
  -2  -1   5    0.33    0.21
   2  -1  -5    0.47    0.17
   2  -1  -5    0.79    0.11
   2  -1  -5    0.79    0.30
   2  -1  -5    0.51    0.21
   2   1  -4   48.90    0.83
   2   1  -4   52.36    1.19
   2   1  -4   50.23    0.83
  -2   1   4   48.24    0.92
   2   1  -4   49.56    1.53
   2  -1  -4   48.48    0.94
   2  -1  -4   49.81    1.17
  -2  -1   4   48.71    1.17
  -2  -1   4   47.95    0.84
  -2  -1   4   48.70    0.84
   2  -1  -4   50.87    1.18
   2  -1  -4   49.54    0.92
   2   1  -3    6.06    0.40
   2   1  -3    6.05    0.18
   2   1  -3    6.50    0.31
   2   1  -3    6.09    0.17
  -2   1   3    5.21    0.21
  -2   1   3    6.22    0.22
   2  -1  -3    6.49    0.24
  -2  -1   3    6.60    0.33
  -2  -1   3    5.85    0.19
  -2  -1   3    6.01    0.17
   2  -1  -3    6.51    0.30
   2  -1  -3    6.46    0.22
  -2   1   2  222.73    3.67
   2   1  -2  223.98    3.63
   2   1  -2  222.94    3.68
  -2   1   2  224.48    4.04
   2   1  -2  221.17    3.61
   2   1  -2  222.62    4.83
  -2   1   2  222.85    3.65
   2  -1  -2  225.44    4.05
  -2  -1   2  217.31    3.63
   2  -1  -2  219.49    3.64
  -2  -1   2  223.11    3.68
   2  -1  -2  221.46    3.67
  -2   1   1  223.63    3.74
   2   1  -1  230.21    3.73
  -2   1   1  220.30    3.72
  -2   1   1  223.84    4.08
   2   1  -1  233.63    3.71
   2   1  -1  233.79    4.80
  -2  -1   1  229.95    3.71
   2  -1  -1  227.58    4.08
   2  -1  -1  227.72    3.72
   2  -1  -1  229.11    3.74
  -2  -1   1  224.75    3.64
  -2  -1   1  226.10    3.73
  -2  -1   1  223.00    4.80
  -2   1   0  122.64    2.75
  -2   1   0  121.97    2.31
   2   1   0  129.91    2.15
   2   1   0  123.53    2.27
  -2   1   0  124.44    2.11
   2   1   0  121.87    2.11
  -2   1   0  131.68    2.14
  -2  -1   0  131.55    2.12
   2  -1   0  128.88    2.12
   2  -1   0  122.86    2.31
   2  -1   0  127.13    2.75
  -2  -1   0  123.60    2.14
  -2  -1   0  128.31    2.68
   2  -1   0  122.75    2.13
  -2  -1   0  122.01    2.26
  -2   1  -1  226.80    3.72
  -2   1  -1  231.94    4.90
   2   1   1  228.87    3.74
   2   1   1  231.29    3.77
  -2   1  -1  216.16    3.97
  -2   1  -1  232.35    3.74
   2   1   1  218.83    4.07
   2   1   1  230.59    4.14
  -2  -1  -1  230.10    3.74
  -2  -1  -1  228.32    3.61
   2  -1   1  225.59    4.91
   2  -1   1  224.23    4.04
  -2  -1  -1  228.73    4.13
   2  -1   1  226.30    3.72
   2  -1   1  220.13    3.73
  -2  -1  -1  233.87    3.77
   2   1   2  217.73    3.67
  -2   1  -2  223.63    3.99
   2   1   2  222.64    4.17
   2   1   2  222.10    3.71
  -2   1  -2  225.96    4.93
  -2   1  -2  218.81    3.65
  -2   1  -2  226.13    3.65
   2  -1   2  221.05    4.00
  -2  -1  -2  224.13    3.71
  -2  -1  -2  222.29    3.67
   2  -1   2  221.61    4.92
  -2  -1  -2  219.15    3.92
   2  -1   2  212.95    3.65
   2  -1   2  223.67    3.66
  -2  -1  -2  223.25    4.17
  -2  -1  -2  224.47    3.64
  -2   1  -3    5.90    0.32
  -2   1  -3    6.31    0.22
  -2   1  -3    6.66    0.46
   2   1   3    6.16    0.25
  -2   1  -3    6.31    0.22
   2   1   3    6.35    0.27
   2  -1   3    6.26    0.23
   2  -1   3    6.32    0.44
   2  -1   3    6.12    0.33
  -2  -1  -3    6.00    0.22
  -2  -1  -3    6.13    0.24
  -2  -1  -3    6.36    0.39
  -2  -1  -3    6.87    0.27
   2  -1   3    5.95    0.23
  -2  -1  -3    6.43    0.31
  -2   1  -4   47.55    1.23
  -2   1  -4   51.94    1.61
   2   1   4   48.14    1.00
  -2   1  -4   48.69    0.93
   2   1   4   49.21    0.98
  -2   1  -4   49.12    0.93
  -2  -1  -4   49.93    1.41
  -2  -1  -4   48.68    1.15
   2  -1   4   48.81    1.19
  -2  -1  -4   49.55    0.96
   2  -1   4   48.57    0.94
  -2  -1  -4   49.07    1.00
  -2  -1  -4   50.00    1.07
  -2   1  -5    0.69    0.23
   2   1   5    0.58    0.12
  -2   1  -5    0.64    0.10
  -2   1  -5    0.78    0.10
   2   1   5    0.69    0.13
  -2   1  -5    0.62    0.25
  -2  -1  -5    0.63    0.13
  -2  -1  -5    0.72    0.15
   2  -1   5    0.68    0.11
  -2  -1  -5    0.71    0.22
  -2  -1  -5    0.62    0.12
   2  -1   5    0.90    0.25
  -2  -1  -5    0.67    0.29
   2  -1   5    0.78    0.12
  -2   1  -6    1.67    0.14
  -2   1  -6    1.28    0.35
  -2   1  -6    1.61    0.13
   2   1   6    1.88    0.18
  -2   1  -6    1.62    0.32
   2  -1   6    1.77    0.15
  -2  -1  -6    1.86    0.18
  -2  -1  -6    1.99    0.42
   2  -1   6    1.85    0.15
   2  -1   6    1.85    0.35
  -2  -1  -6    1.78    0.23
  -2   1  -7    6.52    0.58
   2   1   7    5.44    0.26
   2   1   7    5.58    0.28
  -2   1  -7    4.84    0.65
   2  -1   7    5.14    0.16
  -2  -1  -7    5.62    0.65
   2  -1   7    5.25    0.16
   2  -1   7    6.38    0.55
  -2  -1  -7    5.71    0.41
   2   1   8    0.43    0.10
  -2   1  -8    0.20    0.31
  -2   1  -8    0.42    0.36
  -2  -1  -8    0.21    0.20
  -2  -1  -8    0.49    0.40
  -2   1  -9    0.21    0.39
  -2   1  -9    0.26    0.36
  -2  -1  -9    0.81    0.46
  -2  -1  -9    0.30    0.40
   2   2  -9    0.04    0.32
   2   2  -9    0.28    0.34
   2  -2  -9   -0.14    0.43
   2   2  -8    0.37    0.32
  -2   2   8    0.54    0.13
   2   2  -8    0.60    0.30
   2  -2  -8    0.49    0.23
   2  -2  -8    0.57    0.45
  -2   2   7    2.01    0.21
  -2   2   7    1.88    0.21
   2   2  -7    2.10    0.45
   2   2  -7    1.51    0.33
   2  -2  -7    2.28    0.50
   2  -2  -7    1.94    0.30
   2   2  -6    5.44    0.47
   2   2  -6    5.25    0.17
   2   2  -6    5.93    0.61
  -2   2   6    5.38    0.31
   2   2  -6    5.29    0.18
   2  -2  -6    5.65    0.40
  -2  -2   6    5.24    0.21
   2  -2  -6    5.11    0.59
  -2  -2   6    5.98    0.50
  -2  -2   6    5.32    0.19
   2  -2  -6    4.69    0.30
   2   2  -5   14.04    0.60
  -2   2   5   14.09    0.47
   2   2  -5   14.76    0.79
  -2   2   5   14.11    0.45
   2   2  -5   14.01    0.37
   2   2  -5   14.06    0.37
  -2  -2   5   14.02    0.64
  -2  -2   5   14.02    0.38
   2  -2  -5   14.44    0.78
   2  -2  -5   13.22    0.46
  -2  -2   5   14.18    0.40
   2  -2  -5   14.30    0.61
   2  -2  -5   14.23    0.44
   2  -2  -5   14.57    0.54
   2   2  -4    0.61    0.21
  -2   2   4    0.14    0.14
   2   2  -4    0.43    0.11
   2   2  -4    0.24    0.11
   2   2  -4   -0.20    0.15
  -2   2   4    0.19    0.14
   2  -2  -4    0.21    0.14
  -2  -2   4    0.32    0.13
   2  -2  -4    0.25    0.15
   2  -2  -4    0.41    0.16
  -2  -2   4    0.46    0.11
  -2  -2   4    0.31    0.19
  -2   2   3  102.52    1.88
  -2   2   3  103.22    2.05
   2   2  -3   96.40    1.81
   2   2  -3  103.22    1.84
  -2   2   3  104.24    1.91
   2   2  -3  102.92    2.51
  -2  -2   3  102.89    1.96
  -2  -2   3  103.08    1.87
   2  -2  -3  101.01    2.03
   2  -2  -3  102.75    1.87
  -2  -2   3  102.47    1.82
  -2  -2   3  100.46    2.53
   2  -2  -3  104.29    1.93
   2   2  -2   16.48    0.46
  -2   2   2   16.43    0.50
   2   2  -2   17.08    0.60
   2   2  -2   16.52    0.36
   2   2  -2   16.63    0.45
  -2   2   2   15.52    0.48
  -2   2   2   15.99    0.49
  -2  -2   2   15.89    0.44
  -2  -2   2   15.98    0.47
   2  -2  -2   17.42    0.50
   2  -2  -2   16.41    0.47
  -2  -2   2   15.70    0.60
   2  -2  -2   16.97    0.51
  -2  -2   2   15.55    0.47
   2   2  -1   88.07    1.61
  -2   2   1   87.56    1.63
   2   2  -1   88.65    2.03
   2   2  -1   87.20    1.60
  -2   2   1   88.24    1.75
   2   2  -1   87.75    1.64
  -2   2   1   88.34    1.66
  -2  -2   1   86.21    1.58
  -2  -2   1   87.78    1.61
   2  -2  -1   86.62    1.62
   2  -2  -1   87.00    1.74
  -2  -2   1   86.88    1.66
   2  -2  -1   88.38    2.11
   2  -2  -1   89.86    1.69
  -2  -2   1   88.22    2.05
  -2   2   0  169.76    3.76
  -2   2   0  170.35    2.92
  -2   2   0  167.50    2.94
   2   2   0  166.15    2.90
   2   2   0  167.21    3.09
  -2   2   0  168.50    3.16
   2   2   0  167.39    2.94
  -2  -2   0  170.47    2.91
  -2  -2   0  175.15    3.71
  -2  -2   0  167.11    2.96
  -2  -2   0  165.00    3.08
   2  -2   0  171.43    2.96
   2  -2   0  169.39    3.77
   2  -2   0  165.42    2.90
  -2   2  -1   86.65    1.63
   2   2   1   87.67    1.63
   2   2   1   87.00    1.65
   2   2   1   89.01    1.67
   2   2   1   88.38    1.81
  -2   2  -1   83.67    1.60
  -2   2  -1   86.63    2.10
   2  -2   1   86.19    1.64
  -2  -2  -1   85.94    1.67
   2  -2   1   85.28    1.56
  -2  -2  -1   87.82    1.62
  -2  -2  -1   86.64    1.80
   2  -2   1   89.84    2.13
   2  -2   1   86.43    1.60
   2   2   2   15.56    0.39
  -2   2  -2   16.72    0.45
  -2   2  -2   13.87    0.35
   2   2   2   16.47    0.48
  -2   2  -2   16.40    0.66
  -2   2  -2   16.39    0.46
   2   2   2   15.58    0.50
   2  -2   2   15.40    0.47
   2  -2   2   15.89    0.38
   2  -2   2   16.29    0.46
  -2  -2  -2   17.16    0.64
  -2  -2  -2   16.37    0.47
   2  -2   2   14.85    0.63
  -2  -2  -2   17.32    0.52
  -2   2  -3  103.03    1.95
  -2   2  -3  100.80    1.84
  -2   2  -3  100.72    1.86
  -2   2  -3  103.81    2.61
   2   2   3  101.60    1.94
   2   2   3  101.44    1.90
   2  -2   3  102.34    2.63
  -2  -2  -3  102.26    2.32
  -2  -2  -3  102.17    1.86
   2  -2   3  101.19    1.86
   2  -2   3  102.71    1.89
  -2  -2  -3  103.26    1.96
  -2  -2  -3  102.76    1.89
  -2  -2  -3  102.94    1.90
  -2   2  -4    0.02    0.16
   2   2   4    0.79    0.18
   2   2   4    0.68    0.17
  -2   2  -4    0.25    0.12
  -2   2  -4    0.13    0.12
  -2   2  -4    0.61    0.22
  -2  -2  -4    0.52    0.15
   2  -2   4    0.56    0.13
  -2  -2  -4    0.33    0.26
  -2  -2  -4    0.25    0.17
  -2  -2  -4    0.32    0.09
  -2  -2  -4    0.69    0.17
   2  -2   4    0.90    0.21
   2  -2   4    0.40    0.15
   2  -2   4    0.56    0.20
   2   2   5   14.34    0.49
  -2   2  -5   14.44    0.84
  -2   2  -5   14.06    0.42
  -2   2  -5   14.48    0.59
  -2   2  -5   13.82    0.42
   2   2   5   13.38    0.50
  -2  -2  -5   15.02    0.82
  -2  -2  -5   14.01    0.43
   2  -2   5   14.10    0.65
  -2  -2  -5   14.44    0.51
   2  -2   5   14.91    0.47
  -2  -2  -5   14.74    0.60
   2  -2   5   13.75    0.43
   2   2   6    5.59    0.32
  -2   2  -6    5.25    0.26
  -2   2  -6    4.68    0.58
   2   2   6    5.53    0.35
  -2   2  -6    5.38    0.44
  -2   2  -6    5.33    0.25
  -2  -2  -6    4.89    0.60
  -2  -2  -6    5.49    0.34
  -2  -2  -6    5.53    0.30
   2  -2   6    5.88    0.30
   2  -2   6    6.11    0.56
   2  -2   6    5.52    0.27
   2   2   7    1.91    0.24
  -2   2  -7    2.06    0.37
  -2   2  -7    1.16    0.35
   2  -2   7    1.85    0.17
  -2  -2  -7    2.28    0.50
   2  -2   7    2.33    0.20
  -2  -2  -7    1.48    0.21
   2  -2   7    2.01    0.42
  -2   2  -8    0.68    0.31
  -2   2  -8    0.51    0.36
   2   2   8    0.71    0.18
   2  -2   8    0.31    0.27
  -2  -2  -8    0.85    0.39
  -2   2  -9    0.34    0.36
  -2   2  -9    0.20    0.35
  -2  -2  -9    0.11    0.34
   2   3  -9    0.28    0.34
   2  -3  -9   -0.06    0.37
  -2   3   8    0.57    0.21
   2   3  -8    0.29    0.30
   2  -3  -8    0.17    0.47
  -2   3   7    0.14    0.18
   2   3  -7   -0.24    0.21
   2   3  -7    0.25    0.21
  -2  -3   7   -0.04    0.14
   2  -3  -7    0.21    0.32
   2  -3  -7   -0.33    0.19
  -2  -3   7    0.01    0.28
   2   3  -6    0.69    0.29
  -2   3   6    1.21    0.23
   2   3  -6    1.25    0.20
   2   3  -6    1.09    0.23
  -2   3   6    1.22    0.24
   2  -3  -6    0.95    0.24
   2  -3  -6    1.24    0.25
   2  -3  -6    0.95    0.45
  -2  -3   6    1.22    0.21
  -2  -3   6    1.66    0.35
   2   3  -5    0.02    0.13
   2   3  -5    0.24    0.14
   2   3  -5    0.18    0.21
  -2   3   5    0.54    0.20
  -2   3   5    0.20    0.17
  -2  -3   5    0.23    0.16
   2  -3  -5    0.43    0.20
   2  -3  -5    0.24    0.19
   2  -3  -5    0.33    0.35
  -2  -3   5    0.22    0.14
  -2  -3   5    0.69    0.26
  -2   3   4    3.93    0.35
  -2   3   4    3.66    0.29
   2   3  -4    3.56    0.20
  -2   3   4    3.78    0.29
   2   3  -4    3.77    0.27
   2   3  -4    2.75    0.35
   2  -3  -4    3.84    0.50
  -2  -3   4    3.63    0.30
  -2  -3   4    3.57    0.40
   2  -3  -4    3.84    0.34
  -2  -3   4    4.53    0.40
  -2  -3   4    3.75    0.25
   2  -3  -4    3.68    0.30
  -2   3   3    4.61    0.31
   2   3  -3    4.55    0.29
  -2   3   3    4.39    0.31
   2   3  -3    4.94    0.39
   2   3  -3    5.11    0.29
  -2   3   3    4.14    0.31
  -2  -3   3    4.30    0.31
  -2  -3   3    4.74    0.41
  -2  -3   3    4.34    0.33
   2  -3  -3    4.30    0.31
   2  -3  -3    4.92    0.35
  -2  -3   3    3.55    0.27
   2  -3  -3    4.57    0.47
   2   3  -2    4.89    0.33
  -2   3   2    5.00    0.31
   2   3  -2    4.65    0.29
   2   3  -2    4.85    0.38
  -2   3   2    4.79    0.32
  -2   3   2    4.95    0.33
   2  -3  -2    5.07    0.40
  -2  -3   2    5.61    0.38
   2  -3  -2    4.55    0.34
   2  -3  -2    4.49    0.29
  -2  -3   2    5.53    0.30
  -2  -3   2    5.14    0.34
   2  -3  -2    4.77    0.30
   2   3  -1    3.47    0.29
  -2   3   1    3.61    0.28
  -2   3   1    3.74    0.30
   2   3  -1    3.09    0.28
  -2   3   1    3.88    0.28
   2   3  -1    4.30    0.33
  -2  -3   1    3.19    0.26
   2  -3  -1    3.89    0.37
   2  -3  -1    3.43    0.31
  -2  -3   1    2.97    0.31
   2  -3  -1    3.48    0.26
  -2  -3   1    3.52    0.30
  -2  -3   1    3.90    0.16
   2   3   0    3.07    0.28
  -2   3   0    3.25    0.30
   2   3   0    3.39    0.29
  -2   3   0    2.77    0.27
  -2   3   0    2.82    0.28
  -2   3   0    3.45    0.36
   2  -3   0    2.91    0.30
  -2  -3   0    2.82    0.25
   2  -3   0    2.97    0.32
  -2  -3   0    3.05    0.30
   2  -3   0    3.01    0.26
  -2  -3   0    3.21    0.23
  -2  -3   0    2.90    0.31
   2   3   1    3.65    0.33
  -2   3  -1    3.70    0.28
   2   3   1    3.39    0.27
  -2   3  -1    3.38    0.28
  -2   3  -1    3.95    0.38
   2   3   1    3.63    0.24
  -2   3  -1    3.51    0.31
   2  -3   1    3.50    0.34
  -2  -3  -1    3.32    0.27
  -2  -3  -1    3.78    0.31
  -2  -3  -1    3.53    0.30
   2  -3   1    3.74    0.31
  -2  -3  -1    4.43    0.35
   2  -3   1    3.52    0.27
   2   3   2    5.19    0.26
  -2   3  -2    4.55    0.37
   2   3   2    4.74    0.34
  -2   3  -2    5.13    0.31
  -2   3  -2    4.61    0.29
   2   3   2    4.33    0.32
  -2  -3  -2    4.48    0.35
   2  -3   2    5.05    0.42
   2  -3   2    5.57    0.34
   2  -3   2    5.35    0.30
  -2  -3  -2    4.53    0.40
  -2  -3  -2    4.45    0.30
  -2   3  -3    4.32    0.29
  -2   3  -3    4.66    0.44
   2   3   3    4.44    0.34
   2   3   3    4.31    0.23
   2   3   3    4.67    0.33
  -2   3  -3    4.66    0.31
  -2  -3  -3    5.19    0.43
  -2  -3  -3    4.88    0.39
   2  -3   3    4.07    0.31
   2  -3   3    4.78    0.45
   2  -3   3    4.81    0.29
   2   3   4    3.80    0.36
  -2   3  -4    3.07    0.27
   2   3   4    3.97    0.32
  -2   3  -4    3.60    0.19
  -2   3  -4    3.95    0.46
  -2  -3  -4    4.13    0.38
   2  -3   4    3.65    0.28
  -2  -3  -4    3.08    0.46
   2  -3   4    3.32    0.31
  -2  -3  -4    3.56    0.30
  -2   3  -5    0.25    0.13
  -2   3  -5    0.14    0.14
  -2   3  -5    0.16    0.22
   2   3   5    0.37    0.20
   2   3   5    0.25    0.18
  -2  -3  -5    0.25    0.20
   2  -3   5    0.30    0.15
   2  -3   5    0.44    0.25
  -2  -3  -5    0.46    0.21
   2  -3   5    0.29    0.18
  -2  -3  -5   -0.18    0.31
  -2  -3  -5    0.36    0.09
  -2   3  -6    0.83    0.21
  -2   3  -6    1.41    0.21
  -2   3  -6    0.82    0.32
   2   3   6    1.43    0.26
   2   3   6    1.39    0.27
  -2  -3  -6    1.12    0.13
  -2  -3  -6    1.69    0.49
   2  -3   6    1.65    0.36
  -2  -3  -6    2.00    0.29
   2  -3   6    1.33    0.21
   2  -3   6    1.21    0.23
   2   3   7    0.31    0.20
  -2   3  -7   -0.04    0.18
  -2   3  -7    0.14    0.28
   2  -3   7    0.09    0.17
  -2  -3  -7   -0.01    0.37
   2  -3   7    0.16    0.30
  -2   3  -8    0.72    0.37
   2   3   8    0.55    0.24
   2  -3   8    0.32    0.17
   2  -3   8    0.28    0.36
  -2  -3  -8    0.51    0.47
  -2   3  -9    0.49    0.38
   2   3   9    0.00    0.20
  -2  -3  -9    0.41    0.50
  -2   4   8   -0.32    0.22
   2   4  -8   -0.42    0.24
   2  -4  -8    0.15    0.50
  -2  -4   8   -0.01    0.31
   2   4  -7    0.29    0.29
  -2   4   7    0.34    0.24
  -2  -4   7    0.59    0.23
   2  -4  -7    0.64    0.38
  -2  -4   7    0.71    0.35
   2   4  -6    0.01    0.26
  -2   4   6    0.29    0.24
   2  -4  -6   -0.38    0.35
  -2  -4   6    0.30    0.27
  -2  -4   6    0.48    0.24
   2  -4  -6   -0.18    0.17
  -2   4   5    1.17    0.30
   2   4  -5    0.74    0.29
  -2   4   5    1.34    0.29
   2   4  -5    1.12    0.24
  -2   4   5    0.74    0.20
   2  -4  -5    0.57    0.39
  -2  -4   5    0.93    0.29
   2  -4  -5    0.93    0.22
   2  -4  -5    0.90    0.27
  -2  -4   5    0.53    0.24
  -2  -4   5    1.16    0.23
  -2   4   4    4.41    0.42
  -2   4   4    3.94    0.40
   2   4  -4    3.83    0.35
  -2   4   4    3.82    0.34
   2   4  -4    3.12    0.41
   2  -4  -4    4.01    0.33
  -2  -4   4    3.54    0.38
  -2  -4   4    3.81    0.40
  -2  -4   4    4.02    0.33
   2  -4  -4    3.48    0.54
   2  -4  -4    3.61    0.40
   2   4  -3    0.14    0.18
   2   4  -3    0.45    0.24
  -2   4   3    0.33    0.25
  -2   4   3    0.13    0.20
  -2   4   3    0.29    0.17
  -2  -4   3    0.25    0.18
  -2  -4   3    0.48    0.18
   2  -4  -3   -0.18    0.25
   2  -4  -3    0.39    0.24
  -2  -4   3    0.37    0.23
  -2   4   2    1.03    0.25
   2   4  -2    1.27    0.26
  -2   4   2    1.52    0.28
   2   4  -2    0.82    0.22
  -2   4   2    1.43    0.25
  -2  -4   2    1.55    0.26
  -2  -4   2    1.39    0.28
   2  -4  -2    1.66    0.32
   2  -4  -2    1.42    0.30
  -2  -4   2    1.02    0.22
  -2   4   1   -0.32    0.17
  -2   4   1    0.13    0.17
   2   4  -1    0.42    0.20
   2   4  -1    0.01    0.18
  -2   4   1   -0.06    0.17
  -2  -4   1    0.18    0.08
  -2  -4   1    0.11    0.21
   2  -4  -1    0.14    0.23
  -2  -4   1    0.24    0.15
  -2  -4   1    0.06    0.13
   2  -4  -1    0.25    0.18
  -2   4   0    3.59    0.35
   2   4   0    3.97    0.35
  -2   4   0    4.56    0.36
   2  -4   0    4.62    0.42
  -2  -4   0    4.18    0.29
   2  -4   0    4.65    0.32
  -2  -4   0    4.99    0.42
  -2  -4   0    4.53    0.40
  -2  -4   0    4.50    0.34
   2  -4   0    4.36    0.34
  -2   4  -1    0.35    0.19
   2   4   1    0.14    0.18
  -2   4  -1    0.28    0.22
   2   4   1    0.18    0.13
   2  -4   1    0.05    0.20
   2  -4   1    0.11    0.09
  -2  -4  -1   -0.07    0.21
   2  -4   1    0.39    0.18
  -2  -4  -1   -0.15    0.16
  -2  -4  -1    0.16    0.15
   2  -4   1    0.23    0.18
   2   4   2    1.57    0.31
  -2   4  -2    1.52    0.29
   2   4   2    1.48    0.22
   2   4   2    1.06    0.26
  -2   4  -2    1.16    0.24
   2  -4   2    1.41    0.24
   2  -4   2    1.76    0.30
  -2  -4  -2    1.43    0.28
  -2  -4  -2    1.25    0.29
   2   4   3    0.35    0.22
   2   4   3    0.26    0.23
  -2   4  -3    0.27    0.21
   2   4   3    0.60    0.16
  -2   4  -3    0.61    0.25
  -2  -4  -3    0.45    0.26
   2  -4   3    0.21    0.22
   2  -4   3    0.63    0.20
  -2  -4  -3    0.35    0.30
  -2   4  -4    3.66    0.47
   2   4   4    3.98    0.43
  -2   4  -4    3.50    0.36
   2   4   4    4.08    0.26
   2   4   4    4.71    0.44
  -2  -4  -4    3.80    0.43
   2  -4   4    3.93    0.40
  -2  -4  -4    3.69    0.35
  -2  -4  -4    3.68    0.53
   2  -4   4    4.01    0.36
  -2   4  -5    0.81    0.32
  -2   4  -5    0.88    0.24
   2   4   5    0.88    0.28
   2   4   5    0.66    0.27
  -2  -4  -5    1.00    0.29
  -2  -4  -5    0.42    0.38
   2  -4   5    0.90    0.29
   2  -4   5    0.73    0.24
  -2  -4  -5    0.81    0.28
   2  -4   5    0.99    0.23
   2   4   6    0.03    0.24
  -2   4  -6    0.25    0.29
   2  -4   6    0.01    0.23
  -2  -4  -6    0.13    0.23
   2  -4   6    0.11    0.29
  -2  -4  -6   -0.58    0.34
  -2   4  -7    0.46    0.35
   2   4   7    0.49    0.27
   2  -4   7    0.54    0.24
   2  -4   7    0.33    0.33
  -2  -4  -7    0.28    0.44
   2   4   8    0.21    0.25
  -2   4  -8   -0.45    0.27
  -2  -4  -8   -0.21    0.48
   2  -4   8    0.01    0.34
   2  -4   8   -0.05    0.21
  -2   5   7    0.22    0.28
   2   5  -7   -0.19    0.27
  -2  -5   7    0.20    0.26
  -2  -5   7    0.03    0.35
   2  -5  -7    0.48    0.52
   2   5  -6   -0.28    0.29
  -2   5   6   -0.10    0.23
  -2  -5   6    0.16    0.26
   2  -5  -6   -0.26    0.37
  -2  -5   6    0.06    0.26
  -2   5   5    0.22    0.25
   2   5  -5    0.19    0.31
   2  -5  -5    0.67    0.42
  -2  -5   5    0.93    0.30
   2  -5  -5    0.11    0.26
  -2  -5   5    0.26    0.27
  -2   5   4    0.08    0.25
   2   5  -4    0.67    0.33
   2   5  -4    0.31    0.25
   2  -5  -4    0.74    0.38
  -2  -5   4    0.73    0.28
   2  -5  -4    0.76    0.32
  -2  -5   4    0.52    0.26
  -2   5   3    0.94    0.28
   2   5  -3    1.00    0.35
  -2   5   3    1.13    0.31
   2   5  -3    1.40    0.29
  -2  -5   3    0.89    0.26
  -2  -5   3    1.78    0.37
   2  -5  -3    1.10    0.37
   2  -5  -3    1.27    0.36
  -2   5   2    1.83    0.36
   2   5  -2    1.86    0.33
   2   5  -2    1.67    0.35
  -2  -5   2    1.89    0.37
   2  -5  -2    1.79    0.36
   2  -5  -2    2.51    0.43
   2   5  -1    1.20    0.30
  -2   5   1    1.33    0.27
  -2  -5   1    0.86    0.32
   2  -5  -1    0.86    0.26
  -2  -5   1    1.04    0.14
   2  -5  -1    0.82    0.32
   2   5   0    3.16    0.40
  -2   5   0    3.38    0.40
  -2  -5   0    2.96    0.44
  -2  -5   0    2.85    0.28
   2  -5   0    3.10    0.31
   2  -5   0    3.49    0.45
  -2   5  -1    1.10    0.25
   2   5   1    1.30    0.31
   2   5   1    0.66    0.26
  -2   5  -1    0.81    0.33
   2  -5   1    1.07    0.34
  -2  -5  -1    1.21    0.35
  -2  -5  -1    0.91    0.26
   2  -5   1    0.97    0.14
  -2   5  -2    1.78    0.33
   2   5   2    2.37    0.32
   2   5   2    2.11    0.36
  -2   5  -2    1.75    0.38
   2  -5   2    2.13    0.38
  -2  -5  -2    1.87    0.36
  -2  -5  -2    2.16    0.40
   2   5   3    0.96    0.23
  -2   5  -3    1.22    0.29
  -2   5  -3    0.69    0.36
   2   5   3    1.16    0.31
   2  -5   3    0.91    0.32
  -2  -5  -3    1.21    0.36
  -2  -5  -3    0.73    0.35
  -2   5  -4    0.89    0.35
   2   5   4    0.79    0.30
  -2   5  -4    0.12    0.23
   2  -5   4    0.59    0.29
  -2  -5  -4    0.42    0.28
  -2  -5  -4    0.22    0.34
  -2   5  -5    0.25    0.31
   2   5   5    0.17    0.26
   2  -5   5    0.44    0.31
   2  -5   5    0.53    0.29
  -2  -5  -5    0.36    0.39
  -2  -5  -5    0.15    0.31
   2   5   6   -0.34    0.25
  -2   5  -6   -0.39    0.27
  -2  -5  -6   -0.65    0.35
   2  -5   6    0.41    0.31
   2  -5   6   -0.10    0.26
   2   5   7   -0.22    0.27
  -2   5  -7   -0.01    0.36
   2  -5   7    0.26    0.33
  -2  -5  -7    0.00    0.47
   2  -5   7    0.20    0.28
   2   6  -6   -0.85    0.36
  -2   6   6   -0.30    0.33
  -2  -6   6    0.03    0.31
   2  -6  -6    0.88    0.52
  -2  -6   6   -0.26    0.33
  -2   6   5   -0.19    0.28
  -2  -6   5   -0.23    0.32
   2  -6  -5   -0.22    0.38
  -2  -6   5    0.27    0.31
  -2   6   4    0.03    0.28
   2   6  -4   -0.69    0.34
  -2  -6   4   -0.12    0.22
   2  -6  -4    0.24    0.37
   2  -6  -4    0.44    0.36
  -2  -6   4   -0.03    0.35
   2   6  -3   -0.55    0.31
  -2   6   3    0.03    0.32
   2   6  -3    0.40    0.27
  -2  -6   3    0.21    0.23
   2  -6  -3   -0.07    0.31
  -2  -6   3    0.48    0.37
   2  -6  -3    0.51    0.37
  -2   6   2   -0.14    0.28
   2   6  -2    0.25    0.27
   2  -6  -2    0.18    0.34
  -2  -6   2    0.06    0.32
   2  -6  -2    0.20    0.32
  -2   6   1    0.49    0.33
   2   6  -1    0.09    0.25
   2  -6  -1    0.20    0.24
   2  -6  -1    0.20    0.35
  -2  -6   1   -0.15    0.21
   2   6   0    3.24    0.46
  -2   6   0    3.47    0.48
  -2  -6   0    3.09    0.50
  -2  -6   0    2.22    0.29
   2  -6   0    2.40    0.31
   2  -6   0    3.65    0.53
  -2   6  -1    0.37    0.30
   2   6   1    0.59    0.31
  -2  -6  -1    0.26    0.33
   2  -6   1    0.17    0.34
  -2  -6  -1    0.30    0.26
   2   6   2    0.19    0.27
  -2   6  -2   -0.23    0.31
  -2   6  -2   -0.43    0.24
  -2  -6  -2    0.13    0.29
   2  -6   2   -0.04    0.31
  -2  -6  -2   -0.07    0.32
  -2   6  -3    0.35    0.29
   2   6   3    0.61    0.33
  -2   6  -3   -0.29    0.32
  -2  -6  -3    0.34    0.35
   2  -6   3    0.47    0.36
  -2  -6  -3   -0.30    0.30
  -2   6  -4   -0.67    0.33
  -2   6  -4    0.33    0.28
   2   6   4   -0.19    0.27
  -2  -6  -4    0.27    0.35
  -2  -6  -4   -0.07    0.33
   2  -6   4   -0.25    0.29
  -2   6  -5   -0.67    0.35
   2   6   5    0.05    0.31
   2  -6   5    0.12    0.31
  -2  -6  -5    0.24    0.42
  -2  -6  -5    0.10    0.34
   2  -6   5    0.16    0.35
  -2   6  -6   -0.54    0.36
   2   6   6    0.72    0.35
   2  -6   6    0.20    0.37
  -2  -6  -6    0.20    0.46
   2  -6   6   -0.17    0.32
   2   7  -3    0.29    0.37
  -2   7   3   -0.20    0.32
   2  -7  -3    0.53    0.36
  -2  -7   3    0.12    0.39
   2  -7  -3    0.51    0.42
   2   7  -2   -0.08    0.31
  -2   7   2    0.23    0.35
   2  -7  -2    0.09    0.40
  -2  -7   2    0.45    0.41
   2   7  -1    0.52    0.36
  -2   7   1   -0.22    0.31
  -2  -7   1    0.81    0.44
   2  -7  -1    0.93    0.46
  -2   7   0    0.12    0.33
   2   7   0    0.61    0.35
   2  -7   0    0.42    0.40
  -2  -7   0    0.61    0.42
  -2   7  -1    0.63    0.36
   2   7   1    0.72    0.36
  -2  -7  -1    0.17    0.42
   2  -7   1    0.66    0.44
   2   7   2   -0.48    0.28
  -2   7  -2    0.56    0.36
  -2  -7  -2    0.27    0.39
   2  -7   2    0.17    0.38
  -2   7  -3   -0.88    0.39
   2   7   3    0.52    0.37
  -2   7  -3   -0.04    0.33
  -2  -7  -3   -0.03    0.38
  -2  -7  -3    0.15    0.32
   2  -7   3    0.17    0.42
   3   0  -9    0.24    0.30
   3   0  -9    0.32    0.41
   3   0  -9   -0.16    0.29
   3   0  -8   -0.16    0.22
   3   0  -8    0.08    0.32
   3   0  -8   -0.26    0.26
   3   0  -7    0.42    0.27
   3   0  -7    0.58    0.35
   3   0  -6   -0.37    0.23
   3   0  -6    0.12    0.19
   3   0  -5    0.14    0.14
   3   0  -4   -0.08    0.13
   3   0  -3    0.18    0.12
   3   0  -2   -0.01    0.03
  -3   0   2   -0.04    0.03
   3   0  -2    0.23    0.10
  -3   0   2    0.02    0.03
  -3   0   1   -0.01    0.03
   3   0  -1   -0.02    0.03
  -3   0   1   -0.06    0.06
  -3   0   1   -0.02    0.03
   3   0  -1   -0.08    0.05
   3   0  -1    0.02    0.04
  -3   0   0   -0.43    0.06
  -3   0  -1    0.07    0.05
  -3   0  -1   -0.05    0.04
   3   0   1    0.00    0.05
   3   0   1   -0.02    0.04
  -3   0  -1    0.17    0.07
  -3   0  -1    0.03    0.06
   3   0   1   -0.06    0.05
   3   0   1   -0.01    0.04
  -3   0  -1    0.05    0.05
   3   0   1   -0.01    0.06
  -3   0  -2    0.08    0.09
  -3   0  -2   -0.01    0.06
   3   0   2    0.02    0.06
  -3   0  -2    0.19    0.07
  -3   0  -2   -0.08    0.09
   3   0   2   -0.06    0.10
   3   0   2    0.03    0.06
  -3   0  -3    0.03    0.14
   3   0   3   -0.08    0.08
  -3   0  -3    0.01    0.07
   3   0   3    0.05    0.08
   3   0   3   -0.02    0.09
  -3   0  -3    0.08    0.08
   3   0   3    0.14    0.08
   3   0   4    0.09    0.12
  -3   0  -4    0.02    0.13
   3   0   4   -0.04    0.06
  -3   0  -4   -0.13    0.16
  -3   0  -4   -0.11    0.07
   3   0   4   -0.11    0.07
  -3   0  -4   -0.08    0.07
   3   0   5   -0.10    0.12
  -3   0  -5   -0.02    0.15
   3   0   5   -0.02    0.05
  -3   0  -5    0.01    0.08
  -3   0  -5    0.22    0.21
  -3   0  -5   -0.14    0.07
   3   0   5   -0.12    0.08
  -3   0  -6    0.07    0.09
   3   0   6    0.02    0.09
  -3   0  -6   -0.16    0.23
   3   0   6    0.08    0.10
   3   0   6    0.27    0.22
  -3   0  -6   -0.06    0.08
  -3   0  -6    0.03    0.25
  -3   0  -7    0.24    0.10
  -3   0  -7    1.38    0.39
   3   0   7    0.17    0.11
  -3   0  -7    0.28    0.34
   3   0   7    0.27    0.11
  -3   0  -7    0.23    0.10
  -3   0  -8   -0.06    0.30
  -3   0  -8    0.03    0.33
  -3   0  -9   -0.13    0.36
  -3   0  -9   -0.16    0.31
   3   1  -9   -0.46    0.26
   3   1  -9    0.47    0.38
   3   1  -9   -0.63    0.28
   3  -1  -9    0.14    0.40
   3  -1  -9    0.19    0.25
   3   1  -8   -0.27    0.32
   3   1  -8   -0.16    0.26
   3  -1  -8   -0.23    0.34
   3  -1  -8    0.13    0.23
   3   1  -7    1.12    0.36
   3   1  -7    1.21    0.34
   3  -1  -7    1.42    0.30
   3  -1  -7    1.30    0.39
   3   1  -6    1.05    0.31
  -3   1   6    1.08    0.09
   3   1  -6    0.68    0.27
  -3   1   6    1.18    0.10
   3  -1  -6    0.90    0.35
   3  -1  -6    1.00    0.25
   3  -1  -6    1.08    0.09
   3  -1  -6    1.03    0.09
   3   1  -5    1.31    0.24
   3   1  -5    1.16    0.28
  -3   1   5    1.53    0.12
  -3   1   5    1.59    0.13
   3  -1  -5    1.28    0.11
   3  -1  -5    1.32    0.24
   3  -1  -5    1.41    0.12
   3  -1  -5    1.47    0.28
   3   1  -4   19.78    0.35
   3   1  -4   19.84    0.65
   3   1  -4   19.58    0.84
  -3   1   4   19.33    0.45
   3   1  -4   20.31    0.35
   3  -1  -4   20.83    0.67
   3  -1  -4   19.86    0.44
  -3  -1   4   20.02    0.36
   3  -1  -4   19.28    0.64
  -3  -1   4   18.85    0.36
   3  -1  -4   19.59    0.47
   3   1  -3   50.24    1.08
  -3   1   3   42.00    0.90
   3   1  -3   49.37    0.85
  -3   1   3   48.24    0.90
   3   1  -3   48.75    0.86
   3   1  -3   50.07    1.37
   3  -1  -3   48.98    0.93
  -3  -1   3   48.05    0.87
  -3  -1   3   47.82    1.07
  -3  -1   3   48.23    0.85
   3  -1  -3   49.05    1.12
   3  -1  -3   48.63    0.90
   3   1  -2   69.08    1.19
   3   1  -2   69.19    1.30
   3   1  -2   68.88    1.21
  -3   1   2   67.41    1.24
  -3   1   2   69.79    1.42
  -3   1   2   67.31    1.22
   3   1  -2   70.14    1.65
  -3  -1   2   69.13    1.29
   3  -1  -2   67.38    1.22
  -3  -1   2   66.65    1.21
   3  -1  -2   68.06    1.24
   3  -1  -2   68.69    1.42
   3   1  -1   16.35    0.37
  -3   1   1   16.65    0.40
   3   1  -1   17.19    0.39
  -3   1   1   16.31    0.39
   3   1  -1   15.46    0.43
   3   1  -1   17.24    0.40
   3   1  -1   14.65    0.36
  -3   1   1   16.83    0.46
   3  -1  -1   15.92    0.38
  -3  -1   1   16.23    0.37
   3  -1  -1   16.66    0.45
  -3  -1   1   16.68    0.38
   3  -1  -1   16.22    0.40
  -3  -1   1   16.73    0.44
  -3  -1   1   16.54    0.40
   3   1   0  906.81   15.04
   3   1   0  921.02   15.10
  -3   1   0  916.77   15.15
  -3   1   0  891.27   15.23
   3   1   0  937.54   16.60
  -3   1   0  906.91   20.06
  -3   1   0  910.34   16.67
   3  -1   0  937.97   15.27
   3  -1   0  902.19   15.11
   3  -1   0  922.11   20.01
  -3  -1   0  916.08   15.11
   3  -1   0  957.04   16.73
  -3  -1   0  909.74   15.01
  -3   1  -1   16.85    0.40
  -3   1  -1   16.36    0.40
  -3   1  -1   16.42    0.46
  -3   1  -1   17.02    0.40
   3   1   1   17.75    0.44
   3   1   1   16.69    0.49
   3   1   1   16.62    0.41
  -3   1  -1   16.22    0.56
  -3  -1  -1   16.27    0.50
   3  -1   1   16.65    0.40
   3  -1   1   17.26    0.41
  -3  -1  -1   16.49    0.35
   3  -1   1   16.20    0.41
  -3  -1  -1   17.34    0.44
  -3  -1  -1   16.45    0.41
   3  -1   1   17.50    0.58
  -3   1  -2   67.30    1.24
  -3   1  -2   67.40    1.23
   3   1   2   66.52    1.25
  -3   1  -2   69.40    1.76
   3   1   2   68.31    1.52
   3   1   2   67.84    1.29
   3   1   2   68.02    1.25
  -3   1  -2   69.68    1.37
  -3  -1  -2   70.16    1.53
  -3  -1  -2   68.40    1.25
  -3  -1  -2   67.60    1.25
   3  -1   2   66.81    1.24
   3  -1   2   65.95    1.24
   3  -1   2   67.18    1.76
  -3  -1  -2   68.93    1.29
   3  -1   2   67.92    1.37
  -3   1  -3   50.69    0.95
   3   1   3   50.13    1.29
   3   1   3   49.23    1.05
   3   1   3   49.24    0.98
  -3   1  -3   49.78    1.48
   3   1   3   48.85    1.01
  -3   1  -3   50.24    1.15
  -3   1  -3   48.29    0.94
  -3  -1  -3   49.04    0.96
  -3  -1  -3   49.69    1.01
   3  -1   3   48.79    1.48
  -3  -1  -3   49.79    1.30
   3  -1   3   48.64    0.96
   3  -1   3   49.61    1.15
  -3  -1  -3   48.59    1.05
  -3  -1  -3   47.63    0.96
   3  -1   3   48.89    0.96
  -3   1  -4   19.60    0.48
   3   1   4   19.89    0.52
  -3   1  -4   20.69    0.93
   3   1   4   20.16    0.55
  -3   1  -4   19.66    0.70
  -3   1  -4   20.50    0.49
   3  -1   4   19.52    0.50
  -3  -1  -4   19.19    0.79
   3  -1   4   20.45    0.68
   3  -1   4   19.80    0.50
  -3  -1  -4   20.68    0.51
  -3  -1  -4   20.71    0.55
  -3  -1  -4   20.67    0.66
  -3   1  -5    1.59    0.15
  -3   1  -5    0.91    0.29
  -3   1  -5    1.39    0.27
   3   1   5    1.74    0.20
  -3   1  -5    1.53    0.14
   3   1   5    1.38    0.17
  -3  -1  -5    1.42    0.16
   3  -1   5    1.31    0.15
  -3  -1  -5    1.15    0.33
  -3  -1  -5    1.25    0.17
   3  -1   5    0.97    0.25
  -3  -1  -5    1.49    0.17
  -3  -1  -5    1.37    0.23
  -3   1  -6    1.20    0.32
  -3   1  -6    1.07    0.13
  -3   1  -6    1.02    0.13
   3   1   6    1.15    0.17
  -3   1  -6    0.91    0.34
   3  -1   6    1.02    0.14
   3  -1   6    0.97    0.14
  -3  -1  -6    1.42    0.17
  -3  -1  -6    0.81    0.34
  -3  -1  -6    1.00    0.19
   3  -1   6    1.06    0.29
  -3   1  -7    1.10    0.12
   3   1   7    1.55    0.19
  -3   1  -7    1.44    0.42
  -3   1  -7    1.67    0.39
   3   1   7    1.32    0.19
   3  -1   7    1.15    0.35
  -3  -1  -7    0.83    0.22
  -3  -1  -7    1.28    0.42
   3  -1   7    1.21    0.14
   3  -1   7    1.41    0.15
   3   1   8    0.24    0.11
  -3   1  -8    0.28    0.32
  -3   1  -8   -0.10    0.28
  -3  -1  -8    0.16    0.19
  -3  -1  -8    0.30    0.38
   3  -1   8   -0.29    0.18
  -3   1  -9    0.22    0.30
  -3   1  -9   -0.02    0.33
  -3  -1  -9    0.32    0.41
  -3  -1  -9   -0.01    0.37
   3   2  -9   -0.06    0.34
   3   2  -9    0.33    0.33
   3  -2  -9    0.14    0.47
   3   2  -8    1.46    0.39
   3   2  -8    0.49    0.35
  -3   2   8    1.26    0.13
   3  -2  -8    0.90    0.27
   3  -2  -8    0.68    0.46
  -3   2   7    0.88    0.16
  -3   2   7    0.53    0.15
   3   2  -7    0.71    0.30
   3   2  -7    0.51    0.30
   3  -2  -7    0.48    0.22
   3  -2  -7    0.29    0.38
   3   2  -6    2.07    0.09
   3   2  -6    2.05    0.37
  -3   2   6    2.22    0.22
   3   2  -6    1.93    0.33
   3   2  -6    2.09    0.10
  -3  -2   6    2.14    0.11
   3  -2  -6    2.04    0.22
   3  -2  -6    1.75    0.28
   3  -2  -6    1.46    0.42
  -3  -2   6    2.03    0.13
  -3  -2   6    2.56    0.39
  -3   2   5    0.65    0.14
   3   2  -5    0.58    0.10
   3   2  -5    0.54    0.10
   3   2  -5    0.29    0.19
  -3   2   5    0.82    0.15
   3   2  -5    0.56    0.22
  -3  -2   5    0.61    0.12
   3  -2  -5    0.64    0.15
   3  -2  -5    0.60    0.18
   3  -2  -5    0.60    0.15
   3  -2  -5    0.62    0.22
  -3  -2   5    0.74    0.24
  -3  -2   5    0.57    0.10
  -3   2   4   23.46    0.70
  -3   2   4   23.34    0.61
   3   2  -4   22.89    0.89
  -3   2   4   22.06    0.61
   3   2  -4   22.41    0.54
   3   2  -4   22.75    0.53
   3  -2  -4   22.72    0.59
   3  -2  -4   22.61    0.63
  -3  -2   4   22.29    0.57
  -3  -2   4   23.58    0.75
   3  -2  -4   23.10    0.71
   3   2  -3    3.48    0.22
  -3   2   3    3.56    0.24
  -3   2   3    4.35    0.29
   3   2  -3    3.40    0.21
  -3   2   3    3.70    0.27
   3   2  -3    3.60    0.31
   3  -2  -3    3.33    0.28
   3  -2  -3    3.94    0.29
  -3  -2   3    3.82    0.21
  -3  -2   3    3.82    0.34
   3  -2  -3    3.13    0.22
  -3  -2   3    3.17    0.27
  -3  -2   3    3.82    0.25
  -3   2   2   30.57    0.73
   3   2  -2   29.87    0.68
   3   2  -2   30.25    0.63
  -3   2   2   30.33    0.78
   3   2  -2   30.69    0.71
  -3   2   2   30.53    0.72
   3   2  -2   31.67    0.88
  -3  -2   2   30.14    0.68
   3  -2  -2   29.40    0.74
   3  -2  -2   29.87    0.77
  -3  -2   2   29.79    0.70
  -3  -2   2   29.37    0.71
   3  -2  -2   30.73    0.71
  -3  -2   2   29.92    0.89
  -3   2   1   15.36    0.47
   3   2  -1   15.58    0.44
  -3   2   1   14.48    0.44
   3   2  -1   14.90    0.38
   3   2  -1   15.66    0.50
   3   2  -1   14.93    0.46
  -3   2   1   14.46    0.48
   3  -2  -1   14.74    0.47
  -3  -2   1   15.07    0.43
   3  -2  -1   16.07    0.60
  -3  -2   1   15.56    0.51
  -3  -2   1   15.30    0.47
   3  -2  -1   15.23    0.45
  -3  -2   1   15.21    0.37
  -3   2   0    0.28    0.12
   3   2   0    0.34    0.10
  -3   2   0    0.21    0.12
  -3   2   0    0.06    0.11
  -3   2   0    0.21    0.13
   3   2   0    0.14    0.11
   3   2   0    0.15    0.10
  -3  -2   0    0.31    0.11
  -3  -2   0    0.13    0.10
   3  -2   0    0.30    0.11
   3  -2   0    0.36    0.12
   3  -2   0    0.17    0.11
  -3  -2   0    0.33    0.12
   3  -2   0    0.26    0.13
  -3  -2   0    0.28    0.10
  -3   2  -1   14.75    0.49
  -3   2  -1   15.17    0.44
   3   2   1   14.55    0.45
  -3   2  -1   14.85    0.59
  -3   2  -1   14.82    0.45
   3   2   1   15.07    0.52
   3   2   1   14.59    0.48
  -3  -2  -1   14.67    0.49
  -3  -2  -1   15.58    0.53
   3  -2   1   15.13    0.60
   3  -2   1   14.58    0.47
  -3  -2  -1   15.12    0.45
   3  -2   1   14.84    0.36
   3  -2   1   14.50    0.44
   3   2   2   30.37    0.91
   3   2   2   31.01    0.77
  -3   2  -2   29.86    0.70
   3   2   2   30.37    0.74
  -3   2  -2   29.98    0.72
  -3   2  -2   30.35    1.00
   3   2   2   30.78    0.62
  -3   2  -2   30.28    0.63
  -3  -2  -2   29.99    0.72
   3  -2   2   30.88    0.71
   3  -2   2   29.12    1.00
  -3  -2  -2   31.57    0.92
   3  -2   2   30.04    0.66
   3  -2   2   30.50    0.74
  -3  -2  -2   30.64    0.66
  -3  -2  -2   29.95    0.77
  -3   2  -3    3.61    0.23
  -3   2  -3    3.46    0.24
  -3   2  -3    3.48    0.23
   3   2   3    3.76    0.28
   3   2   3    3.61    0.26
  -3   2  -3    3.82    0.40
   3  -2   3    3.69    0.23
  -3  -2  -3    4.56    0.28
   3  -2   3    4.16    0.40
  -3  -2  -3    4.22    0.31
  -3  -2  -3    3.89    0.41
   3  -2   3    3.80    0.28
   3  -2   3    3.44    0.23
  -3  -2  -3    3.69    0.26
  -3   2  -4   23.32    0.98
   3   2   4   23.25    0.64
  -3   2  -4   22.26    0.59
  -3   2  -4   23.25    0.59
  -3   2  -4   22.72    0.68
   3   2   4   22.68    0.67
   3  -2   4   22.81    1.01
  -3  -2  -4   22.34    0.94
  -3  -2  -4   21.37    0.47
  -3  -2  -4   23.48    0.70
  -3  -2  -4   23.79    0.69
   3  -2   4   22.48    0.62
  -3  -2  -4   23.35    0.63
   3  -2   4   23.07    0.60
  -3   2  -5    0.53    0.24
  -3   2  -5    0.69    0.14
  -3   2  -5    0.58    0.14
  -3   2  -5    0.48    0.19
   3   2   5    0.56    0.18
   3   2   5    0.58    0.17
  -3  -2  -5    0.39    0.09
  -3  -2  -5    0.69    0.22
   3  -2   5    0.52    0.15
   3  -2   5    0.55    0.24
   3  -2   5    0.79    0.15
  -3  -2  -5    0.41    0.23
  -3  -2  -5    0.87    0.19
  -3   2  -6    1.57    0.39
   3   2   6    2.40    0.26
   3   2   6    2.28    0.28
  -3   2  -6    2.43    0.22
  -3   2  -6    1.99    0.33
  -3  -2  -6    2.12    0.41
  -3  -2  -6    2.18    0.20
  -3  -2  -6    2.72    0.29
   3  -2   6    2.07    0.38
   3  -2   6    2.27    0.24
  -3   2  -7    0.67    0.28
   3   2   7    0.67    0.19
  -3   2  -7    0.40    0.35
  -3  -2  -7    0.61    0.15
   3  -2   7    0.60    0.14
  -3  -2  -7    1.06    0.43
   3  -2   7    0.64    0.17
   3  -2   7    0.72    0.34
   3   2   8    1.08    0.21
  -3   2  -8    1.01    0.35
  -3   2  -8    0.32    0.35
  -3  -2  -8    0.78    0.39
   3  -2   8    1.06    0.14
   3  -2   8    1.35    0.41
  -3   2  -9    0.06    0.34
  -3   2  -9   -0.06    0.33
  -3  -2  -9   -0.38    0.41
  -3   3   8   -0.17    0.17
   3   3  -8    0.11    0.27
   3  -3  -8   -0.08    0.43
   3   3  -7    0.75    0.24
  -3   3   7    0.86    0.22
   3   3  -7    0.28    0.27
   3  -3  -7    0.47    0.43
  -3  -3   7    0.86    0.34
  -3  -3   7    0.59    0.16
   3  -3  -7    0.55    0.24
   3   3  -6    0.27    0.24
  -3   3   6    0.38    0.18
  -3   3   6    0.11    0.17
   3   3  -6    0.12    0.17
   3  -3  -6    0.17    0.39
  -3  -3   6    0.44    0.17
   3  -3  -6    0.04    0.21
   3  -3  -6    0.28    0.18
  -3  -3   6    0.04    0.24
  -3  -3   6    0.06    0.10
   3   3  -5    1.80    0.21
   3   3  -5    1.04    0.26
  -3   3   5    2.17    0.27
   3   3  -5    1.59    0.22
  -3   3   5    2.28    0.27
   3  -3  -5    1.39    0.37
  -3  -3   5    1.84    0.21
   3  -3  -5    1.47    0.26
  -3  -3   5    1.75    0.30
  -3  -3   5    1.61    0.23
   3  -3  -5    1.75    0.26
  -3   3   4    4.24    0.34
   3   3  -4    4.29    0.40
  -3   3   4    4.21    0.32
   3   3  -4    4.14    0.23
   3   3  -4    3.97    0.27
  -3   3   4    4.61    0.32
   3  -3  -4    4.72    0.36
   3  -3  -4    4.64    0.36
  -3  -3   4    4.29    0.42
  -3  -3   4    3.91    0.38
  -3  -3   4    4.12    0.26
  -3  -3   4    4.50    0.33
  -3   3   3    9.49    0.45
   3   3  -3    9.05    0.25
  -3   3   3    9.92    0.43
   3   3  -3    9.44    0.40
   3   3  -3    9.18    0.50
   3   3  -3    8.85    0.39
  -3   3   3    9.36    0.44
   3   3  -3    8.71    0.23
  -3  -3   3    9.52    0.53
  -3  -3   3    9.85    0.39
   3  -3  -3    8.67    0.43
   3  -3  -3    9.52    0.45
  -3  -3   3    9.35    0.43
  -3  -3   3    8.64    0.41
   3   3  -2    3.81    0.27
   3   3  -2    3.95    0.13
   3   3  -2    4.13    0.35
  -3   3   2    3.74    0.29
   3   3  -2    3.84    0.29
  -3   3   2    4.08    0.31
  -3   3   2    4.03    0.30
   3  -3  -2    3.62    0.31
   3  -3  -2    3.93    0.28
   3  -3  -2    4.04    0.37
  -3  -3   2    3.86    0.33
  -3  -3   2    3.74    0.31
  -3  -3   2    3.70    0.27
   3  -3  -2    4.01    0.32
  -3   3   1    1.31    0.20
   3   3  -1    0.79    0.18
   3   3  -1    0.55    0.10
   3   3  -1    0.75    0.20
   3   3  -1    0.73    0.19
  -3   3   1    1.35    0.22
  -3   3   1    1.00    0.20
  -3  -3   1    1.19    0.12
  -3  -3   1    1.17    0.19
   3  -3  -1    0.81    0.18
   3  -3  -1    0.55    0.17
   3  -3  -1    1.23    0.22
   3  -3  -1    0.60    0.17
  -3  -3   1    0.83    0.17
  -3  -3   1    0.88    0.22
   3   3   0   60.59    1.34
  -3   3   0   58.06    1.62
  -3   3   0   57.89    1.36
  -3   3   0   58.60    1.29
   3   3   0   56.09    1.25
   3   3   0   57.72    1.29
  -3   3   0   57.16    1.26
  -3  -3   0   61.35    1.55
   3  -3   0   59.05    1.64
  -3  -3   0   57.62    1.26
   3  -3   0   56.95    1.31
  -3  -3   0   60.17    1.27
   3  -3   0   58.98    1.26
  -3  -3   0   58.07    1.33
  -3   3  -1    0.64    0.18
   3   3   1    0.99    0.21
   3   3   1    1.62    0.25
  -3   3  -1    0.88    0.19
  -3   3  -1    0.84    0.21
   3   3   1    1.18    0.15
  -3   3  -1    0.86    0.22
  -3  -3  -1    0.55    0.18
   3  -3   1    1.07    0.19
   3  -3   1    0.99    0.21
  -3  -3  -1    0.64    0.16
   3  -3   1    1.04    0.21
  -3  -3  -1    0.68    0.17
  -3  -3  -1    0.36    0.20
  -3   3  -2    3.86    0.28
   3   3   2    4.16    0.33
   3   3   2    3.94    0.22
   3   3   2    3.84    0.28
  -3   3  -2    3.75    0.28
  -3   3  -2    4.42    0.42
   3  -3   2    3.94    0.27
   3  -3   2    3.57    0.38
   3  -3   2    3.75    0.13
  -3  -3  -2    4.15    0.35
  -3  -3  -2    3.86    0.29
   3  -3   2    4.09    0.32
  -3  -3  -2    4.12    0.39
  -3   3  -3    9.08    0.40
   3   3   3    9.57    0.46
  -3   3  -3    9.48    0.60
   3   3   3    8.93    0.47
   3   3   3    9.19    0.30
   3  -3   3    8.59    0.57
  -3  -3  -3    9.07    0.47
   3  -3   3   10.23    0.41
  -3  -3  -3    9.96    0.61
   3  -3   3    9.11    0.45
  -3  -3  -3    8.00    0.36
   3   3   4    4.57    0.38
  -3   3  -4    4.69    0.50
  -3   3  -4    4.16    0.29
   3   3   4    4.44    0.33
  -3   3  -4    4.55    0.22
  -3  -3  -4    3.93    0.50
  -3  -3  -4    4.25    0.38
   3  -3   4    4.19    0.28
   3  -3   4    4.55    0.35
  -3  -3  -4    4.72    0.33
  -3   3  -5    1.81    0.21
   3   3   5    1.94    0.28
  -3   3  -5    2.12    0.24
   3   3   5    2.16    0.31
  -3   3  -5    1.15    0.31
   3  -3   5    1.87    0.35
  -3  -3  -5    1.27    0.26
  -3  -3  -5    1.72    0.28
   3  -3   5    1.86    0.23
  -3  -3  -5    2.00    0.41
   3  -3   5    2.00    0.28
   3   3   6    0.22    0.22
  -3   3  -6    0.09    0.16
  -3   3  -6    0.04    0.25
  -3   3  -6   -0.12    0.14
   3   3   6    0.26    0.21
   3  -3   6    0.12    0.15
  -3  -3  -6    0.25    0.20
   3  -3   6    0.45    0.20
  -3  -3  -6    0.18    0.38
   3  -3   6    0.27    0.27
  -3   3  -7    0.88    0.37
  -3   3  -7    0.81    0.24
   3   3   7    0.96    0.25
  -3  -3  -7    0.44    0.41
   3  -3   7    0.78    0.22
   3  -3   7    0.75    0.30
  -3   3  -8    0.25    0.35
   3   3   8   -0.09    0.20
  -3  -3  -8    0.38    0.43
   3  -3   8   -0.15    0.27
   3  -3   8    0.02    0.17
   3   4  -8    0.11    0.28
  -3   4   8    0.21    0.24
   3  -4  -8   -0.19    0.48
   3   4  -7    0.06    0.27
  -3   4   7    0.05    0.22
  -3  -4   7    0.27    0.22
   3  -4  -7    0.42    0.45
  -3  -4   7    0.01    0.29
   3   4  -6    0.18    0.23
  -3   4   6    0.04    0.21
   3  -4  -6   -0.25    0.20
  -3  -4   6    0.15    0.26
  -3  -4   6    0.26    0.21
   3  -4  -6   -0.07    0.37
   3   4  -5    0.07    0.21
  -3   4   5    0.09    0.20
   3   4  -5    0.13    0.19
  -3   4   5   -0.03    0.16
  -3   4   5    0.21    0.23
  -3  -4   5    0.24    0.23
   3  -4  -5    0.10    0.20
  -3  -4   5    0.34    0.24
   3  -4  -5   -0.42    0.32
  -3  -4   5    0.14    0.18
   3  -4  -5    0.16    0.24
  -3   4   4    2.21    0.30
   3   4  -4    1.62    0.32
   3   4  -4    2.39    0.29
  -3   4   4    2.14    0.33
  -3   4   4    2.16    0.31
   3  -4  -4    2.44    0.35
  -3  -4   4    2.74    0.34
   3  -4  -4    2.27    0.46
  -3  -4   4    2.59    0.29
  -3  -4   4    2.53    0.35
   3  -4  -4    2.20    0.30
   3   4  -3    0.23    0.20
   3   4  -3    0.14    0.18
  -3   4   3    0.29    0.19
  -3   4   3    0.27    0.24
  -3   4   3    0.39    0.22
  -3  -4   3    0.41    0.18
   3  -4  -3    0.43    0.31
  -3  -4   3    0.40    0.19
   3  -4  -3    0.44    0.24
   3  -4  -3    0.79    0.22
  -3  -4   3    0.60    0.19
  -3  -4   3    0.25    0.24
  -3   4   2    4.10    0.41
   3   4  -2    3.86    0.35
  -3   4   2    3.80    0.36
  -3   4   2    3.72    0.33
   3   4  -2    4.19    0.42
  -3  -4   2    3.34    0.38
  -3  -4   2    4.19    0.40
  -3  -4   2    3.84    0.32
   3  -4  -2    3.46    0.41
   3  -4  -2    3.71    0.40
  -3   4   1    8.37    0.49
  -3   4   1    8.77    0.47
   3   4  -1    8.68    0.44
  -3   4   1    8.51    0.48
   3   4  -1    8.08    0.51
   3  -4  -1    8.24    0.50
  -3  -4   1    8.66    0.50
  -3  -4   1    8.46    0.30
  -3  -4   1    8.43    0.44
  -3  -4   1    7.96    0.50
  -3   4   0    0.70    0.24
  -3   4   0    1.20    0.24
  -3   4   0    0.85    0.26
   3   4   0    0.89    0.23
  -3  -4   0    0.92    0.26
  -3  -4   0    1.28    0.24
  -3  -4   0    0.78    0.17
   3  -4   0    1.17    0.26
  -3  -4   0    1.03    0.23
   3   4   1    8.62    0.46
   3   4   1    8.22    0.39
  -3   4  -1    8.67    0.45
  -3   4  -1    8.36    0.60
   3  -4   1    8.03    0.32
  -3  -4  -1    8.99    0.53
   3  -4   1    9.37    0.51
  -3  -4  -1    8.20    0.54
   3  -4   1    8.39    0.44
  -3  -4  -1    9.29    0.50
  -3   4  -2    3.31    0.41
   3   4   2    4.32    0.41
  -3   4  -2    3.66    0.35
   3   4   2    4.05    0.30
   3   4   2    4.24    0.37
  -3  -4  -2    3.75    0.43
  -3  -4  -2    3.64    0.41
   3  -4   2    3.93    0.39
   3  -4   2    3.80    0.33
   3   4   3    0.25    0.14
   3   4   3    0.34    0.24
  -3   4  -3    0.67    0.23
   3   4   3    0.65    0.23
  -3   4  -3    0.36    0.24
  -3  -4  -3    0.02    0.27
   3  -4   3    0.48    0.20
  -3  -4  -3    0.19    0.23
   3  -4   3    0.70    0.25
  -3   4  -4    2.61    0.32
  -3   4  -4    1.95    0.38
   3   4   4    1.80    0.33
   3   4   4    2.28    0.35
   3   4   4    2.59    0.19
   3  -4   4    2.66    0.36
  -3  -4  -4    2.19    0.28
  -3  -4  -4    2.10    0.45
   3  -4   4    2.48    0.32
  -3  -4  -4    1.99    0.37
   3   4   5    0.49    0.29
   3   4   5    0.16    0.21
  -3   4  -5    0.00    0.27
  -3   4  -5    0.17    0.20
  -3  -4  -5    0.48    0.27
  -3  -4  -5    0.39    0.39
  -3  -4  -5    0.05    0.22
   3  -4   5    0.11    0.19
   3  -4   5    0.38    0.25
   3   4   6    0.12    0.24
  -3   4  -6    0.25    0.29
  -3  -4  -6    0.12    0.40
   3  -4   6    0.23    0.30
  -3  -4  -6   -0.17    0.21
   3  -4   6   -0.27    0.21
   3   4   7    0.03    0.24
  -3   4  -7   -0.20    0.29
   3  -4   7    0.16    0.33
   3  -4   7    0.24    0.24
  -3  -4  -7    0.05    0.40
  -3   4  -8    0.34    0.36
   3   4   8    0.02    0.27
   3  -4   8    0.03    0.37
  -3  -4  -8    0.54    0.53
   3  -4   8    0.25    0.24
   3   5  -7   -0.30    0.29
  -3   5   7    0.16    0.27
   3  -5  -7   -0.01    0.47
  -3  -5   7    0.22    0.28
  -3  -5   7    0.35    0.37
  -3   5   6   -0.30    0.21
   3   5  -6   -0.39    0.28
  -3  -5   6   -0.32    0.24
  -3  -5   6    0.01    0.26
   3  -5  -6   -0.43    0.38
   3   5  -5    0.15    0.30
  -3   5   5    0.45    0.26
   3  -5  -5    0.77    0.34
   3  -5  -5    0.43    0.40
  -3  -5   5    0.31    0.28
  -3  -5   5    1.17    0.33
   3   5  -4   -0.16    0.21
  -3   5   4    0.29    0.25
   3   5  -4   -0.21    0.27
   3  -5  -4    0.03    0.27
  -3  -5   4    0.38    0.23
  -3  -5   4   -0.12    0.23
   3  -5  -4   -0.17    0.32
  -3   5   3    0.51    0.28
   3   5  -3    0.14    0.25
   3   5  -3    0.19    0.22
   3  -5  -3    0.39    0.32
  -3  -5   3    0.42    0.28
  -3  -5   3    0.35    0.24
   3  -5  -3    0.13    0.29
  -3  -5   3    0.08    0.21
   3   5  -2    0.90    0.26
  -3   5   2    0.72    0.29
   3   5  -2    0.71    0.28
  -3  -5   2    0.78    0.31
   3  -5  -2    0.60    0.33
   3  -5  -2    0.69    0.30
   3   5  -1    1.07    0.29
  -3   5   1    1.13    0.30
   3  -5  -1    1.03    0.27
  -3  -5   1    0.91    0.15
  -3  -5   1    1.22    0.34
   3  -5  -1    0.87    0.32
  -3   5   0    0.37    0.22
   3   5   0    0.42    0.25
  -3  -5   0    0.46    0.30
   3  -5   0    0.18    0.17
   3  -5   0    0.45    0.24
   3   5   1    0.76    0.24
  -3   5  -1    0.97    0.28
  -3   5  -1    0.94    0.34
   3   5   1    0.80    0.28
   3  -5   1    0.85    0.14
  -3  -5  -1    0.67    0.24
   3  -5   1    0.93    0.34
  -3  -5  -1    0.77    0.32
   3   5   2    0.56    0.27
   3   5   2    0.38    0.22
  -3   5  -2    0.60    0.33
  -3   5  -2    0.69    0.27
  -3  -5  -2    0.81    0.29
  -3  -5  -2    1.05    0.30
   3  -5   2    1.06    0.32
   3   5   3    0.24    0.27
   3   5   3   -0.11    0.16
  -3   5  -3   -0.20    0.28
  -3   5  -3    0.40    0.24
  -3  -5  -3    0.24    0.29
  -3  -5  -3    0.24    0.32
   3  -5   3   -0.02    0.29
  -3   5  -4   -0.12    0.29
   3   5   4    0.24    0.26
  -3   5  -4   -0.10    0.24
  -3  -5  -4   -0.01    0.18
  -3  -5  -4   -0.04    0.30
   3  -5   4   -0.19    0.26
  -3  -5  -4    0.36    0.36
   3   5   5    0.46    0.28
  -3   5  -5    0.12    0.31
  -3  -5  -5    0.63    0.34
   3  -5   5    0.54    0.29
  -3  -5  -5   -0.10    0.36
  -3   5  -6   -0.58    0.25
   3   5   6    0.19    0.30
   3  -5   6   -0.12    0.29
   3  -5   6   -0.11    0.27
  -3  -5  -6    0.01    0.41
   3   5   7   -0.11    0.28
  -3   5  -7   -0.31    0.29
   3  -5   7    0.13    0.30
  -3  -5  -7    0.32    0.50
   3  -5   7    0.09    0.35
  -3   6   5    0.07    0.35
  -3  -6   5    0.05    0.30
  -3  -6   5   -0.16    0.33
   3  -6  -5    0.26    0.46
   3   6  -4   -0.41    0.33
  -3   6   4    0.23    0.29
  -3  -6   4    0.20    0.32
   3  -6  -4    0.95    0.42
   3  -6  -4    0.25    0.35
  -3  -6   4    0.51    0.28
   3   6  -3    0.27    0.32
  -3   6   3    0.09    0.29
   3   6  -3    0.23    0.28
   3  -6  -3   -0.12    0.31
  -3  -6   3    0.17    0.22
   3  -6  -3   -0.27    0.31
  -3  -6   3    0.52    0.35
  -3   6   2    1.14    0.36
   3   6  -2    1.08    0.34
   3  -6  -2    0.36    0.35
  -3  -6   2    1.65    0.41
   3  -6  -2    0.62    0.35
   3   6  -1    0.67    0.30
  -3   6   1    0.71    0.33
  -3  -6   1    0.23    0.32
   3  -6  -1    0.36    0.28
   3  -6  -1    0.50    0.36
  -3   6   0    1.20    0.31
   3   6   0    1.04    0.34
   3  -6   0    0.99    0.34
  -3  -6   0    0.90    0.23
  -3  -6   0    2.39    0.47
   3  -6   0    0.72    0.23
   3   6   1    0.44    0.29
  -3   6  -1    0.52    0.25
  -3  -6  -1    1.35    0.39
   3  -6   1    0.14    0.32
  -3  -6  -1    0.53    0.27
  -3   6  -2    0.31    0.37
   3   6   2    0.85    0.30
  -3   6  -2    0.93    0.33
  -3  -6  -2    0.53    0.32
  -3  -6  -2    1.20    0.39
   3  -6   2    0.50    0.36
  -3   6  -3    0.08    0.36
   3   6   3    0.30    0.30
  -3   6  -3    0.23    0.28
   3  -6   3    0.13    0.34
  -3  -6  -3    0.24    0.36
  -3  -6  -3    0.19    0.36
   3   6   4    0.48    0.31
  -3   6  -4    0.16    0.27
  -3   6  -4   -0.52    0.35
  -3  -6  -4    0.62    0.38
  -3  -6  -4    0.27    0.35
   3  -6   4    0.33    0.34
   3   6   5    0.38    0.32
  -3   6  -5   -0.58    0.38
  -3  -6  -5   -0.03    0.34
   3  -6   5    0.09    0.34
  -3  -6  -5    0.45    0.43
  -3   7   3   -0.33    0.29
   3  -7  -3    0.33    0.38
  -3  -7   3    0.53    0.42
   3  -7  -3    0.11    0.39
   3   7  -2    0.02    0.31
  -3   7   2    0.13    0.34
  -3  -7   2    0.10    0.37
   3  -7  -2    0.39    0.40
  -3   7   1    0.24    0.33
   3   7  -1    0.19    0.32
   3  -7  -1    0.09    0.39
  -3  -7   1    0.37    0.41
   3   7   0    0.83    0.36
  -3   7   0    0.94    0.39
  -3  -7   0    0.45    0.35
   3  -7   0    1.87    0.49
  -3   7  -1    0.34    0.33
   3   7   1    0.03    0.32
   3  -7   1    0.23    0.38
  -3  -7  -1   -0.09    0.37
   3   7   2    0.14    0.33
  -3   7  -2    0.57    0.36
  -3  -7  -2    0.21    0.40
   3  -7   2   -0.03    0.38
  -3   7  -3    0.22    0.32
   3   7   3    0.67    0.41
  -3   7  -3   -0.38    0.42
   3  -7   3   -0.01    0.38
  -3  -7  -3   -0.01    0.40
  -3  -7  -3    0.87    0.42
   4   0  -9    0.45    0.30
   4   0  -9   -0.30    0.27
   4   0  -9   -0.23    0.35
   4   0  -8   -0.12    0.26
   4   0  -8    0.29    0.35
   4   0  -8   -0.18    0.27
   4   0  -7   11.53    0.67
   4   0  -7   10.70    0.80
   4   0  -6    3.09    0.38
   4   0  -5    4.94    0.35
   4   0  -5    5.32    0.41
   4   0  -4    5.59    0.37
   4   0  -4    6.13    0.37
   4   0  -3  146.78    2.66
   4   0  -3  153.39    2.43
  -4   0   3  152.57    2.42
   4   0  -3  150.66    2.43
   4   0  -3  148.56    2.95
  -4   0   3  149.95    2.42
   4   0  -2   15.24    0.49
   4   0  -2   14.45    0.31
  -4   0   2   15.95    0.32
  -4   0   1  129.26    2.45
  -4   0   1  130.94    2.16
   4   0  -1  131.65    2.16
   4   0  -1  131.04    2.46
   4   0  -1  129.74    2.17
   4   0   0    0.09    0.07
  -4   0   0    0.05    0.07
   4   0   0    0.00    0.05
  -4   0   0    0.01    0.06
  -4   0   0    0.05    0.05
  -4   0   0    0.29    0.07
   4   0   0    0.01    0.05
   4   0   0    0.02    0.06
   4   0   0   -0.03    0.05
  -4   0   0   -0.06    0.04
   4   0   1  130.21    2.46
   4   0   1  131.88    2.24
   4   0   1  132.63    2.39
  -4   0  -1  130.45    2.22
  -4   0  -1  132.31    2.45
  -4   0  -1  132.51    2.39
  -4   0  -1  131.96    2.94
  -4   0  -1  132.11    2.23
   4   0   1  132.53    2.94
   4   0   1  128.99    2.22
  -4   0  -2   14.66    0.37
  -4   0  -2   14.24    0.39
   4   0   2   16.26    0.52
  -4   0  -2   15.43    0.62
  -4   0  -2   14.38    0.50
   4   0   2   15.37    0.38
  -4   0  -2   15.18    0.40
   4   0   2   15.64    0.40
  -4   0  -3  151.64    2.60
   4   0   3  151.84    2.61
   4   0   3  153.62    2.64
  -4   0  -3  153.30    3.05
   4   0   3  155.33    2.72
  -4   0  -3  153.12    3.69
  -4   0  -3  156.25    2.63
   4   0   3  152.02    3.05
   4   0   4    6.37    0.27
   4   0   4    6.45    0.43
  -4   0  -4    5.63    0.52
  -4   0  -4    5.74    0.43
  -4   0  -4    5.79    0.23
   4   0   4    6.12    0.25
  -4   0  -4    6.24    0.26
   4   0   4    5.58    0.35
  -4   0  -5    5.33    0.24
   4   0   5    4.85    0.38
  -4   0  -5    6.02    0.48
  -4   0  -5    3.73    0.48
   4   0   5    4.48    0.23
  -4   0  -5    5.26    0.23
  -4   0  -6    3.06    0.49
   4   0   6    3.46    0.42
  -4   0  -6    3.36    0.21
   4   0   6    3.61    0.23
  -4   0  -6    3.43    0.46
  -4   0  -6    3.67    0.21
  -4   0  -7   11.80    0.81
   4   0   7   11.75    0.65
  -4   0  -7   11.02    0.98
   4   0   7   10.72    0.37
   4   0   7   11.08    0.39
  -4   0  -8    0.03    0.32
   4   0   8    0.09    0.10
  -4   0  -8    0.32    0.36
  -4   0  -9   -0.28    0.32
  -4   0  -9    0.24    0.37
   4   1  -9    0.02    0.34
   4   1  -9   -0.18    0.34
   4   1  -9   -0.01    0.31
   4  -1  -9    0.31    0.30
   4  -1  -9    0.56    0.45
   4   1  -8    0.08    0.32
   4   1  -8   -0.39    0.26
   4  -1  -8    0.14    0.25
   4  -1  -8    0.34    0.40
   4   1  -7    0.60    0.30
   4   1  -7    0.78    0.33
   4  -1  -7    0.74    0.38
   4  -1  -7    0.58    0.27
  -4   1   6    2.73    0.11
  -4   1   6    2.40    0.11
   4   1  -6    2.64    0.40
   4   1  -6    2.73    0.42
   4  -1  -6    2.55    0.09
   4  -1  -6    2.74    0.10
   4  -1  -6    2.96    0.36
  -4   1   5    3.14    0.15
  -4   1   5    3.40    0.16
   4   1  -5    3.61    0.38
   4   1  -5    2.42    0.35
   4  -1  -5    3.34    0.36
   4  -1  -5    2.95    0.15
   4  -1  -5    3.06    0.16
   4  -1  -5    2.75    0.31
   4   1  -4    3.31    0.09
   4   1  -4    2.79    0.32
   4   1  -4    3.73    0.31
  -4   1   4    2.47    0.17
   4   1  -4    3.45    0.09
  -4  -1   4    3.24    0.10
   4  -1  -4    2.58    0.16
   4  -1  -4    2.55    0.17
   4  -1  -4    3.43    0.29
   4   1  -3   30.62    0.57
  -4   1   3   29.59    0.61
   4   1  -3   30.26    0.94
  -4   1   3   27.41    0.61
   4   1  -3   29.99    0.58
  -4   1   3   28.87    0.79
   4   1  -3   30.93    0.77
   4  -1  -3   30.21    0.81
  -4  -1   3   28.57    0.58
   4  -1  -3   29.89    0.63
   4  -1  -3   29.68    0.61
   4   1  -2  134.26    2.22
   4   1  -2  132.65    2.29
   4   1  -2  136.60    2.95
   4   1  -2  133.64    2.24
  -4   1   2  131.65    2.25
  -4   1   2  134.87    2.57
  -4   1   2  131.26    2.26
   4  -1  -2  124.18    2.26
   4  -1  -2  134.76    2.57
   4  -1  -2  133.72    2.25
  -4  -1   2  131.08    2.22
  -4   1   1   65.90    1.23
  -4   1   1   69.41    1.41
   4   1  -1   67.55    1.25
   4   1  -1   69.92    1.47
   4   1  -1   70.35    1.32
   4   1  -1   68.94    1.22
  -4   1   1   68.54    1.25
   4   1  -1   66.79    1.19
   4  -1  -1   68.19    1.23
  -4  -1   1   68.77    1.22
   4  -1  -1   66.27    1.39
   4  -1  -1   65.86    1.24
  -4  -1   1   69.88    1.49
  -4  -1   1   68.28    1.25
   4  -1  -1   69.09    1.62
   4   1   0  314.22    5.17
  -4   1   0  323.38    5.15
  -4   1   0  314.88    5.64
  -4   1   0  306.81    6.68
   4   1   0  313.51    5.57
  -4   1   0  313.59    5.15
   4   1   0  313.30    5.14
  -4  -1   0  315.64    5.14
  -4  -1   0  315.46    5.17
   4  -1   0  310.26    5.14
  -4  -1   0  314.64    5.56
   4  -1   0  315.70    6.69
   4  -1   0  319.56    5.16
   4  -1   0  314.78    5.64
  -4   1  -1   69.26    1.31
  -4   1  -1   66.92    1.38
   4   1   1   69.80    1.44
   4   1   1   66.56    1.25
   4   1   1   67.44    1.14
  -4   1  -1   66.88    1.25
  -4   1  -1   66.47    1.66
   4   1   1   67.21    1.28
  -4   1  -1   68.70    1.25
   4   1   1   69.09    1.25
   4  -1   1   68.05    1.25
  -4  -1  -1   67.73    1.29
   4  -1   1   68.28    1.26
  -4  -1  -1   66.44    1.42
   4  -1   1   67.37    1.67
   4  -1   1   67.62    1.38
   4  -1   1   69.58    1.32
  -4  -1  -1   66.65    1.25
  -4   1  -2  134.17    2.52
  -4   1  -2  132.93    2.31
   4   1   2  137.06    2.38
   4   1   2  133.10    2.33
  -4   1  -2  136.36    2.32
  -4   1  -2  135.01    2.57
   4   1   2  134.79    2.29
   4   1   2  134.13    2.69
  -4   1  -2  138.98    3.17
   4  -1   2  132.52    2.32
  -4  -1  -2  131.55    2.32
   4  -1   2  133.85    2.54
  -4  -1  -2  135.35    2.69
   4  -1   2  132.19    3.16
  -4  -1  -2  136.93    2.37
   4  -1   2  131.45    2.32
   4   1   3   29.50    0.73
  -4   1  -3   29.91    0.66
   4   1   3   29.36    0.71
  -4   1  -3   30.78    0.81
   4   1   3   29.50    0.68
   4   1   3   28.98    0.92
  -4   1  -3   30.01    0.66
  -4   1  -3   30.77    1.07
   4  -1   3   29.30    0.81
  -4  -1  -3   29.89    0.67
   4  -1   3   29.41    1.06
  -4  -1  -3   29.17    0.93
  -4  -1  -3   30.57    0.71
   4  -1   3   28.52    0.66
   4  -1   3   28.54    0.66
   4   1   4    4.00    0.29
  -4   1  -4    3.44    0.20
  -4   1  -4    2.69    0.32
  -4   1  -4    3.58    0.40
   4   1   4    3.11    0.23
   4   1   4    3.32    0.22
   4   1   4    3.54    0.38
  -4   1  -4    3.35    0.20
  -4  -1  -4    3.04    0.40
   4  -1   4    3.61    0.31
   4  -1   4    2.99    0.32
   4  -1   4    2.76    0.21
  -4  -1  -4    3.34    0.24
  -4  -1  -4    3.03    0.20
   4  -1   4    3.37    0.22
  -4   1  -5    3.21    0.19
  -4   1  -5    2.84    0.34
   4   1   5    3.33    0.24
  -4   1  -5    2.42    0.39
  -4   1  -5    2.94    0.19
   4   1   5    3.11    0.25
   4  -1   5    3.95    0.40
   4  -1   5    3.36    0.21
  -4  -1  -5    3.13    0.43
  -4  -1  -5    3.13    0.21
   4  -1   5    3.06    0.22
  -4  -1  -5    3.03    0.23
  -4   1  -6    2.64    0.20
   4   1   6    3.20    0.24
  -4   1  -6    2.72    0.47
  -4   1  -6    2.54    0.38
  -4   1  -6    2.74    0.19
   4   1   6    2.97    0.26
   4  -1   6    3.22    0.41
  -4  -1  -6    2.73    0.26
  -4  -1  -6    2.78    0.43
   4  -1   6    2.87    0.23
   4  -1   6    2.00    0.19
  -4   1  -7    0.51    0.34
   4   1   7    0.79    0.17
  -4   1  -7    0.47    0.30
   4   1   7    0.10    0.10
   4  -1   7    0.76    0.15
   4  -1   7    0.59    0.14
  -4  -1  -7    0.95    0.40
  -4  -1  -7    0.47    0.18
   4  -1   7    0.43    0.24
  -4   1  -8    0.19    0.30
  -4   1  -8   -0.44    0.29
   4   1   8    0.07    0.13
   4  -1   8    0.09    0.10
  -4  -1  -8   -0.15    0.33
   4  -1   8   -0.09    0.28
  -4  -1  -8   -0.01    0.36
  -4   1  -9    0.30    0.36
  -4   1  -9    0.00    0.37
  -4  -1  -9    0.63    0.44
  -4  -1  -9   -0.09    0.39
   4   2  -9    0.26    0.33
   4   2  -9   -0.24    0.32
   4  -2  -9    0.42    0.40
   4   2  -8    0.07    0.29
   4   2  -8    0.62    0.31
  -4   2   8    0.74    0.11
   4  -2  -8    0.42    0.42
   4  -2  -8    0.67    0.27
   4   2  -7    1.72    0.37
   4   2  -7    1.51    0.38
  -4   2   7    1.90    0.20
  -4   2   7    2.27    0.21
   4  -2  -7    2.27    0.33
   4  -2  -7    2.55    0.54
  -4   2   6    2.74    0.24
   4   2  -6    3.08    0.39
   4   2  -6    2.54    0.40
  -4  -2   6    3.03    0.11
   4  -2  -6    2.95    0.25
   4  -2  -6    3.10    0.53
   4  -2  -6    3.01    0.35
  -4  -2   6    2.73    0.11
   4   2  -5    0.58    0.10
   4   2  -5    0.57    0.10
  -4   2   5    0.52    0.14
   4   2  -5    0.46    0.22
  -4   2   5    0.58    0.15
   4  -2  -5    0.46    0.14
  -4  -2   5    0.61    0.10
  -4  -2   5    0.47    0.23
   4  -2  -5    0.54    0.14
  -4  -2   5    0.53    0.12
   4  -2  -5    0.70    0.19
  -4   2   4   20.19    0.68
  -4   2   4   20.65    0.56
   4   2  -4   19.93    0.50
   4   2  -4   20.95    0.83
  -4   2   4   20.32    0.58
   4   2  -4   20.42    0.50
   4  -2  -4   19.50    0.58
  -4  -2   4   21.44    0.70
   4  -2  -4   20.43    0.55
   4  -2  -4   20.58    0.69
  -4  -2   4   21.07    0.54
  -4   2   3    6.29    0.31
  -4   2   3    6.39    0.30
  -4   2   3    6.55    0.36
   4   2  -3    6.80    0.39
   4   2  -3    6.90    0.29
   4   2  -3    6.62    0.27
   4  -2  -3    6.99    0.35
   4  -2  -3    6.24    0.30
  -4  -2   3    6.76    0.41
   4  -2  -3    7.31    0.38
  -4  -2   3    6.33    0.30
  -4  -2   3    7.00    0.28
  -4  -2   3    6.92    0.35
   4   2  -2   32.84    0.73
  -4   2   2   32.70    0.77
   4   2  -2   33.70    0.77
  -4   2   2   33.45    0.86
  -4   2   2   33.45    0.79
   4   2  -2   33.60    0.91
   4   2  -2   33.22    0.71
   4  -2  -2   33.54    0.80
   4  -2  -2   32.46    0.75
  -4  -2   2   33.30    0.73
  -4  -2   2   33.17    0.94
  -4  -2   2   33.62    0.75
   4  -2  -2   33.13    0.85
  -4  -2   2   32.26    0.77
  -4   2   1    5.42    0.30
  -4   2   1    5.47    0.28
   4   2  -1    5.67    0.27
  -4   2   1    5.28    0.26
   4   2  -1    5.25    0.22
   4   2  -1    5.70    0.26
   4   2  -1    5.61    0.28
  -4  -2   1    5.12    0.25
  -4  -2   1    5.07    0.20
  -4  -2   1    5.50    0.22
  -4  -2   1    5.29    0.28
   4  -2  -1    5.78    0.33
   4  -2  -1    5.38    0.36
  -4  -2   1    5.74    0.27
   4  -2  -1    5.32    0.29
   4  -2  -1    5.55    0.26
  -4   2   0    1.30    0.17
   4   2   0    1.47    0.16
  -4   2   0    1.72    0.20
  -4   2   0    1.91    0.19
   4   2   0    1.87    0.19
  -4   2   0    1.28    0.20
   4   2   0    1.74    0.20
  -4  -2   0    1.29    0.18
  -4  -2   0    1.32    0.15
   4  -2   0    1.43    0.19
  -4  -2   0    1.76    0.18
   4  -2   0    1.52    0.19
   4  -2   0    1.55    0.17
  -4  -2   0    1.84    0.19
   4  -2   0    1.42    0.19
  -4   2  -1    5.17    0.36
  -4   2  -1    4.88    0.26
  -4   2  -1    5.17    0.32
   4   2   1    5.19    0.27
   4   2   1    5.76    0.30
   4   2   1    5.35    0.32
  -4   2  -1    5.22    0.26
   4  -2   1    5.46    0.27
  -4  -2  -1    5.27    0.31
  -4  -2  -1    5.20    0.16
  -4  -2  -1    5.68    0.31
  -4  -2  -1    5.26    0.26
   4  -2   1    5.72    0.28
   4  -2   1    5.26    0.36
   4  -2   1    5.29    0.21
  -4   2  -2   32.67    0.77
   4   2   2   33.82    0.80
  -4   2  -2   31.92    0.76
  -4   2  -2   32.72    1.06
   4   2   2   32.70    0.82
   4   2   2   33.40    0.96
   4   2   2   33.72    0.64
  -4   2  -2   33.29    0.71
  -4   2  -2   33.33    0.89
  -4  -2  -2   33.37    0.78
   4  -2   2   32.02    0.74
   4  -2   2   34.60    1.11
  -4  -2  -2   32.07    0.96
  -4  -2  -2   32.67    0.83
  -4  -2  -2   32.24    0.69
   4  -2   2   32.99    0.76
   4  -2   2   33.04    0.79
   4   2   3    6.36    0.43
   4   2   3    6.57    0.33
  -4   2  -3    7.23    0.48
  -4   2  -3    7.09    0.31
   4   2   3    6.41    0.35
  -4   2  -3    7.22    0.30
  -4   2  -3    7.56    0.33
   4  -2   3    6.31    0.49
  -4  -2  -3    6.59    0.31
   4  -2   3    6.68    0.34
  -4  -2  -3    7.34    0.39
   4  -2   3    6.24    0.31
  -4  -2  -3    7.25    0.51
   4  -2   3    6.36    0.30
  -4  -2  -3    7.04    0.32
  -4   2  -4   21.28    0.57
  -4   2  -4   20.65    0.57
  -4   2  -4   21.11    0.96
   4   2   4   21.45    0.62
  -4   2  -4   21.64    0.66
   4   2   4   21.12    0.65
  -4  -2  -4   20.61    0.64
   4  -2   4   21.48    1.00
   4  -2   4   20.31    0.58
  -4  -2  -4   19.49    0.85
  -4  -2  -4   21.09    0.61
  -4  -2  -4   20.30    0.64
   4  -2   4   20.55    0.60
   4   2   5    0.38    0.16
  -4   2  -5    0.72    0.28
  -4   2  -5    0.83    0.16
   4   2   5    0.48    0.17
  -4   2  -5    0.40    0.19
  -4  -2  -5    0.97    0.23
   4  -2   5    0.48    0.16
   4  -2   5    0.35    0.14
  -4  -2  -5    0.43    0.24
  -4  -2  -5    0.39    0.07
  -4  -2  -5    0.63    0.18
   4  -2   5    0.43    0.24
  -4   2  -6    3.21    0.24
   4   2   6    2.99    0.31
   4   2   6    3.28    0.30
  -4   2  -6    2.89    0.36
  -4   2  -6    2.69    0.44
  -4  -2  -6    2.63    0.18
  -4  -2  -6    3.10    0.31
  -4  -2  -6    2.97    0.51
   4  -2   6    3.38    0.26
   4  -2   6    3.20    0.28
   4  -2   6    3.16    0.44
  -4   2  -7    1.71    0.43
  -4   2  -7    1.66    0.35
   4   2   7    1.78    0.26
   4  -2   7    2.23    0.42
  -4  -2  -7    2.07    0.52
   4  -2   7    2.48    0.25
   4   2   8    0.31    0.19
  -4   2  -8    0.65    0.29
  -4   2  -8    0.55    0.36
   4  -2   8    0.41    0.33
   4  -2   8    0.65    0.16
  -4  -2  -8    0.56    0.44
  -4   2  -9    0.20    0.31
   4   2   9    0.21    0.17
  -4   2  -9    0.16    0.35
  -4  -2  -9   -0.49    0.40
   4   3  -8    0.04    0.24
  -4   3   8    0.17    0.19
   4  -3  -8   -0.04    0.40
  -4   3   7    0.55    0.19
   4   3  -7    0.06    0.23
   4   3  -7    0.61    0.24
   4  -3  -7    0.58    0.45
   4  -3  -7    0.07    0.23
  -4  -3   7    0.36    0.14
   4   3  -6    0.35    0.20
  -4   3   6    0.61    0.20
  -4   3   6    0.88    0.20
   4   3  -6    0.30    0.23
  -4  -3   6    0.62    0.14
   4  -3  -6    0.37    0.23
  -4  -3   6    0.67    0.28
   4  -3  -6    0.43    0.19
  -4  -3   6    0.64    0.18
   4  -3  -6    0.34    0.40
  -4   3   5    3.87    0.36
   4   3  -5    4.07    0.31
   4   3  -5    3.64    0.26
   4   3  -5    3.94    0.44
  -4   3   5    4.25    0.33
  -4   3   5    3.77    0.32
  -4  -3   5    3.74    0.32
   4  -3  -5    3.83    0.33
  -4  -3   5    3.22    0.24
   4  -3  -5    3.72    0.38
  -4  -3   5    4.40    0.43
   4   3  -4    1.47    0.25
  -4   3   4    1.93    0.26
   4   3  -4    1.62    0.20
  -4   3   4    2.22    0.27
  -4   3   4    1.75    0.25
   4  -3  -4    1.35    0.23
  -4  -3   4    1.75    0.24
  -4  -3   4    2.15    0.29
  -4  -3   4    1.75    0.20
  -4  -3   4    1.32    0.24
   4  -3  -4    2.04    0.27
   4   3  -3   17.05    0.70
  -4   3   3   18.62    0.61
   4   3  -3   17.68    0.54
  -4   3   3   18.70    0.65
  -4   3   3   17.69    0.61
   4   3  -3   17.03    0.42
   4   3  -3   17.60    0.57
  -4  -3   3   17.02    0.73
  -4  -3   3   18.15    0.61
   4  -3  -3   18.47    0.63
  -4  -3   3   17.05    0.54
  -4  -3   3   18.05    0.59
   4  -3  -3   18.02    0.64
   4   3  -2    0.94    0.10
   4   3  -2    0.96    0.18
  -4   3   2    1.30    0.21
  -4   3   2    1.38    0.23
  -4   3   2    1.18    0.21
   4   3  -2    0.97    0.18
   4   3  -2    1.32    0.21
  -4  -3   2    0.81    0.16
   4  -3  -2    1.25    0.23
  -4  -3   2    1.10    0.22
  -4  -3   2    1.11    0.18
   4  -3  -2    1.29    0.21
  -4  -3   2    1.19    0.17
   4  -3  -2    0.97    0.24
   4  -3  -2    1.13    0.22
   4   3  -1  106.46    2.06
   4   3  -1  106.89    2.05
  -4   3   1  103.84    2.06
   4   3  -1  107.28    2.50
  -4   3   1  108.63    2.10
   4   3  -1  109.99    2.11
  -4   3   1  107.76    2.25
  -4  -3   1  104.87    2.11
   4  -3  -1  109.13    2.06
  -4  -3   1  109.39    2.05
  -4  -3   1  108.10    2.02
  -4  -3   1  108.67    2.56
   4  -3  -1  108.72    2.69
   4  -3  -1  104.71    2.12
  -4   3   0    8.01    0.43
   4   3   0    8.18    0.38
  -4   3   0    7.63    0.52
  -4   3   0    8.45    0.40
   4   3   0    7.87    0.42
   4   3   0    7.38    0.38
  -4   3   0    8.73    0.41
  -4  -3   0    7.85    0.38
   4  -3   0    8.62    0.38
   4  -3   0    8.04    0.42
  -4  -3   0    7.52    0.43
   4  -3   0    8.71    0.51
  -4  -3   0    7.93    0.35
  -4  -3   0    8.32    0.44
   4   3   1  106.86    2.25
  -4   3  -1  105.43    2.06
  -4   3  -1  104.03    2.03
  -4   3  -1  106.16    2.67
  -4   3  -1  107.00    2.26
   4   3   1  106.67    2.06
   4   3   1  108.06    2.12
  -4  -3  -1  107.90    2.05
   4  -3   1  104.49    2.09
  -4  -3  -1  106.08    2.23
  -4  -3  -1  103.51    2.13
   4  -3   1  107.50    2.70
   4  -3   1  110.92    2.05
   4  -3   1  102.13    1.97
  -4   3  -2    1.02    0.24
   4   3   2    0.95    0.21
   4   3   2    1.18    0.25
   4   3   2    1.18    0.14
   4   3   2    1.27    0.23
  -4   3  -2    1.27    0.20
  -4   3  -2    0.95    0.20
  -4   3  -2    1.11    0.19
   4  -3   2    1.17    0.11
  -4  -3  -2    1.16    0.24
  -4  -3  -2    1.19    0.21
   4  -3   2    1.33    0.20
   4  -3   2    0.81    0.22
  -4  -3  -2    1.13    0.25
   4  -3   2    0.93    0.20
   4   3   3   18.32    0.62
  -4   3  -3   17.99    0.85
   4   3   3   17.86    0.65
  -4   3  -3   19.01    0.60
   4   3   3   17.06    0.42
  -4  -3  -3   17.86    0.53
   4  -3   3   18.10    0.59
   4  -3   3   18.08    0.89
  -4  -3  -3   18.62    0.81
  -4  -3  -3   17.87    0.67
   4  -3   3   17.27    0.46
   4  -3   3   17.80    0.62
   4   3   4    1.51    0.27
  -4   3  -4    1.45    0.29
  -4   3  -4    1.66    0.16
  -4   3  -4    1.87    0.24
   4   3   4    1.79    0.26
  -4  -3  -4    1.89    0.31
  -4  -3  -4    1.04    0.35
   4  -3   4    1.67    0.25
  -4  -3  -4    1.64    0.24
   4  -3   4    1.81    0.23
  -4   3  -5    2.88    0.44
   4   3   5    4.47    0.42
   4   3   5    4.29    0.37
  -4   3  -5    3.83    0.28
  -4   3  -5    3.96    0.31
  -4  -3  -5    4.25    0.41
   4  -3   5    3.46    0.34
  -4  -3  -5    3.01    0.52
   4  -3   5    3.78    0.30
  -4  -3  -5    4.04    0.39
   4   3   6    0.78    0.26
  -4   3  -6    0.49    0.18
  -4   3  -6    0.59    0.31
  -4   3  -6    0.38    0.19
   4   3   6    1.02    0.24
   4  -3   6    0.76    0.20
  -4  -3  -6    0.59    0.34
   4  -3   6    0.37    0.30
   4  -3   6    0.72    0.22
  -4  -3  -6    0.60    0.25
  -4   3  -7    0.33    0.22
  -4   3  -7    0.37    0.32
   4   3   7    0.38    0.22
   4  -3   7    0.33    0.20
   4  -3   7    0.39    0.33
  -4  -3  -7    0.28    0.39
  -4   3  -8    0.50    0.37
   4   3   8    0.36    0.23
   4  -3   8    0.29    0.37
   4  -3   8    0.36    0.19
  -4  -3  -8    0.16    0.41
   4   4  -8    0.08    0.31
  -4   4   8   -0.33    0.21
   4  -4  -8    0.22    0.50
  -4   4   7    0.16    0.23
   4   4  -7    0.09    0.25
  -4  -4   7    0.14    0.29
   4  -4  -7    0.41    0.45
  -4  -4   7   -0.13    0.21
   4   4  -6    0.03    0.24
  -4   4   6    0.14    0.21
   4  -4  -6    0.29    0.43
  -4  -4   6    0.19    0.21
   4  -4  -6   -0.27    0.21
  -4  -4   6    0.01    0.25
  -4   4   5    2.41    0.35
   4   4  -5    2.17    0.36
  -4   4   5    2.35    0.34
   4   4  -5    2.13    0.28
  -4   4   5    2.62    0.33
   4  -4  -5    2.51    0.34
  -4  -4   5    2.33    0.30
   4  -4  -5    2.81    0.36
  -4  -4   5    2.45    0.34
  -4  -4   5    2.67    0.38
   4  -4  -5    2.50    0.47
   4   4  -4    0.22    0.19
  -4   4   4    0.27    0.22
  -4   4   4    0.05    0.19
  -4   4   4    0.45    0.24
   4   4  -4    0.12    0.21
   4  -4  -4    0.32    0.23
  -4  -4   4    0.20    0.24
  -4  -4   4   -0.11    0.14
  -4  -4   4    0.24    0.19
   4  -4  -4   -0.03    0.30
  -4  -4   4    0.27    0.21
   4  -4  -4    0.33    0.23
  -4   4   3   10.71    0.57
  -4   4   3   11.15    0.56
   4   4  -3    9.34    0.47
   4   4  -3   10.51    0.62
  -4   4   3   11.16    0.54
  -4  -4   3   10.51    0.47
  -4  -4   3   10.11    0.54
   4  -4  -3   10.97    0.54
  -4  -4   3   10.06    0.60
  -4  -4   3   10.49    0.49
   4  -4  -3    9.53    0.56
  -4   4   2    1.07    0.25
  -4   4   2    1.34    0.27
   4   4  -2    0.81    0.22
   4   4  -2    0.71    0.21
  -4   4   2    0.84    0.24
   4  -4  -2    0.76    0.26
  -4  -4   2    1.12    0.19
  -4  -4   2    0.95    0.24
   4  -4  -2    0.63    0.23
  -4  -4   2    0.93    0.21
  -4  -4   2    0.49    0.24
  -4   4   1    4.17    0.37
  -4   4   1    4.62    0.39
  -4   4   1    4.11    0.36
   4   4  -1    4.01    0.35
  -4  -4   1    3.88    0.37
  -4  -4   1    4.16    0.37
  -4  -4   1    3.93    0.33
   4  -4  -1    3.98    0.41
  -4  -4   1    3.99    0.23
  -4   4   0    1.46    0.30
  -4   4   0    1.95    0.28
  -4   4   0    2.07    0.34
   4   4   0    2.02    0.29
  -4  -4   0    1.76    0.26
  -4  -4   0    1.43    0.24
   4  -4   0    1.41    0.28
  -4  -4   0    1.90    0.22
  -4  -4   0    1.64    0.31
  -4   4  -1    4.53    0.36
   4   4   1    4.42    0.30
  -4   4  -1    3.16    0.40
   4   4   1    4.50    0.35
  -4  -4  -1    3.71    0.40
   4  -4   1    3.83    0.39
   4  -4   1    4.70    0.36
  -4  -4  -1    4.24    0.42
  -4  -4  -1    4.36    0.38
   4   4   2    0.84    0.17
   4   4   2    1.27    0.27
  -4   4  -2    0.62    0.21
  -4   4  -2    0.50    0.26
   4  -4   2    1.16    0.23
   4  -4   2    1.11    0.26
  -4  -4  -2    0.73    0.26
  -4  -4  -2    0.99    0.30
   4  -4   2    0.83    0.07
   4  -4   2    0.81    0.08
  -4   4  -3    9.98    0.50
   4   4   3    9.84    0.54
  -4   4  -3   10.13    0.67
   4   4   3    9.88    0.56
   4   4   3    9.93    0.39
  -4  -4  -3   10.10    0.68
  -4  -4  -3    9.86    0.40
   4  -4   3    9.99    0.57
  -4  -4  -3    9.61    0.58
   4  -4   3    9.81    0.49
   4   4   4    0.33    0.23
  -4   4  -4    0.13    0.26
  -4   4  -4    0.01    0.20
   4   4   4    0.10    0.08
   4   4   4   -0.10    0.23
  -4  -4  -4    0.15    0.31
   4  -4   4   -0.14    0.23
   4  -4   4    0.20    0.19
  -4  -4  -4    0.12    0.18
  -4  -4  -4    0.07    0.26
  -4   4  -5    2.61    0.33
   4   4   5    2.33    0.38
   4   4   5    2.37    0.35
  -4   4  -5    2.00    0.42
   4  -4   5    3.07    0.38
  -4  -4  -5    2.07    0.38
  -4  -4  -5    2.30    0.33
  -4  -4  -5    2.87    0.49
   4  -4   5    2.28    0.31
   4   4   6    0.35    0.24
  -4   4  -6    0.10    0.28
   4  -4   6    0.10    0.24
  -4  -4  -6    0.07    0.24
   4  -4   6   -0.22    0.26
  -4  -4  -6    0.37    0.40
  -4   4  -7    0.25    0.33
   4   4   7    0.07    0.25
   4  -4   7    0.13    0.24
  -4  -4  -7    0.70    0.39
   4  -4   7   -0.45    0.27
  -4   4  -8   -0.13    0.33
   4   4   8   -0.15    0.24
   4  -4   8    0.38    0.26
  -4  -4  -8   -0.15    0.48
   4   5  -7   -0.15    0.30
  -4   5   7    0.89    0.33
  -4  -5   7    0.44    0.29
   4  -5  -7    0.40    0.55
  -4  -5   7    0.51    0.38
  -4   5   6   -0.07    0.23
   4   5  -6   -0.37    0.24
  -4  -5   6    0.19    0.29
  -4  -5   6   -0.08    0.25
   4  -5  -6    0.65    0.47
   4   5  -5   -0.17    0.27
  -4   5   5    0.79    0.29
  -4  -5   5    0.76    0.29
   4  -5  -5    0.76    0.32
   4  -5  -5    1.09    0.47
  -4  -5   5    0.25    0.24
   4   5  -4    1.87    0.30
   4   5  -4    1.09    0.33
  -4   5   4    1.08    0.31
  -4  -5   4    1.64    0.34
   4  -5  -4    0.95    0.43
   4  -5  -4    1.62    0.37
  -4  -5   4    1.44    0.30
   4   5  -3    1.55    0.36
  -4   5   3    1.66    0.35
   4   5  -3    1.87    0.31
  -4  -5   3    2.31    0.31
   4  -5  -3    1.85    0.43
  -4  -5   3    2.10    0.40
  -4  -5   3    2.11    0.32
   4  -5  -3    1.74    0.39
  -4   5   2    1.23    0.32
   4   5  -2    1.39    0.30
   4   5  -2    0.75    0.28
   4  -5  -2    1.11    0.32
  -4  -5   2    1.12    0.22
  -4  -5   2    1.45    0.35
   4  -5  -2    0.92    0.33
   4   5  -1    4.22    0.44
  -4   5   1    3.73    0.43
   4  -5  -1    3.74    0.48
  -4  -5   1    4.77    0.51
   4  -5  -1    4.01    0.42
  -4  -5   1    3.30    0.24
   4   5   0    0.81    0.28
  -4   5   0    0.18    0.24
   4  -5   0    0.26    0.28
  -4  -5   0    0.21    0.29
   4  -5   0    0.29    0.20
  -4  -5   0    0.19    0.17
  -4   5  -1    4.31    0.45
   4   5   1    3.84    0.44
   4   5   1    3.49    0.36
  -4   5  -1    2.97    0.47
  -4  -5  -1    3.91    0.40
  -4  -5  -1    4.42    0.51
   4  -5   1    4.00    0.47
   4  -5   1    4.37    0.29
   4   5   2    1.07    0.25
   4   5   2    1.61    0.34
  -4   5  -2    0.81    0.35
  -4   5  -2    1.45    0.31
   4  -5   2    1.04    0.32
  -4  -5  -2    1.25    0.36
  -4  -5  -2    1.31    0.34
  -4   5  -3    1.99    0.36
   4   5   3    2.25    0.38
  -4   5  -3    1.62    0.40
   4   5   3    1.43    0.24
   4  -5   3    2.35    0.41
  -4  -5  -3    1.62    0.40
  -4  -5  -3    2.54    0.43
  -4   5  -4    1.80    0.32
   4   5   4    1.99    0.37
  -4   5  -4    1.23    0.38
  -4  -5  -4    1.63    0.44
   4  -5   4    2.11    0.39
  -4  -5  -4    1.67    0.39
  -4  -5  -4    1.55    0.27
  -4   5  -5    0.54    0.37
   4   5   5    0.70    0.30
  -4  -5  -5    0.46    0.30
   4  -5   5    0.59    0.33
  -4  -5  -5    0.24    0.42
  -4   5  -6    0.39    0.34
   4   5   6   -0.13    0.27
   4  -5   6   -0.27    0.29
   4  -5   6    0.22    0.30
  -4  -5  -6    0.24    0.42
  -4   5  -7    0.36    0.37
   4   5   7    0.37    0.29
   4  -5   7    0.51    0.38
   4  -5   7    0.42    0.31
  -4  -5  -7    0.47    0.42
   4   6  -5   -0.47    0.35
  -4   6   5    0.29    0.31
  -4  -6   5    0.06    0.29
   4  -6  -5    0.00    0.41
  -4  -6   5    0.07    0.31
   4   6  -4   -0.76    0.29
  -4   6   4   -0.33    0.25
  -4  -6   4   -0.11    0.24
   4  -6  -4   -0.17    0.30
  -4  -6   4    0.18    0.30
   4  -6  -4    0.42    0.38
   4   6  -3   -0.13    0.30
   4   6  -3    0.36    0.27
  -4   6   3    0.25    0.30
  -4  -6   3    0.31    0.34
   4  -6  -3   -0.48    0.33
   4  -6  -3    0.81    0.38
  -4  -6   3    0.11    0.22
  -4   6   2    2.23    0.42
   4   6  -2    1.56    0.35
  -4  -6   2    1.30    0.26
   4  -6  -2    1.52    0.40
  -4  -6   2    1.46    0.40
   4  -6  -2    2.51    0.48
   4   6  -1    0.88    0.32
  -4   6   1    1.10    0.34
   4  -6  -1    0.73    0.30
  -4  -6   1    0.69    0.36
   4  -6  -1    0.48    0.36
   4   6   0    1.93    0.35
  -4   6   0    3.23    0.46
   4  -6   0    1.98    0.31
   4  -6   0    2.37    0.47
  -4  -6   0    2.05    0.30
  -4  -6   0    2.45    0.47
  -4   6  -1    0.57    0.38
   4   6   1    0.61    0.30
  -4   6  -1    0.30    0.29
  -4  -6  -1    0.47    0.26
   4  -6   1    0.87    0.38
  -4  -6  -1    0.70    0.36
  -4   6  -2    1.69    0.38
  -4   6  -2    1.02    0.43
   4   6   2    2.16    0.42
  -4  -6  -2    1.86    0.42
  -4  -6  -2    1.87    0.41
   4  -6   2    1.29    0.42
  -4   6  -3    0.00    0.27
   4   6   3    0.24    0.29
  -4   6  -3   -0.17    0.37
   4  -6   3   -0.07    0.32
  -4  -6  -3    0.26    0.34
  -4  -6  -3   -0.04    0.33
  -4   6  -4    0.21    0.28
   4   6   4    0.20    0.31
  -4  -6  -4   -0.06    0.33
   4  -6   4    0.49    0.34
  -4  -6  -4    0.06    0.34
  -4   6  -5   -0.15    0.38
   4   6   5    0.45    0.35
   4  -6   5    0.18    0.33
  -4  -6  -5    0.18    0.35
  -4  -6  -5    0.09    0.42
  -4   7   3   -0.25    0.34
   4  -7  -3    0.07    0.40
   4  -7  -3    0.81    0.42
  -4  -7   3    0.18    0.40
   4   7  -2    0.21    0.32
  -4   7   2    0.01    0.33
  -4  -7   2    0.01    0.37
   4  -7  -2    0.63    0.42
   4   7  -1    0.59    0.34
  -4   7   1    0.85    0.39
  -4  -7   1    0.90    0.45
   4  -7  -1    0.89    0.45
   4   7   0    0.37    0.35
  -4   7   0    0.89    0.36
   4  -7   0    0.50    0.41
  -4  -7   0    0.14    0.39
  -4   7  -1    0.15    0.34
   4   7   1   -0.06    0.34
   4  -7   1    0.60    0.40
  -4  -7  -1    0.14    0.40
  -4   7  -2   -0.71    0.35
  -4   7  -2    0.57    0.34
   4   7   2   -0.06    0.31
   4  -7   2    0.50    0.42
  -4  -7  -2   -0.13    0.40
  -4   7  -3   -0.01    0.32
   4   7   3    0.33    0.37
  -4   7  -3   -0.80    0.39
   4  -7   3    0.46    0.41
  -4  -7  -3    0.51    0.45
  -4  -7  -3    0.21    0.39
   5   0  -9   -0.09    0.29
   5   0  -9    0.17    0.31
   5   0  -9   -0.02    0.38
   5   0  -8   -0.05    0.29
   5   0  -8    0.13    0.33
   5   0  -7    0.22    0.28
   5   0  -7   -0.12    0.32
   5   0  -6   -0.10    0.20
   5   0  -5    0.02    0.17
   5   0  -5   -0.10    0.16
   5   0  -4   -0.15    0.15
   5   0  -4   -0.01    0.11
   5   0  -3    0.19    0.06
   5   0  -3   -0.08    0.05
  -5   0   3    0.03    0.05
  -5   0   3    0.02    0.05
   5   0  -2    0.13    0.06
   5   0  -2   -0.04    0.08
  -5   0   2    0.00    0.05
   5   0  -2   -0.04    0.05
  -5   0   2   -0.02    0.04
  -5   0   1    0.05    0.05
   5   0  -1    0.11    0.06
  -5   0   1   -0.08    0.08
   5   0  -1   -0.13    0.08
   5   0  -1    0.01    0.06
  -5   0   1    0.01    0.05
   5   0   0   -0.04    0.04
   5   0   0   -0.05    0.06
   5   0   0   -0.04    0.05
  -5   0   0    0.05    0.06
  -5   0   0   -0.02    0.04
  -5   0   0   -0.06    0.06
   5   0   0    0.00    0.06
  -5   0   0   -0.03    0.05
  -5   0   0   -0.04    0.06
   5   0   0    0.00    0.06
   5   0   1   -0.04    0.07
  -5   0  -1   -0.10    0.07
  -5   0  -1    0.03    0.07
   5   0   1   -0.11    0.06
  -5   0  -1    0.01    0.06
  -5   0  -1   -0.02    0.08
   5   0   1    0.21    0.08
   5   0   1    0.02    0.06
   5   0   2    0.02    0.07
  -5   0  -2   -0.15    0.10
  -5   0  -2    0.10    0.09
  -5   0  -2    0.01    0.08
  -5   0  -2   -0.05    0.06
   5   0   2   -0.08    0.07
   5   0   2    0.01    0.11
  -5   0  -2   -0.04    0.10
  -5   0  -3    0.11    0.09
   5   0   3    0.06    0.10
  -5   0  -3    0.15    0.10
  -5   0  -3   -0.05    0.15
   5   0   3    0.09    0.10
  -5   0  -3    0.07    0.12
   5   0   3    0.00    0.10
  -5   0  -3    0.09    0.10
  -5   0  -4   -0.02    0.09
   5   0   4   -0.05    0.09
   5   0   4   -0.03    0.14
  -5   0  -4   -0.11    0.17
  -5   0  -4   -0.01    0.17
  -5   0  -4   -0.11    0.08
   5   0   4   -0.07    0.08
   5   0   4    0.03    0.11
  -5   0  -5    0.03    0.10
  -5   0  -5    0.05    0.20
   5   0   5    0.02    0.09
  -5   0  -5   -0.07    0.09
  -5   0  -5   -0.12    0.15
   5   0   5   -0.01    0.16
   5   0   5    0.15    0.11
  -5   0  -6    0.11    0.20
   5   0   6    0.22    0.12
  -5   0  -6    0.00    0.11
   5   0   6    0.05    0.09
  -5   0  -6    0.00    0.20
   5   0   6   -0.13    0.20
  -5   0  -6    0.12    0.11
   5   0   7    0.15    0.27
  -5   0  -7    0.67    0.36
   5   0   7    0.23    0.15
  -5   0  -7   -0.18    0.32
   5   0   7    0.00    0.13
  -5   0  -8   -0.09    0.31
   5   0   8    0.02    0.12
  -5   0  -8   -0.04    0.32
  -5   0  -9    0.03    0.30
  -5   0  -9    0.48    0.39
   5   1  -9   -0.24    0.28
   5   1  -9    0.09    0.31
   5   1  -9   -0.33    0.33
   5  -1  -9    0.30    0.42
   5  -1  -9   -0.27    0.25
   5   1  -8    0.39    0.33
   5   1  -8   -0.26    0.28
   5   1  -8    0.35    0.32
   5  -1  -8    0.62    0.43
   5  -1  -8    0.58    0.29
   5   1  -7    1.57    0.41
   5   1  -7    1.48    0.39
   5  -1  -7    1.48    0.35
   5  -1  -7    1.92    0.47
  -5   1   6    1.26    0.08
   5   1  -6    1.06    0.32
  -5   1   6    1.21    0.08
   5  -1  -6    1.74    0.30
  -5   1   5    1.13    0.11
   5   1  -5    1.41    0.27
  -5   1   5    0.99    0.11
   5   1  -5    0.91    0.25
   5  -1  -5    1.03    0.11
   5  -1  -5    0.90    0.10
   5  -1  -5    0.90    0.23
   5  -1  -5    1.05    0.25
   5   1  -4    6.69    0.16
   5   1  -4    7.01    0.39
   5   1  -4    6.48    0.47
  -5   1   4    6.19    0.24
   5   1  -4    6.25    0.17
   5  -1  -4    5.98    0.23
   5  -1  -4    6.07    0.24
   5  -1  -4    7.15    0.41
  -5  -1   4    6.71    0.17
  -5   1   3    3.06    0.17
  -5   1   3    3.12    0.18
   5   1  -3    3.10    0.16
   5   1  -3    3.48    0.26
   5   1  -3    3.21    0.15
  -5   1   3    3.82    0.28
   5   1  -3    3.14    0.30
   5  -1  -3    3.29    0.19
   5  -1  -3    3.97    0.31
   5  -1  -3    2.98    0.17
  -5  -1   3    2.99    0.16
  -5   1   2    0.79    0.15
   5   1  -2    0.52    0.08
   5   1  -2    0.45    0.09
   5   1  -2    1.17    0.12
  -5   1   2    0.45    0.10
   5   1  -2    0.57    0.13
  -5   1   2    0.51    0.10
   5  -1  -2    0.57    0.11
   5  -1  -2    0.51    0.14
   5  -1  -2    0.47    0.11
  -5  -1   2    0.57    0.11
  -5  -1   2    0.53    0.09
   5   1  -1   32.66    0.71
   5   1  -1   32.11    0.68
  -5   1   1   31.73    0.79
   5   1  -1   30.97    0.65
  -5   1   1   31.13    0.67
   5   1  -1   32.03    0.68
  -5   1   1   29.94    0.66
   5  -1  -1   31.86    0.68
  -5  -1   1   30.63    0.68
   5  -1  -1   30.61    0.77
   5  -1  -1   32.83    0.87
   5  -1  -1   30.26    0.66
  -5  -1   1   30.88    0.65
   5   1   0  296.29    4.94
  -5   1   0  296.28    4.91
  -5   1   0  297.70    5.39
   5   1   0  298.71    4.91
  -5   1   0  296.69    4.91
   5   1   0  304.63    5.34
  -5   1   0  299.35    6.38
   5  -1   0  293.85    4.92
   5  -1   0  296.06    5.39
   5  -1   0  298.40    6.38
   5  -1   0  297.30    4.91
  -5  -1   0  298.78    4.91
  -5  -1   0  304.86    5.33
  -5  -1   0  301.82    4.95
   5   1   1   30.81    0.71
   5   1   1   30.49    0.68
  -5   1  -1   32.23    0.77
  -5   1  -1   30.78    0.67
  -5   1  -1   31.01    0.91
   5   1   1   30.51    0.64
  -5   1  -1   30.90    0.68
   5   1   1   30.42    0.79
  -5   1  -1   31.86    0.71
  -5  -1  -1   30.47    0.68
   5  -1   1   30.54    0.75
  -5  -1  -1   31.52    0.80
  -5  -1  -1   31.05    0.71
   5  -1   1   31.46    0.92
   5  -1   1   30.62    0.68
   5  -1   1   30.55    0.68
   5  -1   1   31.31    0.72
  -5   1  -2    0.49    0.15
   5   1   2    0.73    0.14
  -5   1  -2    0.39    0.10
   5   1   2    0.59    0.17
  -5   1  -2    0.48    0.14
  -5   1  -2    0.78    0.13
  -5   1  -2    0.55    0.12
   5   1   2    0.61    0.12
   5   1   2    0.55    0.12
  -5  -1  -2    0.16    0.17
  -5  -1  -2    0.52    0.05
  -5  -1  -2    0.45    0.12
   5  -1   2    0.50    0.15
   5  -1   2    0.54    0.11
   5  -1   2    0.45    0.12
   5  -1   2    0.54    0.12
  -5   1  -3    4.05    0.30
  -5   1  -3    3.17    0.21
  -5   1  -3    3.30    0.22
  -5   1  -3    3.28    0.34
   5   1   3    2.79    0.23
   5   1   3    2.87    0.31
   5   1   3    3.08    0.23
   5   1   3    3.52    0.24
   5  -1   3    3.12    0.21
  -5  -1  -3    3.36    0.14
   5  -1   3    3.45    0.23
   5  -1   3    3.22    0.37
  -5  -1  -3    3.58    0.22
  -5  -1  -3    2.97    0.34
   5  -1   3    3.65    0.29
  -5  -1  -3    3.37    0.24
  -5   1  -4    6.09    0.40
   5   1   4    7.24    0.31
   5   1   4    6.55    0.36
  -5   1  -4    6.68    0.28
   5   1   4    6.79    0.48
  -5   1  -4    6.66    0.28
  -5   1  -4    6.66    0.56
   5   1   4    6.82    0.33
  -5  -1  -4    6.63    0.29
   5  -1   4    6.55    0.30
  -5  -1  -4    6.78    0.32
   5  -1   4    6.23    0.29
   5  -1   4    5.82    0.40
  -5  -1  -4    6.15    0.51
  -5   1  -5    1.02    0.15
  -5   1  -5    0.93    0.15
   5   1   5    0.61    0.16
  -5   1  -5    0.82    0.23
   5   1   5    0.82    0.22
  -5   1  -5    0.95    0.29
   5   1   5    1.19    0.18
  -5  -1  -5    1.24    0.17
   5  -1   5    0.84    0.16
  -5  -1  -5    0.74    0.16
  -5  -1  -5    1.15    0.31
   5  -1   5    1.02    0.16
   5  -1   5    1.06    0.25
  -5   1  -6    1.17    0.36
   5   1   6    1.75    0.23
  -5   1  -6    1.13    0.32
  -5   1  -6    1.94    0.19
   5   1   6    1.96    0.22
  -5  -1  -6    1.10    0.36
   5  -1   6    1.40    0.19
   5  -1   6    1.55    0.30
  -5  -1  -6    1.51    0.20
   5   1   7    1.60    0.22
   5   1   7    0.78    0.18
  -5   1  -7    1.66    0.38
  -5   1  -7    1.27    0.41
   5  -1   7    1.67    0.38
   5  -1   7    1.47    0.20
   5  -1   7    1.53    0.20
  -5  -1  -7    1.69    0.24
  -5  -1  -7    1.43    0.44
   5   1   8    0.43    0.16
  -5   1  -8   -0.04    0.34
  -5   1  -8   -0.04    0.28
   5  -1   8    0.44    0.14
   5  -1   8    1.05    0.36
  -5  -1  -8    0.26    0.39
  -5  -1  -8    0.69    0.42
  -5   1  -9    0.05    0.35
  -5   1  -9   -0.06    0.38
   5  -1   9   -0.10    0.32
  -5  -1  -9   -0.15    0.40
  -5  -1  -9   -0.13    0.35
   5   2  -9    0.41    0.38
   5   2  -9    0.23    0.35
   5  -2  -9    0.63    0.48
   5   2  -8    1.63    0.40
   5   2  -8    0.87    0.36
   5  -2  -8    0.82    0.48
   5  -2  -8    1.25    0.31
   5   2  -7    1.30    0.34
   5   2  -7    1.13    0.36
  -5   2   7    1.37    0.17
   5  -2  -7    1.36    0.30
   5  -2  -7    1.38    0.48
   5   2  -6    0.35    0.25
  -5   2   6    0.18    0.14
  -5   2   6   -0.01    0.06
   5  -2  -6    0.20    0.14
   5  -2  -6    0.47    0.23
   5   2  -5   -0.06    0.14
   5   2  -5    0.04    0.08
   5   2  -5   -0.06    0.07
  -5   2   5   -0.16    0.10
  -5   2   5    0.01    0.10
  -5  -2   5   -0.08    0.07
  -5  -2   5    0.16    0.10
   5  -2  -5    0.25    0.18
   5  -2  -5    0.08    0.12
   5  -2  -5    0.14    0.12
   5   2  -4   15.87    0.69
  -5   2   4   14.98    0.48
  -5   2   4   14.84    0.47
   5   2  -4   14.84    0.40
   5   2  -4   15.28    0.42
  -5   2   4   13.77    0.56
  -5  -2   4   15.46    0.45
   5  -2  -4   14.60    0.49
   5  -2  -4   14.06    0.45
   5  -2  -4   14.32    0.58
  -5   2   3   10.25    0.39
  -5   2   3   11.15    0.48
  -5   2   3   10.95    0.41
   5   2  -3   11.64    0.50
   5   2  -3   10.51    0.37
   5   2  -3   10.92    0.35
  -5  -2   3   10.34    0.38
  -5  -2   3   10.92    0.44
   5  -2  -3   10.75    0.48
   5  -2  -3   10.40    0.38
   5  -2  -3   10.10    0.40
  -5  -2   3   10.99    0.36
   5   2  -2    1.62    0.18
   5   2  -2    1.26    0.16
  -5   2   2    1.38    0.18
   5   2  -2    1.45    0.16
  -5   2   2    1.65    0.21
   5   2  -2    1.40    0.14
  -5   2   2    1.03    0.18
  -5  -2   2    1.66    0.18
   5  -2  -2    1.19    0.17
  -5  -2   2    1.12    0.19
   5  -2  -2    1.69    0.21
  -5  -2   2    1.62    0.17
   5  -2  -2    1.74    0.22
   5  -2  -2    1.18    0.22
  -5  -2   2    1.49    0.17
  -5   2   1   25.74    0.74
   5   2  -1   25.76    0.67
   5   2  -1   26.42    0.64
   5   2  -1   26.53    0.64
   5   2  -1   27.07    0.69
  -5   2   1   25.76    0.66
  -5   2   1   25.47    0.65
  -5  -2   1   26.88    0.63
   5  -2  -1   27.47    0.87
  -5  -2   1   25.88    0.54
   5  -2  -1   27.77    0.70
  -5  -2   1   26.52    0.68
   5  -2  -1   26.42    0.74
  -5  -2   1   26.60    0.64
  -5  -2   1   26.18    0.71
   5  -2  -1   27.23    0.66
  -5   2   0   14.32    0.51
  -5   2   0   13.30    0.58
   5   2   0   13.43    0.43
   5   2   0   14.35    0.47
  -5   2   0   13.24    0.43
   5   2   0   14.09    0.47
  -5   2   0   13.47    0.44
  -5  -2   0   12.94    0.47
  -5  -2   0   13.89    0.44
   5  -2   0   14.24    0.58
  -5  -2   0   13.51    0.43
   5  -2   0   13.42    0.45
  -5  -2   0   14.39    0.46
   5  -2   0   15.01    0.51
   5  -2   0   13.04    0.43
  -5   2  -1   26.56    0.89
  -5   2  -1   26.98    0.76
   5   2   1   27.84    0.73
   5   2   1   26.10    0.77
   5   2   1   25.72    0.67
  -5   2  -1   26.96    0.68
  -5   2  -1   26.06    0.66
  -5  -2  -1   27.67    0.68
   5  -2   1   25.94    0.68
   5  -2   1   26.72    0.90
   5  -2   1   26.35    0.67
  -5  -2  -1   26.00    0.76
   5  -2   1   25.47    0.62
  -5  -2  -1   27.05    0.72
  -5   2  -2    1.46    0.18
   5   2   2    1.45    0.21
  -5   2  -2    1.66    0.25
   5   2   2    1.51    0.23
  -5   2  -2    1.35    0.22
   5   2   2    1.44    0.19
  -5   2  -2    1.55    0.19
   5   2   2    1.23    0.08
  -5   2  -2    1.49    0.15
  -5  -2  -2    1.41    0.14
   5  -2   2    1.28    0.18
   5  -2   2    1.24    0.23
  -5  -2  -2    1.60    0.23
   5  -2   2    1.37    0.19
   5  -2   2    1.66    0.16
  -5  -2  -2    1.43    0.19
  -5  -2  -2    1.65    0.27
   5   2   3   11.15    0.43
  -5   2  -3   10.46    0.39
  -5   2  -3   10.61    0.39
  -5   2  -3   10.97    0.64
   5   2   3   10.56    0.45
  -5   2  -3   10.97    0.41
   5   2   3   10.66    0.58
  -5   2  -3   10.87    0.50
   5  -2   3   11.32    0.64
  -5  -2  -3    9.94    0.56
  -5  -2  -3   10.31    0.39
  -5  -2  -3   11.12    0.46
  -5  -2  -3   10.62    0.41
   5  -2   3   10.56    0.40
   5  -2   3   11.31    0.44
   5  -2   3   10.77    0.42
   5   2   4   15.48    0.56
  -5   2  -4   15.24    0.83
  -5   2  -4   15.77    0.49
   5   2   4   15.94    0.54
  -5   2  -4   15.13    0.55
  -5   2  -4   15.33    0.48
  -5  -2  -4   14.92    0.77
  -5  -2  -4   15.41    0.54
  -5  -2  -4   15.81    0.56
   5  -2   4   14.33    0.56
   5  -2   4   14.59    0.50
   5  -2   4   15.32    0.52
  -5  -2  -4   14.56    0.55
  -5   2  -5    0.02    0.16
  -5   2  -5    0.00    0.20
  -5   2  -5   -0.07    0.11
   5   2   5   -0.08    0.13
   5   2   5    0.05    0.16
  -5  -2  -5   -0.13    0.15
   5  -2   5   -0.16    0.14
  -5  -2  -5    0.05    0.26
   5  -2   5   -0.05    0.19
   5  -2   5   -0.14    0.12
   5   2   6    0.22    0.17
  -5   2  -6    0.20    0.23
   5   2   6    0.29    0.19
  -5   2  -6    0.27    0.29
  -5   2  -6    0.28    0.15
  -5  -2  -6    0.33    0.07
   5  -2   6    0.39    0.15
   5  -2   6    0.45    0.18
  -5  -2  -6    0.43    0.19
  -5  -2  -6    0.40    0.07
  -5  -2  -6    0.04    0.23
   5  -2   6    0.21    0.21
  -5   2  -7    1.02    0.34
   5   2   7    1.32    0.25
  -5   2  -7    1.15    0.31
  -5  -2  -7    1.16    0.45
   5  -2   7    2.48    0.44
   5  -2   7    1.28    0.22
  -5   2  -8    0.89    0.36
  -5   2  -8    0.88    0.35
   5   2   8    0.71    0.22
   5  -2   8    0.97    0.20
  -5  -2  -8    0.82    0.47
   5  -2   8    1.21    0.41
   5   2   9    0.19    0.19
  -5   2  -9    0.14    0.40
  -5   2  -9    0.45    0.37
  -5  -2  -9    1.12    0.53
  -5   3   8   -0.09    0.16
   5   3  -8   -0.13    0.28
   5  -3  -8    0.61    0.45
   5   3  -7    0.71    0.26
  -5   3   7    0.72    0.20
   5   3  -7    1.12    0.32
   5  -3  -7    1.61    0.51
   5  -3  -7    1.01    0.30
  -5  -3   7    1.17    0.16
   5   3  -6    0.26    0.21
   5   3  -6    0.26    0.20
  -5   3   6    0.40    0.18
   5  -3  -6    0.51    0.20
   5  -3  -6   -0.26    0.38
   5  -3  -6    0.20    0.23
  -5  -3   6    0.37    0.13
  -5  -3   6    0.40    0.17
   5   3  -5    6.24    0.53
  -5   3   5    5.71    0.43
  -5   3   5    5.99    0.37
  -5   3   5    7.40    0.40
   5   3  -5    5.74    0.31
  -5  -3   5    6.06    0.37
  -5  -3   5    5.73    0.30
   5  -3  -5    6.60    0.40
   5  -3  -5    6.34    0.47
  -5  -3   5    6.96    0.48
   5   3  -4    1.86    0.22
  -5   3   4    2.05    0.26
  -5   3   4    2.15    0.29
   5   3  -4    1.41    0.25
   5   3  -4    1.83    0.18
  -5   3   4    2.19    0.26
  -5  -3   4    1.99    0.28
   5  -3  -4    1.76    0.25
   5  -3  -4    2.20    0.32
  -5  -3   4    2.72    0.29
  -5  -3   4    2.03    0.21
   5   3  -3    1.08    0.19
  -5   3   3    1.31    0.22
   5   3  -3    1.02    0.19
  -5   3   3    1.25    0.22
   5   3  -3    1.18    0.21
  -5   3   3    1.40    0.25
   5   3  -3    1.34    0.14
  -5  -3   3    1.00    0.21
  -5  -3   3    1.21    0.19
  -5  -3   3    0.91    0.19
  -5  -3   3    1.25    0.21
   5  -3  -3    1.04    0.23
   5  -3  -3    1.40    0.25
   5   3  -2    4.44    0.22
  -5   3   2    4.50    0.36
  -5   3   2    4.71    0.32
   5   3  -2    4.62    0.33
   5   3  -2    4.49    0.29
   5   3  -2    4.07    0.30
  -5   3   2    4.39    0.32
   5  -3  -2    4.69    0.34
   5  -3  -2    4.99    0.36
  -5  -3   2    4.61    0.34
  -5  -3   2    4.67    0.27
   5  -3  -2    4.45    0.30
  -5  -3   2    4.04    0.28
  -5  -3   2    4.61    0.33
   5  -3  -2    4.18    0.44
  -5   3   1    5.00    0.33
   5   3  -1    4.82    0.34
  -5   3   1    4.48    0.35
   5   3  -1    5.06    0.32
   5   3  -1    4.39    0.26
  -5   3   1    4.95    0.33
  -5  -3   1    4.45    0.21
  -5  -3   1    4.41    0.24
  -5  -3   1    4.38    0.30
   5  -3  -1    4.49    0.35
   5  -3  -1    5.57    0.33
  -5  -3   1    4.75    0.35
   5  -3  -1    5.05    0.36
  -5  -3   1    4.65    0.32
   5  -3  -1    4.64    0.42
  -5   3   0    1.04    0.20
  -5   3   0    0.82    0.23
   5   3   0    0.93    0.19
  -5   3   0    1.26    0.22
  -5   3   0    1.10    0.23
   5   3   0    1.27    0.23
   5   3   0    1.01    0.18
  -5  -3   0    1.17    0.25
  -5  -3   0    0.93    0.18
   5  -3   0    1.16    0.23
   5  -3   0    1.00    0.22
  -5  -3   0    0.97    0.20
   5  -3   0    1.01    0.20
  -5  -3   0    1.01    0.17
   5  -3   0    0.99    0.20
  -5   3  -1    4.98    0.32
   5   3   1    4.91    0.37
   5   3   1    4.91    0.32
  -5   3  -1    4.66    0.37
   5   3   1    4.86    0.36
  -5   3  -1    4.72    0.32
  -5   3  -1    4.07    0.38
  -5  -3  -1    4.52    0.32
   5  -3   1    4.34    0.23
   5  -3   1    5.06    0.42
  -5  -3  -1    4.72    0.37
   5  -3   1    4.89    0.32
   5  -3   1    5.39    0.34
  -5  -3  -1    4.09    0.34
   5   3   2    4.13    0.38
   5   3   2    4.77    0.36
  -5   3  -2    4.47    0.35
   5   3   2    4.29    0.33
  -5   3  -2    4.37    0.31
   5   3   2    4.51    0.21
  -5   3  -2    4.57    0.41
  -5   3  -2    4.48    0.31
   5  -3   2    4.54    0.31
   5  -3   2    4.22    0.43
  -5  -3  -2    4.59    0.21
   5  -3   2    4.71    0.34
  -5  -3  -2    4.08    0.36
   5  -3   2    4.46    0.22
  -5  -3  -2    4.34    0.31
  -5  -3  -2    4.75    0.41
  -5   3  -3    1.07    0.27
   5   3   3    0.97    0.08
  -5   3  -3    1.16    0.20
   5   3   3    1.15    0.23
   5   3   3    1.17    0.26
   5  -3   3    1.00    0.14
  -5  -3  -3    1.06    0.30
   5  -3   3    0.99    0.22
  -5  -3  -3    1.38    0.26
   5  -3   3    1.33    0.22
  -5  -3  -3    1.15    0.17
  -5   3  -4    1.88    0.36
   5   3   4    2.18    0.28
  -5   3  -4    2.24    0.21
  -5   3  -4    2.06    0.25
   5   3   4    1.97    0.30
   5  -3   4    2.29    0.29
  -5  -3  -4    1.68    0.28
  -5  -3  -4    1.45    0.37
  -5  -3  -4    1.68    0.23
   5  -3   4    2.15    0.27
  -5   3  -5    6.98    0.67
   5   3   5    6.78    0.42
   5   3   5    6.83    0.47
  -5   3  -5    6.52    0.38
  -5   3  -5    6.11    0.35
   5  -3   5    6.16    0.42
   5  -3   5    6.95    0.39
  -5  -3  -5    6.39    0.60
  -5  -3  -5    6.52    0.44
  -5  -3  -5    6.14    0.44
  -5   3  -6    0.50    0.20
   5   3   6    0.35    0.21
  -5   3  -6    0.33    0.25
   5   3   6    0.18    0.25
  -5   3  -6    0.45    0.18
  -5  -3  -6    0.26    0.37
   5  -3   6    0.89    0.24
  -5  -3  -6    0.27    0.23
   5  -3   6    0.41    0.30
  -5   3  -7    0.72    0.25
   5   3   7    0.97    0.26
  -5   3  -7    0.80    0.37
   5  -3   7    1.40    0.27
   5  -3   7    0.89    0.31
  -5  -3  -7    0.70    0.36
  -5   3  -8    0.09    0.33
   5   3   8    0.21    0.23
   5  -3   8    0.53    0.39
   5  -3   8    0.06    0.20
  -5  -3  -8    0.41    0.37
   5   4  -8    0.01    0.29
  -5   4   8   -0.20    0.21
   5  -4  -8    0.20    0.52
   5   4  -7    0.12    0.26
  -5   4   7   -0.13    0.20
   5  -4  -7    0.38    0.34
  -5  -4   7    0.01    0.21
  -5   4   6    1.28    0.29
   5   4  -6    0.59    0.28
  -5  -4   6    1.04    0.28
  -5  -4   6    1.97    0.38
   5  -4  -6    0.73    0.28
   5  -4  -6    1.69    0.51
   5   4  -5    0.70    0.26
  -5   4   5    1.10    0.27
  -5   4   5    1.19    0.29
  -5   4   5    1.54    0.30
   5   4  -5    0.83    0.21
  -5  -4   5    0.85    0.29
   5  -4  -5    0.36    0.25
   5  -4  -5    0.44    0.30
   5  -4  -5    0.47    0.27
  -5  -4   5    0.37    0.24
  -5   4   4    3.07    0.36
  -5   4   4    2.81    0.36
  -5   4   4    2.99    0.37
   5   4  -4    2.56    0.30
   5   4  -4    2.22    0.31
  -5  -4   4    2.32    0.34
  -5  -4   4    2.55    0.35
   5  -4  -4    2.09    0.33
  -5  -4   4    2.08    0.33
   5  -4  -4    2.50    0.36
  -5  -4   4    2.51    0.29
  -5   4   3    3.53    0.38
   5   4  -3    2.81    0.32
   5   4  -3    2.45    0.32
  -5   4   3    3.05    0.35
  -5   4   3    3.72    0.42
  -5  -4   3    3.00    0.37
  -5  -4   3    2.62    0.34
  -5  -4   3    2.84    0.31
   5  -4  -3    3.30    0.40
  -5  -4   3    2.52    0.29
   5  -4  -3    2.83    0.35
  -5   4   2    4.18    0.39
  -5   4   2    3.96    0.39
   5   4  -2    3.90    0.19
  -5   4   2    4.30    0.41
   5   4  -2    3.55    0.34
   5   4  -2    4.28    0.42
  -5  -4   2    3.92    0.37
  -5  -4   2    3.83    0.27
  -5  -4   2    3.87    0.36
   5  -4  -2    3.77    0.40
  -5  -4   2    3.91    0.41
   5  -4  -2    4.17    0.39
  -5   4   1    2.97    0.36
   5   4  -1    3.51    0.35
  -5   4   1    2.96    0.33
   5   4  -1    3.19    0.25
  -5  -4   1    3.33    0.35
  -5  -4   1    3.76    0.24
   5  -4  -1    3.57    0.39
  -5  -4   1    3.71    0.32
  -5  -4   1    2.99    0.37
   5   4   0    0.03    0.14
  -5   4   0    0.38    0.25
   5   4   0    0.20    0.18
  -5   4   0    0.20    0.18
  -5  -4   0    0.14    0.15
  -5  -4   0    0.44    0.20
   5  -4   0    0.40    0.23
  -5  -4   0    0.66    0.16
  -5  -4   0    0.42    0.23
   5   4   1    3.32    0.36
  -5   4  -1    2.63    0.38
  -5   4  -1    3.62    0.35
  -5  -4  -1    3.03    0.33
   5  -4   1    2.87    0.21
  -5  -4  -1    3.67    0.41
   5  -4   1    3.23    0.33
  -5  -4  -1    2.70    0.32
   5  -4   1    3.05    0.36
   5   4   2    3.60    0.27
   5   4   2    4.52    0.42
  -5   4  -2    3.29    0.43
  -5   4  -2    4.57    0.37
  -5  -4  -2    3.84    0.43
  -5  -4  -2    4.11    0.44
   5  -4   2    4.30    0.35
   5  -4   2    3.68    0.40
   5  -4   2    3.96    0.19
   5   4   3    2.46    0.22
   5   4   3    3.55    0.42
  -5   4  -3    2.62    0.41
  -5   4  -3    2.70    0.33
   5   4   3    2.72    0.35
   5  -4   3    2.51    0.36
  -5  -4  -3    2.80    0.25
  -5  -4  -3    3.26    0.42
  -5  -4  -3    2.42    0.41
   5  -4   3    2.90    0.35
  -5   4  -4    2.18    0.31
  -5   4  -4    2.09    0.40
   5   4   4    2.61    0.39
   5   4   4    3.06    0.38
  -5  -4  -4    1.97    0.43
  -5  -4  -4    2.35    0.28
   5  -4   4    2.54    0.33
   5  -4   4    2.28    0.38
  -5  -4  -4    1.99    0.36
  -5   4  -5    0.75    0.26
   5   4   5    1.23    0.33
   5   4   5    0.83    0.27
  -5   4  -5    0.75    0.34
  -5  -4  -5    0.87    0.26
   5  -4   5    1.14    0.27
  -5  -4  -5    1.04    0.43
   5  -4   5    1.10    0.30
  -5  -4  -5    1.40    0.35
   5   4   6    1.03    0.29
  -5   4  -6    0.81    0.36
  -5  -4  -6    0.94    0.33
  -5  -4  -6    1.10    0.46
   5  -4   6    1.40    0.32
   5  -4   6    1.59    0.42
  -5   4  -7   -0.11    0.31
   5   4   7    0.01    0.24
   5  -4   7    0.08    0.34
   5  -4   7   -0.09    0.24
  -5  -4  -7    0.06    0.31
   5   4   8    0.06    0.26
  -5   4  -8   -0.11    0.33
   5  -4   8    0.31    0.25
  -5  -4  -8   -0.22    0.35
  -5   5   7   -0.25    0.25
   5  -5  -7    0.28    0.42
  -5   5   6   -0.18    0.22
   5   5  -6   -0.30    0.25
   5  -5  -6   -0.19    0.39
  -5  -5   6    0.15    0.29
  -5  -5   6    0.03    0.26
  -5   5   5    0.23    0.24
   5   5  -5    0.24    0.28
   5  -5  -5    0.19    0.24
   5  -5  -5    0.26    0.29
   5  -5  -5    0.13    0.31
  -5  -5   5    0.42    0.28
  -5  -5   5    0.44    0.28
  -5   5   4    1.93    0.37
   5   5  -4    1.29    0.35
   5   5  -4    1.92    0.31
   5  -5  -4    2.82    0.42
   5  -5  -4    1.80    0.31
   5  -5  -4    1.40    0.46
  -5  -5   4    1.98    0.39
  -5  -5   4    1.52    0.30
   5   5  -3    3.27    0.40
  -5   5   3    3.06    0.41
   5   5  -3    2.09    0.36
  -5  -5   3    2.64    0.32
   5  -5  -3    2.88    0.48
  -5  -5   3    3.18    0.43
   5  -5  -3    2.69    0.44
  -5  -5   3    2.71    0.35
  -5   5   2    2.96    0.40
   5   5  -2    3.69    0.41
  -5  -5   2    3.25    0.30
   5  -5  -2    2.89    0.42
  -5  -5   2    4.13    0.48
   5  -5  -2    3.23    0.46
   5   5  -1    3.15    0.39
  -5   5   1    4.11    0.45
  -5  -5   1    3.20    0.25
  -5  -5   1    3.69    0.47
   5  -5  -1    3.98    0.48
  -5   5   0    3.03    0.39
   5   5   0    3.07    0.39
  -5  -5   0    2.96    0.31
  -5  -5   0    3.29    0.45
   5  -5   0    2.59    0.42
   5   5   1    3.09    0.33
  -5   5  -1    2.89    0.47
  -5   5  -1    3.20    0.40
   5   5   1    3.42    0.43
  -5  -5  -1    3.14    0.37
   5  -5   1    3.27    0.44
  -5  -5  -1    3.33    0.47
   5  -5   1    3.25    0.29
   5  -5   1    2.89    0.23
  -5   5  -2    3.13    0.39
  -5   5  -2    2.39    0.42
   5   5   2    2.88    0.32
   5   5   2    3.49    0.44
   5  -5   2    3.38    0.45
  -5  -5  -2    2.94    0.46
  -5  -5  -2    3.45    0.45
  -5   5  -3    2.30    0.46
  -5   5  -3    2.69    0.37
   5   5   3    2.87    0.42
   5   5   3    2.14    0.26
   5  -5   3    3.09    0.45
  -5  -5  -3    2.50    0.25
  -5  -5  -3    3.39    0.49
  -5  -5  -3    2.85    0.44
   5   5   4    2.40    0.42
  -5   5  -4    1.67    0.44
  -5   5  -4    2.13    0.34
  -5  -5  -4    2.05    0.48
  -5  -5  -4    1.49    0.38
   5  -5   4    1.81    0.38
  -5   5  -5    0.17    0.32
   5   5   5    0.52    0.30
  -5  -5  -5    0.09    0.39
   5  -5   5    0.43    0.30
  -5  -5  -5    0.21    0.31
   5   5   6    0.27    0.28
  -5   5  -6   -0.10    0.30
   5  -5   6    0.40    0.31
  -5  -5  -6    0.12    0.42
   5  -5   6   -0.24    0.30
   5   5   7    0.17    0.33
  -5   5  -7    0.02    0.35
   5  -5   7    0.06    0.34
   5  -5   7    0.42    0.31
  -5  -5  -7    0.92    0.55
  -5   6   5    0.08    0.30
  -5  -6   5   -0.08    0.34
   5  -6  -5    0.36    0.45
  -5  -6   5    0.26    0.29
  -5   6   4    0.10    0.34
   5   6  -4   -0.84    0.27
  -5  -6   4    0.27    0.37
   5  -6  -4    0.54    0.40
  -5  -6   4   -0.16    0.24
   5  -6  -4    0.07    0.32
  -5   6   3    1.10    0.35
   5   6  -3    1.30    0.35
   5  -6  -3    1.87    0.43
  -5  -6   3    0.79    0.25
  -5  -6   3    0.78    0.36
   5  -6  -3    0.24    0.34
   5   6  -2    1.35    0.34
  -5   6   2    0.72    0.32
  -5  -6   2    0.37    0.20
   5  -6  -2    0.72    0.33
  -5  -6   2    0.55    0.34
   5  -6  -2    1.47    0.43
  -5   6   1    2.37    0.40
   5   6  -1    2.24    0.40
  -5  -6   1    1.55    0.43
   5  -6  -1    1.56    0.34
   5  -6  -1    2.48    0.48
   5   6   0    2.89    0.44
  -5   6   0    3.07    0.45
   5  -6   0    2.38    0.34
   5  -6   0    3.20    0.53
  -5  -6   0    2.61    0.48
  -5  -6   0    2.23    0.32
  -5   6  -1    1.84    0.38
   5   6   1    2.51    0.43
  -5   6  -1    1.37    0.44
  -5  -6  -1    1.71    0.44
  -5  -6  -1    1.88    0.34
   5  -6   1    2.21    0.47
   5   6   2    0.75    0.34
  -5   6  -2   -0.09    0.36
  -5   6  -2    0.54    0.31
  -5  -6  -2    0.47    0.28
  -5  -6  -2    1.03    0.36
   5  -6   2    0.18    0.33
   5   6   3    0.47    0.32
  -5   6  -3    0.43    0.40
  -5   6  -3    1.04    0.36
   5  -6   3    1.32    0.41
  -5  -6  -3    1.09    0.41
  -5  -6  -3    0.90    0.41
   5   6   4    0.06    0.28
  -5   6  -4   -0.23    0.25
  -5   6  -4   -0.41    0.36
  -5  -6  -4    0.49    0.39
  -5  -6  -4    0.13    0.34
   5  -6   4    0.15    0.33
  -5   6  -5   -0.57    0.36
   5   6   5    0.38    0.33
   5  -6   5    0.31    0.38
  -5  -6  -5   -0.27    0.38
  -5  -6  -5    1.10    0.49
  -5   7   3    0.44    0.37
  -5  -7   3    0.54    0.45
   5  -7  -3   -0.11    0.39
   5  -7  -3    0.34    0.41
   5   7  -2    0.34    0.34
  -5   7   2   -0.34    0.32
  -5  -7   2    0.66    0.46
   5  -7  -2    0.56    0.42
   5   7  -1    0.22    0.32
  -5   7   1    0.04    0.25
   5  -7  -1    0.63    0.43
  -5  -7   1    0.32    0.40
  -5   7   0    0.89    0.39
   5   7   0    0.91    0.40
  -5  -7   0    0.80    0.46
   5  -7   0    1.63    0.50
  -5   7  -1    0.12    0.33
   5   7   1   -0.09    0.33
  -5  -7  -1    0.33    0.42
   5  -7   1    0.23    0.39
  -5   7  -2    0.27    0.33
   5   7   2    0.03    0.31
  -5   7  -2   -0.36    0.38
   5  -7   2    0.51    0.43
  -5  -7  -2   -0.11    0.39
   5   7   3    0.61    0.39
  -5   7  -3   -0.92    0.36
  -5   7  -3   -0.28    0.31
  -5  -7  -3   -0.01    0.40
  -5  -7  -3   -0.12    0.38
   5  -7   3    0.03    0.41
   6   0  -9    0.99    0.45
   6   0  -9    0.98    0.38
   6   0  -9    0.28    0.36
   6   0  -8    0.78    0.41
   6   0  -8    1.17    0.36
   6   0  -7    5.53    0.56
   6   0  -6    1.04    0.29
   6   0  -5    4.62    0.42
   6   0  -5    4.91    0.36
   6   0  -4    8.31    0.19
  -6   0   4    8.14    0.19
   6   0  -4    8.65    0.43
   6   0  -4    8.45    0.20
  -6   0   4    8.11    0.19
   6   0  -4    8.18    0.47
   6   0  -3    8.83    0.25
   6   0  -3    8.63    0.24
   6   0  -3    8.38    0.44
  -6   0   3    8.55    0.24
   6   0  -2   35.80    0.91
   6   0  -2   35.20    0.69
  -6   0   2   34.33    0.68
   6   0  -2   35.25    0.70
  -6   0   2   34.16    0.69
   6   0  -1  213.60    3.93
   6   0  -1  215.45    3.52
   6   0  -1  212.20    3.50
  -6   0   1  213.86    3.93
   6   0  -1  205.82    4.46
  -6   0   1  210.45    3.50
  -6   0   1  208.55    3.51
   6   0   0  535.47    8.85
  -6   0   0  518.31    8.82
  -6   0   0  521.09   11.64
  -6   0   0  543.90    9.81
   6   0   0  540.82    9.59
   6   0   0  532.61   11.25
   6   0   0  530.26    8.63
  -6   0   0  536.30    9.57
   6   0   0  535.25    9.79
  -6   0   0  540.30    8.88
   6   0   1  217.02    3.63
  -6   0  -1  213.61    3.90
  -6   0  -1  226.68    3.62
  -6   0  -1  213.97    3.62
   6   0   1  214.31    3.96
  -6   0  -1  214.45    3.95
  -6   0  -1  214.52    4.71
   6   0   1  210.24    3.60
   6   0   1  214.44    4.71
   6   0   1  214.42    3.90
  -6   0  -2   35.36    0.78
  -6   0  -2   36.07    1.10
  -6   0  -2   33.95    0.76
  -6   0  -2   35.65    0.90
   6   0   2   33.45    0.77
   6   0   2   34.25    0.91
   6   0   2   33.83    0.76
  -6   0  -2   34.55    0.75
   6   0   2   34.98    0.76
   6   0   3    9.25    0.46
  -6   0  -3    8.99    0.34
  -6   0  -3    8.95    0.32
  -6   0  -3    9.00    0.46
   6   0   3    8.36    0.33
   6   0   3    8.68    0.33
  -6   0  -3    9.43    0.34
  -6   0  -3    9.29    0.58
  -6   0  -4    8.86    0.52
  -6   0  -4    8.68    0.36
  -6   0  -4    8.03    0.34
  -6   0  -4    8.50    0.32
  -6   0  -4    8.43    0.63
   6   0   4    8.35    0.33
   6   0   4    8.38    0.35
   6   0   4    8.64    0.43
   6   0   4    8.98    0.51
  -6   0  -5    4.44    0.27
   6   0   5    4.56    0.27
  -6   0  -5    4.38    0.25
   6   0   5    4.46    0.28
   6   0   5    4.40    0.38
  -6   0  -5    5.33    0.48
  -6   0  -5    5.36    0.59
  -6   0  -6    1.57    0.20
  -6   0  -6    0.69    0.32
   6   0   6    1.41    0.28
   6   0   6    1.63    0.20
   6   0   6    0.91    0.18
  -6   0  -6    0.39    0.29
  -6   0  -7    4.63    0.67
   6   0   7    6.12    0.50
  -6   0  -7    6.07    0.64
   6   0   7    6.50    0.33
  -6   0  -8    1.09    0.42
  -6   0  -8    0.72    0.41
   6   0   8    1.08    0.19
   6   0   8    1.34    0.36
  -6   0  -9    1.27    0.48
  -6   0  -9    0.84    0.47
   6   1  -9    0.40    0.36
   6   1  -9    0.51    0.37
   6   1  -9    0.85    0.42
   6  -1  -9    0.35    0.31
   6  -1  -9    0.32    0.47
   6   1  -8    0.94    0.38
   6   1  -8    1.13    0.41
   6   1  -8    1.39    0.44
   6  -1  -8    0.37    0.40
   6  -1  -8    0.94    0.33
   6   1  -7   -0.05    0.26
   6  -1  -7   -0.22    0.22
   6   1  -6    1.65    0.34
  -6   1   6    1.82    0.09
  -6   1   6    1.75    0.10
   6  -1  -6    1.82    0.09
   6  -1  -6    2.19    0.34
  -6   1   5    8.15    0.26
   6   1  -5    8.89    0.49
   6   1  -5    8.26    0.58
  -6   1   5    8.09    0.26
   6  -1  -5    8.10    0.26
   6  -1  -5    7.70    0.25
   6  -1  -5    8.27    0.49
   6  -1  -5    9.15    0.51
   6   1  -4    2.30    0.27
   6   1  -4    2.58    0.11
  -6   1   4    2.30    0.16
   6   1  -4    2.51    0.12
   6   1  -4    2.00    0.27
   6  -1  -4    2.13    0.16
   6  -1  -4    2.08    0.27
   6  -1  -4    2.44    0.16
  -6  -1   4    2.60    0.12
  -6  -1   4    2.39    0.12
   6   1  -3   49.43    0.95
  -6   1   3   49.97    0.98
   6   1  -3   51.16    1.36
  -6   1   3   50.65    1.23
   6   1  -3   50.07    0.93
  -6   1   3   51.47    0.98
   6   1  -3   50.65    1.11
   6  -1  -3   50.38    0.99
   6  -1  -3   48.68    1.24
   6  -1  -3   49.54    0.97
  -6  -1   3   50.67    0.96
  -6   1   2   25.39    0.73
   6   1  -2   25.25    0.69
  -6   1   2   25.17    0.57
   6   1  -2   25.37    0.62
  -6   1   2   24.52    0.57
   6   1  -2   26.20    0.56
   6   1  -2   24.93    0.58
  -6  -1   2   26.15    0.56
   6  -1  -2   24.85    0.59
   6  -1  -2   25.58    0.58
  -6  -1   2   25.94    0.58
   6  -1  -2   25.74    0.74
  -6   1   1  174.03    3.03
  -6   1   1  176.65    3.04
  -6   1   1  181.11    3.40
   6   1  -1  180.06    3.05
   6   1  -1  182.94    3.29
   6   1  -1  181.26    3.02
   6  -1  -1  177.59    3.39
   6  -1  -1  179.17    3.05
   6  -1  -1  182.99    3.94
  -6  -1   1  174.49    3.01
  -6  -1   1  177.95    3.05
   6  -1  -1  180.35    3.04
  -6   1   0   51.45    1.15
   6   1   0   50.25    1.02
  -6   1   0   52.35    1.32
   6   1   0   51.42    1.10
  -6   1   0   52.28    1.03
  -6   1   0   52.17    1.02
   6   1   0   52.41    1.06
   6   1   0   52.66    1.12
  -6  -1   0   52.71    1.12
  -6  -1   0   50.85    1.05
   6  -1   0   50.64    1.02
   6  -1   0   51.38    1.15
   6  -1   0   52.19    1.32
   6  -1   0   54.12    1.05
  -6  -1   0   49.92    1.01
  -6   1  -1  177.75    3.05
  -6   1  -1  179.19    3.06
   6   1   1  179.99    3.06
   6   1   1  181.85    3.10
   6   1   1  177.36    3.39
  -6   1  -1  178.96    3.35
  -6   1  -1  180.30    3.28
  -6   1  -1  177.12    4.00
   6   1   1  174.85    3.23
  -6  -1  -1  179.56    3.10
  -6  -1  -1  180.20    3.38
   6  -1   1  176.37    3.34
   6  -1   1  176.40    3.06
   6  -1   1  178.85    3.06
   6  -1   1  178.82    3.29
   6  -1   1  180.83    4.02
  -6  -1  -1  178.13    3.05
  -6   1  -2   25.53    0.89
   6   1   2   25.73    0.52
   6   1   2   25.04    0.58
  -6   1  -2   25.22    0.61
   6   1   2   25.25    0.63
   6   1   2   25.25    0.78
  -6   1  -2   25.54    0.68
   6   1   2   26.39    0.67
  -6   1  -2   25.88    0.63
  -6   1  -2   26.16    0.70
  -6  -1  -2   25.57    0.53
   6  -1   2   26.18    0.63
  -6  -1  -2   24.60    0.77
  -6  -1  -2   24.66    0.61
  -6  -1  -2   25.03    0.66
   6  -1   2   25.46    0.70
   6  -1   2   25.91    0.63
   6  -1   2   25.91    0.90
  -6   1  -3   51.22    1.06
   6   1   3   50.76    1.11
  -6   1  -3   51.91    1.19
  -6   1  -3   50.90    1.05
  -6   1  -3   50.75    1.21
   6   1   3   51.01    1.09
   6   1   3   51.92    1.36
   6   1   3   51.10    1.07
  -6   1  -3   50.94    1.57
   6  -1   3   52.40    1.24
  -6  -1  -3   49.87    1.10
  -6  -1  -3   50.33    0.97
  -6  -1  -3   49.32    1.34
   6  -1   3   50.67    1.06
   6  -1   3   50.53    1.57
  -6  -1  -3   49.73    1.05
   6  -1   3   50.62    1.06
   6   1   4    2.84    0.27
  -6   1  -4    2.48    0.26
  -6   1  -4    2.17    0.19
  -6   1  -4    2.32    0.36
  -6   1  -4    2.35    0.21
  -6   1  -4    2.26    0.28
   6   1   4    2.39    0.21
   6   1   4    2.68    0.36
   6   1   4    2.40    0.26
   6  -1   4    2.53    0.22
   6  -1   4    2.55    0.22
  -6  -1  -4    1.68    0.33
   6  -1   4    2.46    0.30
  -6  -1  -4    2.39    0.16
  -6  -1  -4    2.82    0.25
  -6  -1  -4    2.42    0.22
  -6   1  -5    8.11    0.34
   6   1   5    8.49    0.46
  -6   1  -5    7.89    0.33
   6   1   5    8.71    0.38
  -6   1  -5    7.40    0.62
  -6   1  -5    7.98    0.52
   6   1   5    7.95    0.39
   6  -1   5    8.06    0.36
  -6  -1  -5    7.83    0.31
  -6  -1  -5    8.03    0.38
   6  -1   5    8.53    0.37
   6  -1   5    8.04    0.53
   6  -1   5    8.66    0.51
  -6  -1  -5    7.34    0.59
   6   1   6    2.17    0.25
   6   1   6    1.94    0.25
  -6   1  -6    1.90    0.44
  -6   1  -6    1.63    0.35
   6   1   6    2.18    0.34
  -6   1  -6    2.50    0.23
  -6  -1  -6    1.78    0.41
  -6  -1  -6    1.87    0.24
   6  -1   6    1.94    0.36
   6  -1   6    2.23    0.23
  -6  -1  -6    2.46    0.23
   6  -1   6    2.41    0.24
   6   1   7   -0.08    0.15
  -6   1  -7    0.20    0.33
  -6   1  -7   -0.19    0.28
   6  -1   7    0.27    0.16
  -6  -1  -7   -0.10    0.33
   6  -1   7    0.21    0.22
   6  -1   7   -0.01    0.08
  -6  -1  -7    0.67    0.37
  -6  -1  -7    0.20    0.15
  -6   1  -8    0.72    0.36
   6   1   8    0.82    0.20
  -6   1  -8    0.96    0.43
  -6  -1  -8    0.65    0.43
   6  -1   8    0.76    0.31
  -6  -1  -8    0.61    0.43
   6  -1   8    1.13    0.19
  -6   1  -9    0.84    0.41
  -6   1  -9    0.18    0.37
   6   1   9    0.36    0.17
  -6  -1  -9    0.29    0.42
  -6  -1  -9    0.32    0.43
   6  -1   9    0.59    0.39
   6   2  -9   -0.05    0.28
   6   2  -9   -0.01    0.35
   6  -2  -9    0.33    0.38
   6   2  -8    0.42    0.32
   6   2  -8    0.55    0.34
   6  -2  -8    0.79    0.30
   6  -2  -8    1.44    0.52
  -6   2   7   -0.06    0.11
   6   2  -7    0.17    0.24
   6   2  -7    0.04    0.21
   6  -2  -7   -0.41    0.23
   6  -2  -7   -0.04    0.20
  -6   2   6    0.43    0.15
   6   2  -6    0.23    0.24
   6  -2  -6    0.45    0.24
   6  -2  -6    0.39    0.15
   6   2  -5    1.27    0.26
   6   2  -5    1.42    0.13
  -6   2   5    1.37    0.19
   6   2  -5    1.41    0.14
  -6   2   5    1.14    0.17
   6  -2  -5    1.56    0.28
  -6  -2   5    1.36    0.13
  -6  -2   5    1.55    0.17
   6  -2  -5    1.51    0.20
   6   2  -4    5.24    0.26
   6   2  -4    5.59    0.41
  -6   2   4    5.40    0.37
  -6   2   4    5.53    0.30
   6   2  -4    5.21    0.24
  -6   2   4    5.72    0.30
   6  -2  -4    4.71    0.28
   6  -2  -4    5.33    0.31
  -6  -2   4    5.34    0.28
  -6  -2   4    4.64    0.22
   6  -2  -4    6.43    0.41
   6   2  -3   31.77    0.81
   6   2  -3   31.47    0.74
  -6   2   3   30.51    0.75
   6   2  -3   32.15    0.72
   6   2  -3   33.45    0.94
  -6   2   3   31.85    0.92
  -6   2   3   31.57    0.78
   6  -2  -3   31.99    0.80
   6  -2  -3   32.27    0.92
   6  -2  -3   31.99    0.76
  -6  -2   3   31.30    0.71
  -6  -2   3   30.43    0.75
   6   2  -2   22.81    0.63
  -6   2   2   21.85    0.60
  -6   2   2   22.96    0.72
   6   2  -2   21.61    0.57
   6   2  -2   22.57    0.58
  -6   2   2   22.08    0.61
   6   2  -2   22.57    0.61
  -6  -2   2   20.69    0.60
   6  -2  -2   22.06    0.59
   6  -2  -2   21.79    0.81
  -6  -2   2   22.18    0.66
   6  -2  -2   21.33    0.69
   6  -2  -2   20.78    0.61
  -6  -2   2   22.15    0.57
  -6   2   1   17.42    0.59
   6   2  -1   16.46    0.49
  -6   2   1   17.43    0.52
  -6   2   1   17.77    0.52
   6   2  -1   17.10    0.53
   6   2  -1   17.03    0.50
  -6  -2   1   17.66    0.55
   6  -2  -1   16.42    0.58
   6  -2  -1   17.24    0.67
   6  -2  -1   17.49    0.51
  -6  -2   1   17.55    0.49
   6  -2  -1   17.46    0.54
  -6  -2   1   17.14    0.49
  -6  -2   1   18.19    0.49
   6   2   0    7.25    0.34
  -6   2   0    7.15    0.32
  -6   2   0    7.40    0.38
   6   2   0    7.18    0.35
  -6   2   0    6.92    0.43
   6   2   0    7.51    0.32
  -6   2   0    7.00    0.32
  -6  -2   0    7.43    0.33
   6  -2   0    7.07    0.38
  -6  -2   0    6.86    0.31
   6  -2   0    7.38    0.34
   6  -2   0    7.53    0.32
   6  -2   0    7.66    0.43
  -6  -2   0    6.25    0.34
  -6   2  -1   15.95    0.68
  -6   2  -1   17.20    0.60
  -6   2  -1   17.42    0.52
  -6   2  -1   16.55    0.51
   6   2   1   17.55    0.61
   6   2   1   17.00    0.56
   6   2   1   17.86    0.53
   6  -2   1   17.55    0.49
   6  -2   1   17.23    0.54
  -6  -2  -1   17.25    0.52
   6  -2   1   18.31    0.53
  -6  -2  -1   16.57    0.59
   6  -2   1   17.42    0.59
  -6  -2  -1   17.45    0.57
   6  -2   1   17.72    0.71
   6   2   2   21.89    0.67
  -6   2  -2   23.00    0.62
  -6   2  -2   21.82    0.61
  -6   2  -2   22.10    0.70
  -6   2  -2   21.67    0.57
   6   2   2   21.11    0.62
  -6   2  -2   22.28    0.87
   6   2   2   22.02    0.78
   6   2   2   21.26    0.46
   6  -2   2   22.10    0.88
   6  -2   2   23.59    0.62
  -6  -2  -2   20.70    0.66
   6  -2   2   21.49    0.62
  -6  -2  -2   22.29    0.62
  -6  -2  -2   22.63    0.76
   6  -2   2   21.90    0.61
  -6   2  -3   32.61    1.18
   6   2   3   32.38    1.06
  -6   2  -3   31.81    0.79
  -6   2  -3   33.87    0.81
  -6   2  -3   32.80    0.94
  -6   2  -3   32.80    0.81
   6   2   3   32.47    0.83
   6   2   3   31.66    0.86
  -6  -2  -3   31.53    0.86
   6  -2   3   31.88    0.80
  -6  -2  -3   32.06    1.07
   6  -2   3   31.97    0.85
  -6  -2  -3   31.97    0.81
   6  -2   3   32.70    1.20
   6  -2   3   32.23    0.82
   6   2   4    5.07    0.37
  -6   2  -4    5.50    0.35
   6   2   4    5.28    0.35
  -6   2  -4    6.51    0.43
  -6   2  -4    5.31    0.31
  -6   2  -4    5.87    0.55
  -6   2  -4    5.02    0.30
   6  -2   4    5.61    0.34
  -6  -2  -4    5.13    0.35
  -6  -2  -4    4.63    0.50
   6  -2   4    5.37    0.30
   6  -2   4    5.28    0.36
  -6   2  -5    1.49    0.35
  -6   2  -5    1.52    0.21
  -6   2  -5    0.93    0.23
   6   2   5    1.07    0.23
   6   2   5    1.22    0.25
  -6  -2  -5    0.67    0.32
   6  -2   5    1.44    0.23
   6  -2   5    1.03    0.24
   6  -2   5    1.29    0.21
  -6  -2  -5    1.27    0.23
  -6   2  -6    0.11    0.28
  -6   2  -6    0.65    0.17
   6   2   6    0.72    0.21
  -6   2  -6    0.20    0.23
   6   2   6    0.50    0.21
   6  -2   6    0.71    0.20
  -6  -2  -6   -0.48    0.29
  -6  -2  -6    0.74    0.22
   6  -2   6    0.87    0.19
   6  -2   6    0.65    0.30
   6   2   7    0.13    0.19
  -6   2  -7    0.03    0.29
  -6   2  -7   -0.02    0.22
   6  -2   7    0.00    0.26
   6  -2   7   -0.11    0.16
  -6  -2  -7    0.03    0.36
   6   2   8    0.69    0.23
  -6   2  -8    0.36    0.28
  -6   2  -8    0.10    0.35
   6  -2   8    0.59    0.36
   6  -2   8    0.76    0.20
  -6  -2  -8    0.05    0.42
  -6   2  -9    0.28    0.37
   6   2   9   -0.02    0.19
  -6   2  -9   -0.23    0.33
  -6  -2  -9   -0.02    0.41
  -6  -2  -9    0.33    0.44
   6   3  -8    0.21    0.30
  -6   3   8    0.05    0.17
   6  -3  -8    0.07    0.34
   6   3  -7    0.96    0.29
   6   3  -7    0.86    0.31
  -6   3   7    0.99    0.22
  -6  -3   7    1.09    0.14
   6  -3  -7    1.02    0.31
   6  -3  -7    0.72    0.39
   6   3  -6    1.37    0.26
   6   3  -6    0.74    0.26
  -6   3   6    1.47    0.24
   6  -3  -6    1.07    0.23
  -6  -3   6    1.08    0.16
   6  -3  -6    0.72    0.28
  -6  -3   6    1.14    0.20
  -6   3   5    4.79    0.35
  -6   3   5    4.03    0.33
  -6   3   5    3.28    0.37
   6   3  -5    3.94    0.43
   6   3  -5    3.62    0.27
   6  -3  -5    3.43    0.40
   6  -3  -5    4.07    0.35
  -6  -3   5    4.00    0.33
  -6  -3   5    3.38    0.25
  -6   3   4    0.46    0.18
   6   3  -4    0.25    0.16
   6   3  -4    0.36    0.15
   6   3  -4    0.17    0.13
  -6   3   4    0.52    0.21
  -6   3   4    0.24    0.18
   6  -3  -4    0.34    0.23
   6  -3  -4    0.47    0.20
  -6  -3   4    0.29    0.14
  -6  -3   4    0.25    0.17
  -6  -3   4    0.32    0.19
  -6   3   3    5.08    0.34
  -6   3   3    5.66    0.40
   6   3  -3    5.37    0.32
   6   3  -3    5.38    0.37
  -6   3   3    5.53    0.35
   6   3  -3    5.14    0.26
   6  -3  -3    5.07    0.39
   6  -3  -3    5.48    0.39
  -6  -3   3    5.52    0.37
  -6  -3   3    5.38    0.38
  -6  -3   3    5.18    0.31
  -6  -3   3    5.54    0.31
   6   3  -2    5.58    0.34
   6   3  -2    4.90    0.25
  -6   3   2    5.50    0.34
   6   3  -2    4.99    0.34
  -6   3   2    5.45    0.38
   6   3  -2    5.01    0.31
  -6   3   2    5.21    0.34
  -6  -3   2    4.54    0.26
   6  -3  -2    5.67    0.35
  -6  -3   2    4.72    0.35
   6  -3  -2    5.22    0.47
   6  -3  -2    5.08    0.38
  -6  -3   2    4.49    0.31
   6  -3  -2    5.27    0.36
  -6  -3   2    4.91    0.30
   6   3  -1   14.69    0.56
   6   3  -1   14.32    0.52
  -6   3   1   14.23    0.53
   6   3  -1   15.16    0.50
  -6   3   1   14.42    0.59
  -6   3   1   15.75    0.56
   6  -3  -1   14.41    0.59
   6  -3  -1   14.82    0.57
   6  -3  -1   14.77    0.68
  -6  -3   1   14.47    0.57
   6  -3  -1   14.04    0.52
  -6  -3   1   15.14    0.47
  -6  -3   1   14.95    0.52
  -6  -3   1   15.00    0.38
  -6  -3   1   14.72    0.55
  -6   3   0    4.18    0.36
   6   3   0    3.72    0.30
  -6   3   0    3.92    0.31
   6   3   0    3.88    0.33
  -6   3   0    4.49    0.45
   6   3   0    4.39    0.33
  -6   3   0    4.33    0.32
  -6  -3   0    4.13    0.30
   6  -3   0    5.03    0.32
  -6  -3   0    4.29    0.36
   6  -3   0    4.98    0.36
  -6  -3   0    4.30    0.31
   6  -3   0    4.43    0.36
   6  -3   0    4.41    0.37
  -6  -3   0    4.23    0.28
  -6   3  -1   15.47    0.74
  -6   3  -1   14.28    0.62
   6   3   1   14.99    0.59
   6   3   1   15.46    0.62
   6   3   1   14.15    0.55
  -6   3  -1   15.00    0.54
  -6   3  -1   16.09    0.57
   6  -3   1   14.35    0.45
  -6  -3  -1   14.65    0.61
  -6  -3  -1   15.83    0.62
  -6  -3  -1   15.35    0.55
   6  -3   1   14.31    0.71
   6  -3   1   14.95    0.58
   6  -3   1   15.41    0.54
  -6   3  -2    5.51    0.34
   6   3   2    5.29    0.43
   6   3   2    4.71    0.33
  -6   3  -2    5.20    0.34
   6   3   2    4.63    0.21
   6   3   2    5.16    0.36
  -6   3  -2    5.22    0.37
  -6   3  -2    5.07    0.47
  -6  -3  -2    4.99    0.21
   6  -3   2    5.02    0.36
  -6  -3  -2    5.04    0.39
   6  -3   2    5.07    0.44
   6  -3   2    5.36    0.33
  -6  -3  -2    5.26    0.43
  -6  -3  -2    4.83    0.34
   6  -3   2    4.79    0.25
  -6   3  -3    5.53    0.48
   6   3   3    6.00    0.39
  -6   3  -3    5.47    0.36
   6   3   3    5.86    0.41
  -6  -3  -3    6.08    0.52
  -6  -3  -3    5.08    0.41
   6  -3   3    5.62    0.36
  -6  -3  -3    5.50    0.28
   6  -3   3    5.21    0.28
   6  -3   3    5.84    0.39
  -6   3  -4    0.21    0.13
   6   3   4    0.51    0.20
  -6   3  -4    0.31    0.23
   6   3   4    0.52    0.21
  -6   3  -4    0.19    0.18
   6  -3   4    0.54    0.20
  -6  -3  -4    0.43    0.17
   6  -3   4    0.11    0.15
  -6  -3  -4    0.25    0.20
   6  -3   4    0.23    0.14
  -6  -3  -4    0.23    0.28
  -6   3  -5    3.18    0.32
   6   3   5    4.69    0.39
  -6   3  -5    3.28    0.48
   6   3   5    4.16    0.42
  -6   3  -5    4.27    0.33
  -6  -3  -5    3.66    0.54
   6  -3   5    4.42    0.35
   6  -3   5    4.62    0.40
  -6  -3  -5    4.11    0.43
   6   3   6    1.36    0.29
  -6   3  -6    1.19    0.24
  -6   3  -6    1.20    0.23
  -6   3  -6    1.07    0.38
  -6  -3  -6    0.64    0.42
   6  -3   6    1.02    0.26
   6  -3   6    1.33    0.37
  -6  -3  -6    1.30    0.30
   6   3   7    0.67    0.26
  -6   3  -7    0.74    0.32
  -6   3  -7    0.80    0.26
  -6  -3  -7    0.90    0.39
   6  -3   7    0.84    0.27
   6  -3   7    0.62    0.35
  -6   3  -8    0.10    0.33
   6   3   8    0.31    0.23
  -6  -3  -8    0.13    0.42
   6  -3   8    0.09    0.22
   6  -3   8    0.05    0.36
  -6   4   8    0.30    0.24
   6  -4  -8    0.37    0.52
  -6   4   7   -0.02    0.21
   6   4  -7    0.09    0.23
  -6  -4   7    0.02    0.21
   6  -4  -7    0.22    0.46
   6   4  -6    0.06    0.21
  -6   4   6    0.05    0.21
   6  -4  -6   -0.25    0.26
  -6  -4   6    0.05    0.21
   6  -4  -6   -0.09    0.36
   6   4  -5    1.60    0.30
   6   4  -5    1.67    0.18
   6   4  -5    2.04    0.27
  -6   4   5    2.09    0.38
  -6   4   5    2.01    0.31
  -6  -4   5    1.95    0.32
   6  -4  -5    2.57    0.36
  -6  -4   5    2.45    0.37
   6  -4  -5    1.88    0.35
   6   4  -4    0.79    0.25
   6   4  -4    1.09    0.11
  -6   4   4    1.58    0.31
  -6   4   4    1.11    0.27
   6   4  -4    1.07    0.24
   6  -4  -4    1.09    0.31
  -6  -4   4    1.31    0.24
   6  -4  -4    1.12    0.29
  -6  -4   4    1.34    0.26
  -6  -4   4    1.45    0.30
  -6  -4   4    0.99    0.25
  -6   4   3    8.38    0.50
  -6   4   3    7.97    0.49
  -6   4   3    8.99    0.61
   6   4  -3    8.42    0.54
   6   4  -3    8.66    0.46
   6   4  -3    7.96    0.27
  -6  -4   3    8.52    0.43
   6  -4  -3    9.34    0.56
  -6  -4   3    9.19    0.55
  -6  -4   3    8.42    0.54
   6  -4  -3    9.06    0.54
  -6  -4   3    8.96    0.46
  -6   4   2    9.27    0.50
   6   4  -2   10.01    0.49
   6   4  -2    9.55    0.36
  -6   4   2   10.53    0.53
   6   4  -2   10.50    0.54
  -6   4   2    9.78    0.59
   6  -4  -2   10.58    0.56
  -6  -4   2    9.31    0.39
   6  -4  -2   10.46    0.57
  -6  -4   2    9.79    0.47
  -6  -4   2   10.19    0.55
  -6  -4   2   11.39    0.57
  -6   4   1   14.90    0.61
   6   4  -1   14.28    0.59
   6   4  -1   14.08    0.51
  -6  -4   1   14.27    0.40
  -6  -4   1   14.00    0.57
  -6  -4   1   14.28    0.48
   6  -4  -1   13.81    0.64
   6  -4  -1   14.65    0.66
  -6  -4   1   14.54    0.65
  -6  -4   1   13.86    0.64
   6   4   0    4.76    0.36
   6   4   0    5.49    0.40
  -6   4   0    5.94    0.41
  -6   4   0    5.49    0.50
   6  -4   0    5.84    0.45
  -6  -4   0    5.18    0.43
  -6  -4   0    5.48    0.35
  -6  -4   0    6.38    0.46
   6   4   1   15.13    0.63
  -6   4  -1   12.82    0.74
   6   4   1   14.06    0.65
  -6   4  -1   14.41    0.60
   6  -4   1   13.96    0.64
  -6  -4  -1   14.07    0.67
   6  -4   1   13.28    0.44
  -6  -4  -1   14.52    0.62
  -6  -4  -1   13.67    0.66
   6   4   2    9.86    0.39
   6   4   2   10.72    0.55
  -6   4  -2   10.69    0.53
   6   4   2   10.46    0.61
  -6   4  -2   10.73    0.73
  -6  -4  -2    9.99    0.31
   6  -4   2   10.98    0.52
   6  -4   2   10.26    0.36
  -6  -4  -2   10.69    0.62
   6  -4   2    9.73    0.55
  -6  -4  -2   10.69    0.61
   6   4   3    9.56    0.54
  -6   4  -3    8.16    0.48
   6   4   3    8.05    0.32
  -6   4  -3    9.76    0.74
  -6  -4  -3   10.22    0.68
   6  -4   3    8.69    0.53
  -6  -4  -3    8.69    0.57
   6  -4   3    7.56    0.28
   6  -4   3    8.13    0.47
  -6  -4  -3    8.43    0.35
  -6   4  -4    0.87    0.34
  -6   4  -4    1.23    0.29
   6   4   4    1.66    0.34
   6  -4   4    1.17    0.30
  -6  -4  -4    1.29    0.41
  -6  -4  -4    1.39    0.23
   6  -4   4    1.51    0.28
  -6  -4  -4    0.34    0.27
   6   4   5    2.17    0.37
  -6   4  -5    1.62    0.40
   6   4   5    1.54    0.35
  -6   4  -5    1.72    0.29
  -6  -4  -5    1.64    0.28
  -6  -4  -5    2.21    0.37
   6  -4   5    1.94    0.36
  -6  -4  -5    1.97    0.48
   6   4   6   -0.03    0.23
  -6   4  -6   -0.02    0.21
  -6  -4  -6    0.34    0.41
   6  -4   6   -0.21    0.23
   6  -4   6   -0.11    0.27
  -6  -4  -6    0.13    0.27
  -6   4  -7    0.08    0.31
   6   4   7    0.09    0.23
   6  -4   7    0.24    0.25
  -6  -4  -7    0.17    0.42
   6  -4   7   -0.05    0.32
   6   4   8   -0.27    0.26
  -6   4  -8   -0.32    0.30
  -6  -4  -8   -0.04    0.50
   6  -4   8   -0.07    0.24
  -6   5   7    0.25    0.28
  -6  -5   7    0.29    0.27
   6  -5  -7    0.12    0.53
  -6   5   6    0.26    0.28
   6   5  -6    0.04    0.28
   6  -5  -6    0.02    0.43
  -6  -5   6    0.56    0.29
   6   5  -5    0.01    0.26
  -6   5   5    0.24    0.25
   6  -5  -5    0.80    0.30
   6  -5  -5    0.70    0.34
   6  -5  -5    1.19    0.49
  -6  -5   5    0.66    0.29
  -6  -5   5    0.30    0.30
  -6   5   4    0.38    0.27
   6   5  -4    0.15    0.28
   6   5  -4    0.66    0.26
   6  -5  -4    1.30    0.35
   6  -5  -4    0.53    0.38
  -6  -5   4    0.79    0.26
   6  -5  -4    0.63    0.27
  -6  -5   4    0.93    0.33
   6   5  -3    0.58    0.24
  -6   5   3    0.54    0.28
   6   5  -3    0.16    0.26
  -6  -5   3    0.26    0.19
  -6  -5   3    0.08    0.21
   6  -5  -3    0.48    0.24
   6  -5  -3    0.48    0.31
  -6  -5   3    0.27    0.19
  -6  -5   3    0.31    0.28
  -6   5   2    1.68    0.35
   6   5  -2    1.55    0.30
   6  -5  -2    0.76    0.32
  -6  -5   2    1.44    0.22
  -6  -5   2    1.51    0.29
  -6  -5   2    1.92    0.38
   6   5  -1    0.76    0.27
  -6   5   1    0.34    0.25
  -6  -5   1    0.40    0.13
  -6  -5   1    0.16    0.19
   6  -5  -1    0.72    0.31
  -6  -5   1    0.71    0.32
  -6  -5   1    0.45    0.16
   6   5   0    5.47    0.48
  -6   5   0    3.75    0.48
  -6   5   0    5.19    0.46
   6  -5   0    5.51    0.55
  -6  -5   0    4.73    0.39
  -6  -5   0    4.80    0.53
   6   5   1    0.41    0.19
   6   5   1    0.44    0.27
  -6   5  -1    0.28    0.34
  -6   5  -1    0.51    0.26
  -6  -5  -1   -0.05    0.29
   6  -5   1    0.33    0.29
  -6  -5  -1    0.73    0.26
   6  -5   1    0.11    0.12
   6   5   2    1.18    0.23
  -6   5  -2    1.73    0.34
   6   5   2    1.59    0.35
  -6   5  -2    1.28    0.41
   6  -5   2    1.39    0.13
   6  -5   2    1.53    0.14
  -6  -5  -2    2.12    0.43
   6  -5   2    1.27    0.35
  -6  -5  -2    1.55    0.16
  -6  -5  -2    1.34    0.32
  -6   5  -3    0.44    0.33
   6   5   3   -0.01    0.24
  -6   5  -3    0.44    0.25
   6  -5   3    0.49    0.31
  -6  -5  -3    0.45    0.15
  -6  -5  -3    1.43    0.39
  -6  -5  -3    0.30    0.33
  -6   5  -4    0.40    0.35
  -6   5  -4    0.48    0.27
   6   5   4    0.05    0.25
  -6  -5  -4    1.18    0.42
  -6  -5  -4    0.76    0.33
   6  -5   4    0.32    0.28
   6   5   5    0.76    0.30
  -6   5  -5    0.75    0.38
   6  -5   5    0.31    0.29
  -6  -5  -5    0.70    0.43
  -6  -5  -5    0.75    0.34
  -6   5  -6    0.07    0.33
   6   5   6    0.42    0.30
  -6  -5  -6    0.39    0.43
   6  -5   6    0.65    0.34
   6  -5   6   -0.02    0.29
  -6   5  -7   -0.13    0.35
   6   5   7    0.10    0.33
   6  -5   7   -0.12    0.29
  -6  -5  -7    0.39    0.52
  -6   6   5    0.13    0.35
  -6  -6   5    0.32    0.31
   6  -6  -5    0.38    0.47
   6   6  -4   -0.58    0.28
  -6   6   4    0.32    0.33
  -6  -6   4    0.41    0.33
   6  -6  -4    0.05    0.38
   6  -6  -4    0.47    0.38
   6   6  -3    0.39    0.28
  -6   6   3    1.13    0.35
   6  -6  -3    1.04    0.39
   6  -6  -3    0.86    0.38
  -6  -6   3    0.54    0.37
  -6   6   2    0.67    0.33
   6   6  -2    0.36    0.30
   6  -6  -2    0.38    0.34
   6  -6  -2    0.58    0.37
  -6  -6   2    0.53    0.36
  -6   6   1    1.24    0.36
   6   6  -1    1.50    0.37
  -6  -6   1    1.34    0.41
   6  -6  -1    0.78    0.32
   6  -6  -1    1.19    0.39
   6   6   0    0.06    0.27
  -6   6   0   -0.31    0.24
   6  -6   0    0.32    0.35
  -6  -6   0    0.02    0.21
   6  -6   0   -0.23    0.21
  -6  -6   0   -0.04    0.32
   6   6   1    1.08    0.36
  -6   6  -1    0.26    0.29
  -6   6  -1    0.19    0.38
  -6  -6  -1    1.44    0.45
  -6  -6  -1    0.59    0.29
   6  -6   1    0.66    0.38
   6   6   2    0.98    0.37
  -6   6  -2   -0.05    0.39
  -6   6  -2    0.59    0.31
  -6  -6  -2    1.49    0.45
  -6  -6  -2    0.72    0.33
   6  -6   2    1.09    0.40
   6   6   3    0.52    0.33
  -6   6  -3    0.09    0.42
  -6   6  -3    0.39    0.30
   6  -6   3    0.56    0.35
  -6  -6  -3    0.32    0.33
  -6  -6  -3    0.53    0.38
  -6   6  -4    0.66    0.34
  -6   6  -4   -0.78    0.37
   6   6   4    0.04    0.32
  -6  -6  -4    0.24    0.37
   6  -6   4   -0.01    0.32
  -6  -6  -4    0.39    0.38
  -6   6  -5   -0.36    0.42
   6   6   5    0.06    0.33
  -6  -6  -5    0.59    0.48
  -6  -6  -5   -0.02    0.37
   6  -6   5   -0.03    0.38
  -6   7   3    0.10    0.36
  -6  -7   3    0.15    0.42
   6  -7  -3    0.13    0.42
   6  -7  -3    0.04    0.42
  -6   7   2   -0.35    0.31
   6   7  -2   -0.03    0.36
   6  -7  -2    0.19    0.41
  -6  -7   2    0.32    0.40
  -6   7   1   -0.04    0.33
   6   7  -1    0.42    0.38
   6  -7  -1    0.05    0.41
  -6  -7   1   -0.17    0.38
  -6   7   0   -0.06    0.29
   6   7   0    0.48    0.37
   6  -7   0    0.09    0.39
  -6  -7   0   -0.01    0.39
  -6   7  -1    0.30    0.33
   6   7   1    0.22    0.34
   6  -7   1    0.05    0.39
  -6  -7  -1   -0.14    0.39
   6   7   2    0.26    0.35
  -6   7  -2   -0.80    0.39
  -6   7  -2   -0.01    0.33
  -6  -7  -2   -0.29    0.39
   6  -7   2   -0.38    0.35
  -6   7  -3   -0.89    0.41
  -6   7  -3    0.58    0.35
   6   7   3   -0.56    0.32
  -6  -7  -3   -0.12    0.41
   6  -7   3    0.21    0.46
  -6  -7  -3    0.50    0.40
   7   0  -9   -0.12    0.38
   7   0  -9   -0.06    0.33
   7   0  -9    0.02    0.31
   7   0  -8    0.18    0.30
   7   0  -8   -0.16    0.31
   7   0  -7    0.37    0.27
   7   0  -6    0.34    0.25
   7   0  -5    0.33    0.20
   7   0  -5    0.01    0.13
   7   0  -4    0.10    0.06
   7   0  -4   -0.06    0.15
   7   0  -4   -0.04    0.05
  -7   0   4    0.08    0.06
  -7   0   4   -0.06    0.05
   7   0  -3    0.02    0.07
   7   0  -3   -0.01    0.07
   7   0  -3    0.00    0.16
  -7   0   3    0.06    0.08
  -7   0   3    0.02    0.03
   7   0  -2    0.13    0.13
  -7   0   2   -0.01    0.07
   7   0  -2   -0.04    0.06
  -7   0   2   -0.13    0.11
   7   0  -2    0.01    0.07
  -7   0   2   -0.05    0.07
   7   0  -1    0.13    0.08
   7   0  -1    0.20    0.09
  -7   0   1    0.60    0.13
  -7   0   1    0.06    0.07
  -7   0   0    0.06    0.06
   7   0   0    0.11    0.09
  -7   0   0    0.09    0.08
  -7   0  -1    0.25    0.11
   7   0   1    0.06    0.09
  -7   0  -1    0.00    0.08
  -7   0  -1    0.17    0.09
   7   0   1   -0.26    0.08
   7   0   1    0.01    0.09
  -7   0  -1    0.08    0.12
   7   0   1    0.04    0.10
  -7   0  -1   -0.02    0.08
   7   0   1    0.13    0.11
  -7   0  -2   -0.04    0.08
  -7   0  -2    0.15    0.13
   7   0   2   -0.07    0.08
   7   0   2   -0.13    0.08
   7   0   2    0.09    0.10
  -7   0  -2    0.03    0.09
  -7   0  -2    0.00    0.09
   7   0   2   -0.11    0.11
  -7   0  -2   -0.01    0.10
   7   0   3    0.01    0.12
   7   0   3    0.06    0.11
  -7   0  -3   -0.03    0.15
   7   0   3    0.00    0.11
  -7   0  -3    0.32    0.17
  -7   0  -3    0.05    0.12
  -7   0  -3    0.07    0.10
  -7   0  -3    0.06    0.11
  -7   0  -4   -0.07    0.11
  -7   0  -4    0.04    0.09
  -7   0  -4   -0.04    0.12
  -7   0  -4    0.24    0.21
  -7   0  -4    0.11    0.14
   7   0   4    0.08    0.12
   7   0   4    0.20    0.19
   7   0   4    0.16    0.15
   7   0   4   -0.02    0.11
   7   0   5    0.07    0.13
  -7   0  -5    0.20    0.22
  -7   0  -5   -0.03    0.14
   7   0   5   -0.06    0.17
   7   0   5    0.00    0.12
  -7   0  -5   -0.05    0.11
  -7   0  -5    0.06    0.13
  -7   0  -5    0.03    0.22
  -7   0  -6    0.27    0.17
   7   0   6   -0.16    0.20
  -7   0  -6   -0.01    0.13
   7   0   6    0.17    0.16
  -7   0  -6   -0.06    0.26
  -7   0  -6   -0.33    0.25
   7   0   6   -0.23    0.13
  -7   0  -7   -0.02    0.31
   7   0   7    0.10    0.27
  -7   0  -7    0.24    0.34
   7   0   7    0.00    0.15
  -7   0  -7    0.56    0.22
   7   0   7    0.08    0.16
  -7   0  -8   -0.08    0.34
  -7   0  -8    0.37    0.36
   7   0   8    0.19    0.29
   7   0   8   -0.02    0.16
  -7   0  -9    0.21    0.41
  -7   0  -9   -0.17    0.34
   7   1  -9   -0.38    0.33
   7   1  -9   -0.42    0.30
   7   1  -9   -0.20    0.35
   7  -1  -9    0.13    0.29
   7  -1  -9    0.23    0.44
   7   1  -8    0.60    0.35
   7   1  -8   -0.16    0.26
   7   1  -8    0.43    0.35
   7  -1  -8    0.28    0.31
   7  -1  -8    0.36    0.31
   7   1  -7    1.04    0.34
   7   1  -7    1.37    0.37
   7  -1  -7    1.67    0.36
  -7   1   6    0.03    0.06
  -7   1   6    0.06    0.06
   7   1  -6    0.00    0.20
   7  -1  -6    0.10    0.06
   7  -1  -6    0.04    0.22
   7   1  -5    2.56    0.33
   7   1  -5    1.60    0.29
  -7   1   5    1.99    0.15
  -7   1   5    2.11    0.16
   7  -1  -5    1.94    0.15
   7  -1  -5    1.80    0.15
   7  -1  -5    1.54    0.28
  -7   1   4    2.85    0.18
   7   1  -4    2.78    0.31
   7   1  -4    3.00    0.31
   7   1  -4    3.18    0.14
   7   1  -4    3.20    0.16
   7  -1  -4    3.30    0.19
  -7  -1   4    3.04    0.14
   7  -1  -4    2.58    0.18
  -7  -1   4    3.16    0.16
   7  -1  -4    3.17    0.33
  -7   1   3   29.40    0.85
  -7   1   3   27.52    0.62
   7   1  -3   27.17    0.74
   7   1  -3   28.28    0.59
  -7   1   3   27.20    0.62
   7   1  -3   27.77    0.61
  -7  -1   3   26.54    0.61
   7  -1  -3   29.01    0.86
   7  -1  -3   27.45    0.62
  -7  -1   3   23.94    0.57
   7  -1  -3   26.13    0.63
  -7   1   2    1.86    0.17
   7   1  -2    1.91    0.18
  -7   1   2    1.92    0.15
  -7   1   2    1.68    0.22
   7   1  -2    1.40    0.14
   7   1  -2    1.59    0.14
   7  -1  -2    1.85    0.17
   7  -1  -2    1.73    0.17
  -7  -1   2    1.41    0.16
   7  -1  -2    1.55    0.22
   7  -1  -2    1.52    0.19
  -7  -1   2    1.56    0.15
  -7   1   1   45.33    0.95
  -7   1   1   46.86    1.12
   7   1  -1   48.32    1.05
   7   1  -1   47.41    0.98
  -7   1   1   48.55    1.23
   7   1  -1   46.94    1.11
   7   1  -1   46.08    0.94
  -7   1   1   45.83    0.95
   7  -1  -1   46.92    0.96
  -7  -1   1   46.96    0.94
   7  -1  -1   45.30    1.11
   7  -1  -1   46.10    0.95
  -7  -1   1   46.77    0.98
   7  -1  -1   46.98    1.22
  -7   1   0   34.85    0.77
   7   1   0   33.73    0.84
   7   1   0   33.94    0.76
   7   1   0   34.19    0.83
  -7   1   0   34.22    0.87
  -7   1   0   35.86    0.78
  -7   1   0   34.83    0.98
   7   1   0   36.00    0.81
   7  -1   0   33.51    0.76
   7  -1   0   34.95    0.98
  -7  -1   0   36.08    0.77
   7  -1   0   34.84    0.82
  -7  -1   0   34.32    0.84
  -7  -1   0   33.35    0.84
   7  -1   0   34.39    0.77
   7  -1   0   33.74    0.86
  -7  -1   0   34.40    0.80
  -7   1  -1   47.25    1.09
  -7   1  -1   47.00    0.98
   7   1   1   46.35    0.98
   7   1   1   45.88    1.12
  -7   1  -1   46.95    0.97
   7   1   1   46.25    0.97
  -7   1  -1   46.77    1.28
   7   1   1   45.10    1.01
  -7   1  -1   47.36    1.04
  -7  -1  -1   46.93    1.10
  -7  -1  -1   45.65    0.97
  -7  -1  -1   46.34    0.97
   7  -1   1   45.92    1.29
   7  -1   1   46.05    0.98
   7  -1   1   46.51    1.05
  -7  -1  -1   46.41    1.01
   7  -1   1   45.69    1.07
   7  -1   1   46.00    0.98
   7   1   2    1.73    0.23
   7   1   2    1.56    0.18
  -7   1  -2    1.41    0.18
  -7   1  -2    1.66    0.21
  -7   1  -2    1.18    0.22
   7   1   2    1.91    0.13
  -7   1  -2    1.34    0.16
  -7   1  -2    1.65    0.19
   7   1   2    1.49    0.20
   7  -1   2    1.45    0.18
   7  -1   2    1.88    0.20
  -7  -1  -2    1.57    0.20
   7  -1   2    1.71    0.20
   7  -1   2    1.41    0.22
  -7  -1  -2    1.56    0.12
  -7  -1  -2    1.36    0.23
   7  -1   2    1.82    0.21
  -7  -1  -2    1.76    0.17
  -7   1  -3   29.33    1.07
   7   1   3   26.41    0.74
   7   1   3   28.20    0.93
  -7   1  -3   29.17    0.80
  -7   1  -3   27.32    0.69
   7   1   3   28.38    0.72
  -7   1  -3   29.08    0.72
   7   1   3   28.46    0.72
  -7   1  -3   28.35    0.82
  -7  -1  -3   28.21    0.94
   7  -1   3   28.30    1.08
   7  -1   3   26.98    0.70
   7  -1   3   28.54    0.72
  -7  -1  -3   27.52    0.70
  -7  -1  -3   28.66    0.60
  -7  -1  -3   27.41    0.74
   7  -1   3   28.58    0.84
   7   1   4    3.26    0.31
  -7   1  -4    2.57    0.37
  -7   1  -4    2.94    0.24
  -7   1  -4    3.01    0.28
   7   1   4    3.08    0.24
   7   1   4    3.14    0.38
  -7   1  -4    2.89    0.31
  -7   1  -4    3.12    0.23
   7   1   4    2.97    0.26
   7  -1   4    2.94    0.23
  -7  -1  -4    3.02    0.28
   7  -1   4    3.00    0.25
  -7  -1  -4    3.38    0.18
   7  -1   4    3.41    0.35
  -7  -1  -4    2.61    0.34
  -7  -1  -4    2.68    0.23
  -7   1  -5    2.02    0.22
   7   1   5    1.93    0.24
   7   1   5    2.51    0.32
  -7   1  -5    2.16    0.28
  -7   1  -5    2.16    0.40
  -7   1  -5    1.83    0.30
   7   1   5    1.89    0.24
  -7  -1  -5    1.80    0.17
  -7  -1  -5    2.23    0.38
   7  -1   5    2.10    0.24
   7  -1   5    1.89    0.23
   7  -1   5    2.22    0.33
  -7  -1  -5    2.44    0.26
   7  -1   5    1.98    0.32
  -7   1  -6    0.04    0.13
   7   1   6    0.06    0.16
   7   1   6   -0.44    0.16
  -7   1  -6    0.54    0.31
  -7   1  -6    0.09    0.23
   7   1   6    0.31    0.17
  -7  -1  -6   -0.09    0.12
  -7  -1  -6    0.02    0.15
  -7  -1  -6    0.07    0.23
   7  -1   6   -0.04    0.15
  -7  -1  -6   -0.11    0.28
   7  -1   6    0.02    0.17
   7  -1   6    0.07    0.15
  -7   1  -7    1.75    0.48
   7   1   7    1.79    0.25
  -7   1  -7    1.05    0.34
  -7  -1  -7    1.25    0.45
  -7  -1  -7    1.62    0.39
   7  -1   7    1.67    0.24
   7  -1   7    2.40    0.43
   7   1   8    0.14    0.17
  -7   1  -8    0.14    0.33
  -7   1  -8   -0.05    0.28
   7  -1   8    0.23    0.17
   7  -1   8    0.05    0.30
  -7  -1  -8    0.06    0.36
  -7  -1  -8    0.38    0.33
  -7   1  -9    0.14    0.31
   7   1   9    0.07    0.18
  -7   1  -9    0.07    0.34
   7  -1   9    0.57    0.39
  -7  -1  -9    0.16    0.40
  -7  -1  -9   -0.50    0.31
   7   2  -9    0.14    0.28
   7   2  -9   -0.10    0.35
   7   2  -9   -0.34    0.34
   7  -2  -9   -0.25    0.45
   7   2  -8    0.51    0.32
   7   2  -8    0.21    0.33
   7  -2  -8    0.42    0.29
   7  -2  -8    0.06    0.31
   7   2  -7    0.45    0.27
  -7   2   7    0.55    0.13
   7  -2  -7    0.18    0.26
  -7   2   6    0.04    0.13
   7   2  -6    0.09    0.20
  -7   2   6    0.00    0.07
  -7  -2   6    0.17    0.06
   7  -2  -6    0.22    0.14
   7  -2  -6    0.38    0.23
  -7  -2   6    0.19    0.05
  -7   2   5    1.71    0.21
   7   2  -5    1.22    0.25
  -7   2   5    1.58    0.20
   7   2  -5    1.91    0.30
   7   2  -5    1.30    0.15
   7   2  -5    1.35    0.13
  -7  -2   5    1.42    0.16
   7  -2  -5    1.31    0.19
   7  -2  -5    1.80    0.30
  -7  -2   5    1.48    0.14
   7   2  -4    0.51    0.12
   7   2  -4    0.52    0.13
   7   2  -4    0.77    0.20
  -7   2   4    0.41    0.14
  -7   2   4    0.59    0.16
  -7   2   4    0.52    0.19
   7   2  -4    0.43    0.15
  -7  -2   4    0.43    0.12
   7  -2  -4    0.59    0.21
   7  -2  -4    0.44    0.15
  -7  -2   4    0.44    0.14
   7  -2  -4    0.64    0.16
   7   2  -3    4.67    0.31
   7   2  -3    4.26    0.27
  -7   2   3    4.42    0.27
   7   2  -3    4.64    0.25
  -7   2   3    5.32    0.36
  -7   2   3    4.46    0.28
   7   2  -3    4.86    0.30
   7  -2  -3    4.60    0.31
  -7  -2   3    4.46    0.25
   7  -2  -3    4.11    0.27
  -7  -2   3    4.04    0.27
   7  -2  -3    4.90    0.37
   7   2  -2    0.39    0.15
  -7   2   2    0.15    0.12
   7   2  -2    0.16    0.07
   7   2  -2    0.04    0.11
   7   2  -2   -0.16    0.09
   7   2  -2    0.00    0.10
  -7   2   2    0.02    0.14
  -7   2   2   -0.01    0.12
  -7  -2   2   -0.12    0.09
   7  -2  -2    0.08    0.12
   7  -2  -2    0.09    0.16
   7  -2  -2   -0.03    0.12
   7  -2  -2    0.06    0.12
  -7  -2   2    0.57    0.16
   7   2  -1   71.28    1.45
  -7   2   1   70.56    1.41
   7   2  -1   70.49    1.48
  -7   2   1   71.07    1.42
   7   2  -1   69.99    1.39
  -7   2   1   72.03    1.85
   7   2  -1   70.81    1.24
  -7   2   1   70.92    1.60
   7  -2  -1   69.83    1.40
   7  -2  -1   71.82    1.45
   7  -2  -1   71.99    1.85
  -7  -2   1   71.09    1.46
  -7  -2   1   69.95    1.45
   7  -2  -1   67.73    1.58
  -7  -2   1   70.77    1.39
  -7  -2   1   70.60    1.57
   7   2   0    0.02    0.10
   7   2   0   -0.01    0.10
  -7   2   0   -0.09    0.11
  -7   2   0    0.01    0.11
  -7   2   0    0.26    0.16
   7   2   0    0.11    0.12
  -7   2   0   -0.11    0.10
   7  -2   0   -0.04    0.11
   7  -2   0    0.04    0.12
   7  -2   0   -0.10    0.11
  -7  -2   0   -0.09    0.08
  -7  -2   0    0.19    0.12
  -7  -2   0    0.18    0.11
   7  -2   0   -0.10    0.12
  -7   2  -1   70.06    1.44
  -7   2  -1   71.82    1.90
  -7   2  -1   71.00    1.60
   7   2   1   72.98    1.64
  -7   2  -1   70.59    1.44
   7   2   1   69.76    1.44
   7   2   1   73.05    1.50
   7  -2   1   72.12    1.60
   7  -2   1   71.50    1.48
   7  -2   1   71.14    1.47
   7  -2   1   70.68    1.44
   7  -2   1   70.84    1.91
  -7  -2  -1   71.36    1.44
  -7  -2  -1   72.93    1.61
  -7  -2  -1   69.61    1.50
   7   2   2    0.06    0.06
   7   2   2   -0.12    0.14
   7   2   2    0.06    0.13
  -7   2  -2    0.32    0.12
  -7   2  -2   -0.03    0.11
   7   2   2   -0.05    0.14
  -7   2  -2    0.06    0.13
  -7   2  -2    0.08    0.18
  -7   2  -2    0.12    0.16
   7  -2   2    0.05    0.14
   7  -2   2    0.33    0.14
   7  -2   2    0.12    0.12
  -7  -2  -2   -0.06    0.12
   7  -2   2    0.05    0.13
  -7  -2  -2   -0.13    0.16
  -7  -2  -2   -0.12    0.15
   7   2   3    4.14    0.38
  -7   2  -3    5.04    0.31
  -7   2  -3    5.02    0.30
   7   2   3    4.38    0.31
  -7   2  -3    4.64    0.29
   7   2   3    5.01    0.35
  -7   2  -3    4.70    0.43
  -7   2  -3    4.99    0.39
  -7  -2  -3    4.65    0.30
   7  -2   3    4.76    0.30
   7  -2   3    5.35    0.48
   7  -2   3    5.10    0.32
  -7  -2  -3    4.60    0.40
  -7  -2  -3    4.72    0.35
   7  -2   3    4.42    0.31
  -7   2  -4    0.49    0.24
   7   2   4    0.27    0.18
  -7   2  -4    0.42    0.15
  -7   2  -4    0.55    0.18
  -7   2  -4    0.44    0.20
   7   2   4    0.73    0.19
   7  -2   4    0.33    0.16
   7  -2   4    0.77    0.17
  -7  -2  -4    0.21    0.27
  -7  -2  -4    0.71    0.20
   7  -2   4    0.60    0.16
   7   2   5    1.57    0.25
  -7   2  -5    1.62    0.23
   7   2   5    1.71    0.27
  -7   2  -5    1.12    0.25
  -7   2  -5    1.26    0.33
   7  -2   5    1.53    0.24
  -7  -2  -5    1.42    0.24
   7  -2   5    1.48    0.22
   7  -2   5    1.40    0.27
  -7  -2  -5    0.96    0.30
  -7   2  -6    0.30    0.16
   7   2   6    0.21    0.19
  -7   2  -6    0.13    0.30
   7   2   6    0.29    0.21
  -7   2  -6    0.29    0.23
   7  -2   6    0.34    0.20
  -7  -2  -6    0.24    0.20
   7  -2   6    0.27    0.21
  -7  -2  -6    0.00    0.33
   7   2   7    0.81    0.24
  -7   2  -7    0.30    0.28
  -7   2  -7    0.67    0.37
   7  -2   7    0.20    0.24
   7  -2   7    0.33    0.19
  -7  -2  -7    0.35    0.32
   7   2   8    0.46    0.23
  -7   2  -8    0.25    0.31
  -7   2  -8    0.49    0.37
  -7  -2  -8    0.17    0.43
   7  -2   8    0.00    0.31
   7  -2   8    0.26    0.20
  -7   2  -9   -0.17    0.33
   7   2   9    0.15    0.21
  -7   2  -9    0.56    0.45
  -7  -2  -9    0.24    0.46
  -7  -2  -9   -0.12    0.39
   7   3  -8   -0.18    0.23
  -7   3   8   -0.20    0.15
   7  -3  -8   -0.10    0.42
   7   3  -7    0.97    0.30
  -7   3   7    0.88    0.23
   7   3  -7    0.70    0.28
   7  -3  -7    0.83    0.32
  -7  -3   7    1.10    0.14
   7  -3  -7    0.88    0.48
   7   3  -6    0.41    0.21
  -7   3   6    0.38    0.19
  -7  -3   6    0.33    0.17
   7  -3  -6    0.52    0.28
   7   3  -5    8.92    0.38
  -7   3   5    9.85    0.47
   7   3  -5    9.35    0.58
  -7   3   5   10.53    0.48
   7  -3  -5    9.87    0.59
  -7  -3   5    8.85    0.38
  -7  -3   5    9.18    0.45
   7  -3  -5    9.54    0.48
   7   3  -4    1.90    0.23
   7   3  -4    1.84    0.21
  -7   3   4    1.99    0.28
   7   3  -4    1.80    0.24
  -7   3   4    2.64    0.29
  -7   3   4    2.35    0.32
   7  -3  -4    2.42    0.29
  -7  -3   4    1.81    0.26
   7  -3  -4    1.98    0.32
  -7  -3   4    2.22    0.23
  -7   3   3    0.99    0.23
   7   3  -3    0.65    0.14
   7   3  -3    1.12    0.19
   7   3  -3    0.77    0.16
  -7   3   3    0.79    0.20
  -7   3   3    0.93    0.21
   7  -3  -3    1.25    0.26
  -7  -3   3    0.67    0.16
  -7  -3   3    0.86    0.22
   7  -3  -3    0.95    0.23
  -7  -3   3    0.71    0.16
  -7   3   2    6.94    0.38
  -7   3   2    6.45    0.38
   7   3  -2    7.15    0.32
   7   3  -2    7.16    0.36
  -7   3   2    7.43    0.46
   7   3  -2    6.84    0.35
  -7  -3   2    6.87    0.36
  -7  -3   2    6.54    0.36
   7  -3  -2    7.14    0.43
  -7  -3   2    6.59    0.40
   7  -3  -2    7.14    0.47
   7   3  -1    8.72    0.38
  -7   3   1    7.46    0.40
  -7   3   1    7.22    0.45
   7   3  -1    7.91    0.39
   7   3  -1    7.72    0.42
  -7   3   1    8.24    0.42
   7  -3  -1    8.35    0.40
  -7  -3   1    7.13    0.42
  -7  -3   1    7.59    0.37
   7  -3  -1    7.78    0.46
  -7  -3   1    8.55    0.36
   7  -3  -1    7.88    0.43
   7  -3  -1    8.42    0.54
  -7  -3   1    7.50    0.38
  -7   3   0   29.58    0.83
   7   3   0   31.39    0.89
   7   3   0   30.22    0.83
  -7   3   0   29.78    0.94
  -7   3   0   31.45    0.86
   7   3   0   29.91    0.88
  -7   3   0   30.17    1.07
  -7  -3   0   29.95    0.89
  -7  -3   0   31.40    0.85
   7  -3   0   30.98    0.83
  -7  -3   0   31.54    0.91
   7  -3   0   30.48    0.93
   7  -3   0   29.76    0.87
  -7  -3   0   31.52    0.83
   7  -3   0   30.39    1.09
   7   3   1    7.96    0.43
  -7   3  -1    8.27    0.42
  -7   3  -1    7.55    0.48
  -7   3  -1    8.77    0.58
  -7   3  -1    7.97    0.41
   7   3   1    7.84    0.42
   7   3   1    8.04    0.47
  -7  -3  -1    7.90    0.46
   7  -3   1    8.16    0.55
   7  -3   1    7.44    0.43
  -7  -3  -1    8.10    0.40
   7  -3   1    7.34    0.33
  -7  -3  -1    7.41    0.44
   7  -3   1    7.78    0.40
   7   3   2    7.15    0.49
   7   3   2    6.68    0.44
  -7   3  -2    6.98    0.51
  -7   3  -2    7.65    0.40
   7   3   2    6.82    0.39
   7  -3   2    7.31    0.42
   7  -3   2    7.06    0.38
  -7  -3  -2    6.87    0.48
  -7  -3  -2    6.89    0.45
   7  -3   2    6.88    0.32
   7   3   3    1.28    0.27
   7   3   3    0.66    0.20
  -7   3  -3    0.93    0.27
  -7   3  -3    1.44    0.23
  -7  -3  -3    0.97    0.26
   7  -3   3    1.03    0.23
  -7  -3  -3    1.38    0.32
   7  -3   3    0.77    0.20
   7  -3   3    1.25    0.18
  -7   3  -4    2.45    0.30
  -7   3  -4    1.97    0.22
  -7   3  -4    1.67    0.32
   7   3   4    2.14    0.30
   7   3   4    2.35    0.33
   7  -3   4    2.26    0.29
   7  -3   4    1.67    0.23
  -7  -3  -4    1.76    0.37
   7  -3   4    2.56    0.33
  -7  -3  -4    2.45    0.34
   7   3   5   10.62    0.56
  -7   3  -5    9.95    0.47
  -7   3  -5    9.88    0.49
   7   3   5    9.57    0.57
  -7   3  -5   11.07    0.84
  -7  -3  -5    8.50    0.68
  -7  -3  -5    9.62    0.55
   7  -3   5    9.21    0.50
   7  -3   5   10.24    0.50
   7   3   6   -0.05    0.21
  -7   3  -6    0.26    0.24
  -7   3  -6    0.00    0.18
  -7   3  -6    0.27    0.21
  -7  -3  -6    0.11    0.38
   7  -3   6    0.31    0.23
   7  -3   6    0.49    0.32
  -7  -3  -6    0.21    0.25
   7   3   7    1.09    0.29
  -7   3  -7    0.38    0.36
  -7   3  -7    0.81    0.27
  -7  -3  -7    0.38    0.35
   7  -3   7    0.98    0.27
   7  -3   7    0.74    0.36
  -7   3  -8   -0.19    0.33
   7   3   8    0.30    0.26
  -7  -3  -8   -0.03    0.42
   7  -3   8    0.03    0.22
   7  -3   8    0.02    0.26
  -7   4   8    0.23    0.23
   7  -4  -8    0.19    0.52
   7   4  -7    0.50    0.26
  -7   4   7    0.58    0.24
  -7  -4   7    0.68    0.23
   7  -4  -7    0.41    0.38
   7   4  -6    0.05    0.20
  -7   4   6    0.31    0.22
   7  -4  -6   -0.03    0.28
  -7  -4   6    0.17    0.21
   7  -4  -6    0.04    0.29
   7   4  -5    5.64    0.32
   7   4  -5    5.73    0.52
  -7   4   5    6.60    0.48
  -7  -4   5    6.26    0.48
   7  -4  -5    5.96    0.45
   7  -4  -5    5.51    0.52
  -7   4   4    2.77    0.35
   7   4  -4    1.99    0.30
   7   4  -4    2.30    0.29
   7   4  -4    2.30    0.19
  -7   4   4    2.04    0.32
   7  -4  -4    1.90    0.36
  -7  -4   4    1.92    0.29
  -7  -4   4    2.38    0.30
  -7  -4   4    2.88    0.37
   7  -4  -4    2.61    0.39
  -7   4   3    6.50    0.46
   7   4  -3    6.72    0.47
   7   4  -3    6.15    0.41
  -7   4   3    6.70    0.45
   7   4  -3    5.92    0.28
  -7  -4   3    6.35    0.46
   7  -4  -3    5.73    0.47
  -7  -4   3    5.47    0.36
  -7  -4   3    6.46    0.45
  -7  -4   3    6.74    0.40
   7  -4  -3    6.32    0.52
   7   4  -2    1.53    0.19
   7   4  -2    1.74    0.28
  -7   4   2    1.42    0.28
  -7   4   2    1.52    0.27
  -7  -4   2    1.13    0.29
   7  -4  -2    1.54    0.31
  -7  -4   2    1.83    0.27
   7  -4  -2    1.64    0.31
  -7  -4   2    1.16    0.21
  -7  -4   2    1.77    0.20
   7   4  -1    6.30    0.42
   7   4  -1    6.28    0.36
  -7   4   1    6.14    0.41
  -7  -4   1    6.23    0.34
  -7  -4   1    6.07    0.41
  -7  -4   1    5.78    0.39
   7  -4  -1    5.51    0.46
  -7  -4   1    6.50    0.47
   7  -4  -1    5.79    0.46
  -7  -4   1    5.47    0.23
  -7   4   0    2.38    0.39
   7   4   0    2.98    0.32
  -7   4   0    3.35    0.36
   7   4   0    2.76    0.32
  -7  -4   0    3.30    0.34
   7  -4   0    2.54    0.36
  -7  -4   0    2.98    0.30
  -7  -4   0    3.12    0.37
  -7   4  -1    6.60    0.62
   7   4   1    5.41    0.43
   7   4   1    5.70    0.43
  -7   4  -1    5.41    0.38
  -7  -4  -1    5.81    0.45
  -7  -4  -1    5.88    0.49
  -7  -4  -1    6.52    0.46
   7  -4   1    5.11    0.30
   7  -4   1    6.02    0.43
   7   4   2    1.73    0.30
   7   4   2    1.24    0.17
  -7   4  -2    1.94    0.29
  -7   4  -2    1.53    0.35
   7  -4   2    1.92    0.30
   7  -4   2    2.06    0.31
  -7  -4  -2    1.26    0.32
  -7  -4  -2    1.52    0.31
   7  -4   2    1.49    0.18
   7   4   3    5.78    0.26
   7   4   3    6.64    0.49
  -7   4  -3    8.04    0.50
  -7   4  -3    6.44    0.66
   7  -4   3    6.88    0.49
   7  -4   3    5.61    0.28
  -7  -4  -3    7.62    0.63
   7  -4   3    6.25    0.43
  -7  -4  -3    6.51    0.53
  -7   4  -4    2.78    0.34
  -7   4  -4    1.71    0.40
   7   4   4    2.90    0.38
  -7  -4  -4    2.16    0.45
   7  -4   4    2.20    0.33
  -7  -4  -4    2.00    0.37
   7  -4   4    2.28    0.36
   7  -4   4    2.36    0.21
   7   4   5    6.09    0.53
  -7   4  -5    5.95    0.64
  -7   4  -5    5.71    0.45
   7  -4   5    6.05    0.52
  -7  -4  -5    5.43    0.53
  -7  -4  -5    4.93    0.61
  -7   4  -6   -0.08    0.29
   7   4   6    0.44    0.26
  -7  -4  -6    0.42    0.29
  -7  -4  -6   -0.01    0.35
   7  -4   6    0.17    0.27
   7   4   7    0.42    0.30
  -7   4  -7    0.58    0.39
  -7  -4  -7    0.13    0.42
   7  -4   7    0.11    0.36
   7  -4   7    0.33    0.28
  -7   4  -8   -0.26    0.32
   7   4   8    0.26    0.28
   7  -4   8    0.03    0.27
  -7  -4  -8    0.12    0.51
  -7   5   7   -0.05    0.26
   7  -5  -7    0.13    0.52
  -7  -5   7    0.10    0.27
  -7   5   6    0.28    0.29
   7  -5  -6    1.01    0.51
  -7  -5   6    0.31    0.29
  -7   5   5    0.17    0.25
   7   5  -5   -0.49    0.23
   7  -5  -5    0.23    0.43
  -7  -5   5   -0.13    0.26
   7  -5  -5    0.07    0.29
   7  -5  -5    0.16    0.26
   7   5  -4   -0.13    0.23
   7   5  -4    0.11    0.23
  -7   5   4    0.25    0.24
  -7  -5   4    0.01    0.20
   7  -5  -4   -0.15    0.25
  -7  -5   4    0.03    0.25
   7  -5  -4    0.28    0.29
   7   5  -3    0.26    0.25
   7   5  -3    0.54    0.25
  -7   5   3    0.30    0.27
   7  -5  -3    0.61    0.29
  -7  -5   3    0.42    0.31
  -7  -5   3    0.78    0.26
  -7  -5   3    0.79    0.23
   7  -5  -3    0.61    0.31
  -7  -5   3    1.06    0.23
  -7   5   2    1.14    0.32
   7   5  -2    1.16    0.30
  -7  -5   2    0.69    0.31
   7  -5  -2    0.37    0.31
  -7  -5   2    0.92    0.23
  -7  -5   2    0.73    0.18
   7   5  -1    7.01    0.52
  -7   5   1    6.94    0.52
  -7  -5   1    6.29    0.50
   7  -5  -1    7.28    0.58
  -7  -5   1    6.83    0.57
  -7  -5   1    6.43    0.37
  -7  -5   1    6.44    0.27
   7   5   0    0.25    0.21
  -7   5   0    0.29    0.33
  -7   5   0    0.28    0.25
  -7  -5   0    0.12    0.19
  -7  -5   0    0.14    0.24
  -7  -5   0    0.04    0.21
  -7  -5   0    0.00    0.05
   7  -5   0    0.08    0.27
  -7   5  -1    7.30    0.53
   7   5   1    7.45    0.55
  -7   5  -1    7.30    0.67
  -7  -5  -1    7.79    0.62
  -7  -5  -1    6.83    0.52
   7  -5   1    5.96    0.34
   7  -5   1    7.40    0.59
  -7   5  -2    0.67    0.31
   7   5   2    0.28    0.18
  -7   5  -2    0.63    0.28
   7   5   2    0.50    0.24
  -7  -5  -2    0.87    0.31
   7  -5   2   -0.12    0.26
   7  -5   2    0.69    0.14
  -7  -5  -2    0.46    0.31
  -7   5  -3    0.79    0.29
   7   5   3    0.52    0.28
  -7   5  -3    0.34    0.35
  -7  -5  -3    0.56    0.34
   7  -5   3    0.37    0.30
  -7  -5  -3    0.68    0.33
   7   5   4    0.12    0.26
  -7   5  -4    0.13    0.23
  -7   5  -4    0.44    0.36
   7  -5   4   -0.33    0.25
  -7  -5  -4    0.47    0.37
  -7  -5  -4   -0.17    0.27
  -7   5  -5   -0.31    0.30
   7   5   5    0.25    0.28
  -7  -5  -5    0.22    0.40
  -7  -5  -5    0.01    0.31
   7  -5   5   -0.05    0.26
  -7   5  -6    0.04    0.34
   7   5   6   -0.01    0.28
   7  -5   6    0.10    0.28
  -7  -5  -6    0.19    0.42
   7   5   7   -0.07    0.30
  -7   5  -7    0.03    0.36
  -7  -5  -7   -0.27    0.49
   7  -5   7    0.19    0.32
  -7   6   5    0.65    0.36
   7  -6  -5   -0.37    0.46
  -7  -6   5    0.11    0.35
  -7   6   4    0.01    0.30
  -7  -6   4    0.32    0.33
   7  -6  -4    0.04    0.37
   7  -6  -4    0.14    0.40
   7   6  -3    1.05    0.33
  -7   6   3    0.84    0.35
  -7  -6   3    0.77    0.36
   7  -6  -3    0.84    0.40
   7  -6  -3    0.63    0.37
   7   6  -2    0.41    0.29
  -7   6   2   -0.06    0.26
   7  -6  -2    0.10    0.33
  -7  -6   2   -0.10    0.32
   7  -6  -2    0.21    0.30
  -7   6   1    0.05    0.30
   7   6  -1    0.22    0.29
   7  -6  -1   -0.28    0.27
  -7  -6   1    0.08    0.34
   7  -6  -1    0.13    0.33
   7   6   0    0.26    0.30
  -7   6   0    0.11    0.27
   7  -6   0   -0.13    0.22
  -7  -6   0    0.13    0.36
   7  -6   0    0.65    0.37
  -7  -6   0   -0.65    0.20
  -7   6  -1    0.07    0.37
   7   6   1   -0.31    0.25
  -7   6  -1   -0.30    0.18
   7  -6   1    0.26    0.28
  -7  -6  -1   -0.17    0.25
  -7  -6  -1   -0.71    0.29
  -7   6  -2    0.14    0.29
  -7   6  -2   -0.29    0.36
   7   6   2    0.03    0.29
  -7  -6  -2    0.36    0.31
   7  -6   2    0.01    0.33
  -7  -6  -2    0.28    0.37
  -7   6  -3    0.15    0.43
   7   6   3    0.33    0.31
  -7   6  -3    1.08    0.34
  -7  -6  -3    0.91    0.42
   7  -6   3    0.01    0.33
  -7  -6  -3    0.55    0.36
  -7   6  -4    0.34    0.29
   7   6   4   -0.13    0.30
  -7   6  -4   -0.68    0.37
   7  -6   4   -0.48    0.35
  -7  -6  -4    0.39    0.39
  -7  -6  -4    0.33    0.43
  -7   6  -5   -0.17    0.40
   7   6   5    0.87    0.38
  -7  -6  -5    0.47    0.41
  -7  -6  -5    0.28    0.47
   7  -6   5    0.19    0.39
  -7   7   3    0.21    0.37
   7  -7  -3   -0.18    0.40
  -7  -7   3   -0.07    0.40
   7  -7  -3   -0.17    0.38
   7   7  -2   -0.04    0.35
  -7   7   2    0.33    0.35
   7  -7  -2    0.16    0.40
  -7  -7   2    0.30    0.39
   7   7  -1    0.09    0.33
  -7   7   1    0.63    0.35
   7  -7  -1    0.17    0.40
  -7  -7   1   -0.09    0.39
  -7   7   0    0.01    0.33
   7   7   0   -0.23    0.30
   7  -7   0    0.18    0.41
  -7  -7   0   -0.20    0.39
   7   7   1    0.18    0.33
  -7   7  -1    0.23    0.33
   7  -7   1    0.27    0.43
  -7  -7  -1   -0.30    0.38
   7   7   2    0.09    0.36
  -7   7  -2   -0.14    0.33
  -7   7  -2   -0.25    0.43
   7  -7   2   -0.42    0.37
  -7  -7  -2   -0.40    0.40
  -7   7  -3    0.17    0.35
  -7   7  -3   -1.15    0.38
   7   7   3    0.09    0.38
   7  -7   3    0.15    0.41
  -7  -7  -3   -0.51    0.32
  -7  -7  -3   -0.37    0.43
   8   0  -9    0.95    0.43
   8   0  -9    0.34    0.37
   8   0  -9    0.09    0.39
   8   0  -8    0.74    0.37
   8   0  -7    2.39    0.45
   8   0  -6    2.34    0.39
   8   0  -5    1.14    0.07
  -8   0   5    1.10    0.08
   8   0  -5    1.19    0.07
   8   0  -5    1.39    0.31
  -8   0   5    1.01    0.07
  -8   0   4   23.35    0.50
   8   0  -4   23.06    0.51
   8   0  -4   23.69    0.84
   8   0  -4   23.56    0.51
  -8   0   4   23.81    0.50
   8   0  -3   35.66    0.74
  -8   0   3   35.05    0.72
  -8   0   3   35.88    0.73
   8   0  -3   35.12    0.73
   8   0  -3   34.82    1.02
  -8   0   2    3.29    0.28
   8   0  -2    3.36    0.30
   8   0  -2    3.09    0.18
  -8   0   2    3.24    0.18
  -8   0   2    3.56    0.20
   8   0  -2    3.58    0.20
  -8   0   1   37.23    0.80
   8   0  -1   37.05    0.81
   8   0  -1   37.29    0.96
   8   0  -1   36.35    0.92
  -8   0   1   37.00    0.95
   8   0  -1   36.17    0.79
  -8   0   1   38.63    0.79
  -8   0   0  144.90    2.52
   8   0   0  146.39    3.19
   8   0   0  144.95    2.76
   8   0   0  142.89    2.79
  -8   0   0  144.31    3.17
   8   0   0  145.85    2.52
  -8   0   0  142.40    2.54
   8   0   0  144.71    2.55
  -8   0   0  144.79    2.78
  -8   0   0  142.40    2.75
  -8   0  -1   35.69    0.91
  -8   0  -1   35.97    1.04
   8   0   1   37.30    0.93
   8   0   1   37.77    0.85
   8   0   1   37.80    1.07
  -8   0  -1   37.34    0.88
  -8   0  -1   36.75    0.84
   8   0   1   38.38    0.83
   8   0   1   36.87    0.87
  -8   0  -1   36.43    0.82
   8   0   2    3.39    0.26
   8   0   2    3.52    0.22
  -8   0  -2    2.85    0.31
   8   0   2    3.04    0.31
   8   0   2    3.02    0.22
   8   0   2    3.67    0.24
  -8   0  -2    3.14    0.21
  -8   0  -2    3.39    0.29
  -8   0  -2    3.17    0.23
  -8   0  -2    3.17    0.22
  -8   0  -3   34.55    1.02
   8   0   3   35.96    0.87
   8   0   3   37.08    1.06
  -8   0  -3   37.46    0.87
   8   0   3   35.33    0.84
  -8   0  -3   35.40    1.26
  -8   0  -3   36.25    0.86
  -8   0  -3   35.62    0.83
  -8   0  -4   24.49    0.68
  -8   0  -4   23.98    0.87
   8   0   4   24.26    0.67
   8   0   4   23.28    0.68
  -8   0  -4   25.39    1.11
  -8   0  -4   23.70    0.67
  -8   0  -4   23.78    0.64
   8   0   4   23.67    0.87
  -8   0  -5    1.14    0.20
   8   0   5    1.34    0.27
   8   0   5    1.21    0.20
  -8   0  -5    1.04    0.20
  -8   0  -5    1.37    0.31
   8   0   5    0.84    0.19
  -8   0  -5    1.82    0.33
  -8   0  -6    1.56    0.25
   8   0   6    2.30    0.36
  -8   0  -6    1.86    0.24
  -8   0  -6    1.71    0.38
   8   0   6    1.53    0.24
  -8   0  -6    1.31    0.39
   8   0   6    2.45    0.26
  -8   0  -7    2.13    0.48
   8   0   7    2.34    0.42
  -8   0  -7    2.39    0.47
   8   0   7    3.02    0.30
   8   0   8   -0.06    0.18
   8   0   8    0.29    0.24
  -8   0  -8    0.49    0.38
  -8   0  -8    0.28    0.38
  -8   0  -9    0.64    0.41
   8   0   9    0.59    0.21
  -8   0  -9    0.80    0.49
   8   1  -9    0.12    0.34
   8   1  -9    0.06    0.41
   8   1  -9    0.27    0.36
   8  -1  -9    0.32    0.46
   8  -1  -9    0.20    0.31
   8   1  -8    2.16    0.47
   8   1  -8    1.99    0.46
   8   1  -8    2.66    0.53
   8  -1  -8    2.64    0.46
   8   1  -7    5.41    0.62
   8   1  -7    3.72    0.52
   8  -1  -7    5.01    0.54
  -8   1   6    0.38    0.08
  -8   1   6    0.42    0.09
   8   1  -6    0.31    0.25
   8   1  -6    0.35    0.28
   8  -1  -6    0.57    0.27
   8  -1  -6    0.41    0.08
   8  -1  -6    0.39    0.08
   8   1  -5    8.58    0.20
  -8   1   5    9.04    0.29
   8   1  -5    9.10    0.51
   8   1  -5    8.70    0.21
   8   1  -5    8.88    0.59
   8   1  -5    8.66    0.60
  -8   1   5    8.62    0.29
  -8  -1   5    8.64    0.21
  -8  -1   5    8.43    0.21
   8  -1  -5    8.81    0.29
   8  -1  -5    9.54    0.56
   8  -1  -5    8.68    0.30
  -8   1   4    0.68    0.12
  -8   1   4    0.60    0.11
   8   1  -4    0.51    0.16
   8   1  -4    0.49    0.10
   8   1  -4    0.66    0.10
  -8  -1   4    0.55    0.11
   8  -1  -4    0.40    0.11
   8  -1  -4    0.65    0.21
   8  -1  -4    0.49    0.12
  -8  -1   4    0.54    0.09
  -8   1   3    7.18    0.29
   8   1  -3    6.75    0.35
   8   1  -3    6.45    0.25
   8   1  -3    6.50    0.41
   8   1  -3    6.80    0.28
  -8   1   3    7.51    0.43
  -8   1   3    7.13    0.29
   8  -1  -3    6.64    0.28
   8  -1  -3    6.59    0.42
  -8  -1   3    7.00    0.28
  -8  -1   3    7.28    0.26
   8  -1  -3    7.04    0.29
  -8   1   2   13.64    0.42
  -8   1   2   14.19    0.55
  -8   1   2   13.31    0.41
   8   1  -2   14.59    0.58
   8   1  -2   14.02    0.40
   8   1  -2   14.62    0.43
  -8  -1   2   14.22    0.40
  -8  -1   2   13.97    0.43
   8  -1  -2   14.10    0.56
   8  -1  -2   13.85    0.42
   8  -1  -2   14.43    0.56
   8  -1  -2   14.22    0.43
   8   1  -1   44.59    0.91
   8   1  -1   44.57    0.95
   8   1  -1   44.57    1.08
  -8   1   1   41.25    0.92
  -8   1   1   42.34    0.92
   8   1  -1   44.62    1.02
  -8   1   1   41.88    1.08
  -8   1   1   43.89    1.18
   8  -1  -1   43.11    1.08
  -8  -1   1   41.80    0.94
   8  -1  -1   43.77    0.93
  -8  -1   1   42.57    0.90
   8  -1  -1   44.54    0.93
   8  -1  -1   44.60    1.17
   8   1   0   42.84    1.01
  -8   1   0   43.76    0.93
  -8   1   0   42.21    0.93
   8   1   0   44.81    0.98
  -8   1   0   42.75    1.18
   8   1   0   42.77    1.03
   8   1   0   43.74    0.93
  -8   1   0   43.77    1.06
   8  -1   0   42.89    1.18
  -8  -1   0   43.15    0.92
  -8  -1   0   42.99    0.96
   8  -1   0   42.90    1.00
   8  -1   0   43.40    1.06
  -8  -1   0   42.22    1.02
   8  -1   0   43.56    0.94
  -8  -1   0   42.27    1.02
   8  -1   0   42.26    0.93
  -8   1  -1   45.02    1.25
   8   1   1   41.24    0.94
   8   1   1   42.19    0.98
  -8   1  -1   44.94    1.06
   8   1   1   42.81    1.09
  -8   1  -1   44.04    0.95
  -8   1  -1   45.86    0.97
  -8   1  -1   44.72    1.02
   8   1   1   41.92    0.96
   8  -1   1   43.53    1.26
   8  -1   1   41.80    1.02
  -8  -1  -1   44.55    1.20
  -8  -1  -1   45.36    1.00
  -8  -1  -1   44.67    0.96
  -8  -1  -1   45.03    0.96
   8  -1   1   41.42    0.95
   8  -1   1   43.44    1.05
  -8  -1  -1   44.38    1.09
   8  -1   1   43.21    0.96
   8   1   2   15.28    0.51
   8   1   2   14.35    0.47
  -8   1  -2   13.71    0.45
   8   1   2   14.72    0.40
  -8   1  -2   14.78    0.52
  -8   1  -2   14.02    0.47
   8   1   2   14.29    0.59
  -8   1  -2   14.25    0.64
  -8   1  -2   14.87    0.52
  -8  -1  -2   13.80    0.39
   8  -1   2   14.52    0.47
   8  -1   2   13.86    0.66
   8  -1   2   14.00    0.52
  -8  -1  -2   13.89    0.57
   8  -1   2   14.44    0.51
  -8  -1  -2   13.95    0.45
  -8  -1  -2   14.04    0.49
   8  -1   2   13.93    0.47
  -8   1  -3    6.92    0.53
  -8   1  -3    7.03    0.39
  -8   1  -3    7.07    0.34
   8   1   3    7.55    0.35
   8   1   3    7.13    0.45
   8   1   3    7.19    0.37
   8   1   3    7.59    0.34
  -8   1  -3    7.19    0.34
  -8   1  -3    7.01    0.40
  -8  -1  -3    6.71    0.36
   8  -1   3    7.63    0.35
   8  -1   3    7.80    0.42
  -8  -1  -3    6.78    0.32
   8  -1   3    7.52    0.35
   8  -1   3    6.75    0.53
  -8  -1  -3    6.96    0.25
  -8  -1  -3    6.23    0.43
  -8   1  -4    0.46    0.16
  -8   1  -4    0.36    0.17
   8   1   4    0.47    0.17
  -8   1  -4    0.55    0.15
   8   1   4    0.41    0.16
  -8   1  -4    0.57    0.24
  -8   1  -4    0.55    0.19
   8   1   4    0.54    0.17
  -8  -1  -4    0.44    0.24
   8  -1   4    0.52    0.19
  -8  -1  -4    0.61    0.15
  -8  -1  -4    0.33    0.17
   8  -1   4    0.41    0.16
  -8  -1  -4    0.54    0.10
   8   1   5    9.61    0.43
  -8   1  -5    8.72    0.48
  -8   1  -5    9.78    0.77
  -8   1  -5    9.44    0.41
   8   1   5    9.00    0.45
  -8   1  -5    9.53    0.56
   8   1   5    9.49    0.50
  -8  -1  -5    8.41    0.33
   8  -1   5    8.59    0.41
  -8  -1  -5   10.02    0.66
   8  -1   5    9.68    0.42
   8  -1   5    8.80    0.55
  -8  -1  -5    8.84    0.71
  -8   1  -6    0.45    0.16
   8   1   6    0.91    0.25
  -8   1  -6    0.22    0.30
  -8   1  -6    0.49    0.26
   8   1   6    0.26    0.19
   8   1   6    0.24    0.17
   8  -1   6    0.53    0.28
  -8  -1  -6    0.16    0.14
  -8  -1  -6    0.27    0.17
   8  -1   6    0.42    0.19
  -8  -1  -6    0.51    0.34
  -8  -1  -6    0.24    0.31
   8  -1   6    0.11    0.16
  -8   1  -7    3.71    0.63
  -8   1  -7    3.51    0.49
   8   1   7    4.98    0.37
   8   1   7    4.58    0.50
   8  -1   7    5.18    0.36
  -8  -1  -7    3.92    0.58
  -8  -1  -7    3.36    0.60
   8  -1   7    4.98    0.56
   8   1   8    2.21    0.29
  -8   1  -8    1.86    0.49
  -8   1  -8    1.90    0.44
  -8  -1  -8    1.95    0.52
   8  -1   8    2.78    0.30
  -8  -1  -8    2.78    0.56
   8  -1   8    1.42    0.42
  -8   1  -9    0.45    0.38
  -8   1  -9    0.18    0.40
   8   1   9    0.20    0.20
  -8  -1  -9    0.33    0.43
  -8  -1  -9    0.28    0.44
   8   2  -9    0.15    0.29
   8   2  -9   -0.04    0.41
   8  -2  -9   -0.22    0.41
   8   2  -8    0.68    0.34
   8   2  -8    1.05    0.38
   8  -2  -8    0.35    0.29
   8  -2  -8    0.95    0.49
   8   2  -7    0.68    0.28
  -8   2   7    0.74    0.15
   8  -2  -7    0.79    0.29
   8   2  -6    1.73    0.33
   8   2  -6    1.56    0.09
   8   2  -6    1.66    0.09
  -8   2   6    2.00    0.21
   8  -2  -6    1.71    0.35
  -8  -2   6    1.71    0.11
   8  -2  -6    1.69    0.21
  -8  -2   6    1.59    0.12
  -8   2   5    2.57    0.24
  -8   2   5    2.67    0.25
   8   2  -5    2.27    0.16
   8   2  -5    2.30    0.19
   8   2  -5    2.02    0.29
   8   2  -5    2.72    0.35
  -8  -2   5    2.40    0.21
  -8  -2   5    2.31    0.17
   8  -2  -5    2.46    0.25
   8  -2  -5    2.51    0.35
   8   2  -4    5.54    0.36
   8   2  -4    5.16    0.25
  -8   2   4    5.11    0.30
   8   2  -4    5.40    0.38
  -8   2   4    5.92    0.31
  -8   2   4    5.42    0.41
   8   2  -4    5.34    0.28
   8  -2  -4    5.35    0.32
  -8  -2   4    4.98    0.28
  -8  -2   4    4.72    0.24
   8  -2  -4    5.27    0.29
   8  -2  -4    5.16    0.42
   8   2  -3   17.78    0.54
   8   2  -3   18.81    0.59
   8   2  -3   18.81    0.59
  -8   2   3   18.05    0.56
  -8   2   3   17.35    0.54
   8   2  -3   18.53    0.59
   8   2  -3   18.10    0.51
  -8   2   3   17.84    0.69
   8  -2  -3   19.32    0.73
   8  -2  -3   17.60    0.57
  -8  -2   3   17.14    0.55
  -8  -2   3   17.92    0.51
   8  -2  -3   18.07    0.55
   8  -2  -3   19.12    0.80
   8   2  -2    1.28    0.12
  -8   2   2    1.29    0.19
  -8   2   2    1.27    0.23
   8   2  -2    1.11    0.18
  -8   2   2    1.37    0.20
   8   2  -2    1.12    0.18
   8   2  -2    1.39    0.20
   8   2  -2    1.01    0.15
   8  -2  -2    1.05    0.18
   8  -2  -2    0.73    0.21
   8  -2  -2    1.06    0.20
   8  -2  -2    1.11    0.20
  -8  -2   2    1.15    0.19
  -8  -2   2    1.09    0.18
   8   2  -1  139.89    2.35
  -8   2   1  138.14    2.57
  -8   2   1  144.98    3.35
   8   2  -1  141.68    2.61
   8   2  -1  141.22    2.55
  -8   2   1  142.71    2.89
  -8   2   1  141.28    2.58
   8   2  -1  142.57    2.75
   8  -2  -1  143.00    2.57
   8  -2  -1  143.53    3.35
  -8  -2   1  141.22    2.55
  -8  -2   1  140.47    2.61
   8  -2  -1  142.52    2.88
   8  -2  -1  141.38    2.61
  -8  -2   1  140.68    3.00
  -8  -2   1  148.35    2.74
  -8   2   0   52.21    1.14
  -8   2   0   53.10    1.15
  -8   2   0   52.24    1.48
  -8   2   0   52.12    1.29
   8   2   0   51.65    1.24
   8   2   0   51.15    1.13
   8   2   0   52.30    1.18
  -8  -2   0   51.88    1.19
  -8  -2   0   53.16    1.22
  -8  -2   0   53.36    1.13
   8  -2   0   52.21    1.16
   8  -2   0   52.65    1.48
   8  -2   0   50.56    1.26
   8  -2   0   51.69    1.13
   8   2   1  142.52    2.90
  -8   2  -1  141.37    2.87
  -8   2  -1  141.30    2.59
   8   2   1  140.89    2.60
   8   2   1  138.87    2.69
  -8   2  -1  149.74    2.63
  -8   2  -1  142.48    3.40
   8   2   1  143.73    2.67
   8  -2   1  140.70    2.62
  -8  -2  -1  138.49    2.66
  -8  -2  -1  143.26    2.86
   8  -2   1  145.05    2.62
   8  -2   1  143.59    2.74
  -8  -2  -1  143.00    2.60
   8  -2   1  144.87    2.87
   8  -2   1  139.19    3.41
   8   2   2    1.06    0.25
   8   2   2    1.16    0.22
  -8   2  -2    0.97    0.18
   8   2   2    1.04    0.12
  -8   2  -2    1.08    0.18
  -8   2  -2    0.77    0.20
  -8   2  -2    0.92    0.19
   8   2   2    1.12    0.20
   8   2   2    1.17    0.11
  -8   2  -2    0.89    0.22
  -8  -2  -2    1.03    0.19
  -8  -2  -2    1.18    0.25
   8  -2   2    1.25    0.19
   8  -2   2    1.22    0.20
  -8  -2  -2    1.06    0.23
   8  -2   2    1.18    0.21
   8  -2   2    1.50    0.26
  -8   2  -3   18.46    0.85
  -8   2  -3   18.59    0.69
  -8   2  -3   17.61    0.59
   8   2   3   18.34    0.52
  -8   2  -3   17.00    0.57
  -8   2  -3   19.14    0.59
   8   2   3   17.60    0.60
   8   2   3   17.84    0.64
   8   2   3   18.26    0.79
  -8  -2  -3   18.58    0.59
  -8  -2  -3   17.35    0.78
   8  -2   3   17.54    0.89
  -8  -2  -3   17.21    0.63
   8  -2   3   17.56    0.60
   8  -2   3   18.11    0.62
   8  -2   3   17.77    0.60
   8   2   4    5.51    0.36
  -8   2  -4    4.96    0.32
  -8   2  -4    5.33    0.51
   8   2   4    4.70    0.36
  -8   2  -4    5.17    0.37
   8  -2   4    5.87    0.34
  -8  -2  -4    4.55    0.49
  -8  -2  -4    5.63    0.38
   8  -2   4    5.55    0.39
   8  -2   4    5.41    0.36
  -8   2  -5    2.70    0.27
   8   2   5    2.87    0.35
  -8   2  -5    2.07    0.38
  -8   2  -5    2.45    0.33
   8   2   5    2.70    0.31
   8  -2   5    2.82    0.31
   8  -2   5    2.59    0.35
  -8  -2  -5    2.12    0.42
  -8  -2  -5    2.17    0.30
   8  -2   5    2.42    0.29
   8   2   6    2.20    0.31
  -8   2  -6    1.74    0.31
  -8   2  -6    1.61    0.43
  -8   2  -6    2.32    0.27
   8   2   6    1.83    0.29
   8  -2   6    1.87    0.28
  -8  -2  -6    1.90    0.41
  -8  -2  -6    2.54    0.31
   8  -2   6    1.98    0.39
  -8   2  -7    0.68    0.30
  -8   2  -7    0.45    0.36
   8   2   7    0.76    0.24
  -8  -2  -7    0.56    0.34
   8  -2   7    0.88    0.34
   8  -2   7    0.77    0.23
  -8   2  -8    1.28    0.42
   8   2   8    0.57    0.24
  -8   2  -8    0.35    0.32
  -8  -2  -8    0.52    0.46
   8  -2   8    0.82    0.25
   8  -2   8    0.38    0.35
  -8   2  -9    0.04    0.36
   8   2   9   -0.01    0.22
  -8   2  -9   -0.08    0.38
  -8  -2  -9    0.02    0.47
  -8  -2  -9    0.26    0.46
   8   3  -8    0.03    0.25
  -8   3   8    0.08    0.17
   8  -3  -8    0.17    0.46
   8   3  -7   -0.25    0.21
  -8   3   7   -0.08    0.17
   8   3  -7   -0.10    0.19
   8  -3  -7   -0.14    0.27
   8   3  -6    0.87    0.26
  -8   3   6    0.97    0.23
   8  -3  -6    1.05    0.32
  -8  -3   6    1.19    0.21
   8   3  -5    3.81    0.28
   8   3  -5    3.78    0.42
  -8   3   5    3.93    0.35
  -8   3   5    3.30    0.33
   8  -3  -5    4.13    0.36
  -8  -3   5    4.07    0.35
   8  -3  -5    3.51    0.43
  -8  -3   5    3.35    0.26
   8   3  -4    5.13    0.37
  -8   3   4    5.04    0.35
   8   3  -4    5.09    0.31
   8   3  -4    4.85    0.33
  -8   3   4    5.42    0.38
   8  -3  -4    4.92    0.36
  -8  -3   4    5.28    0.31
  -8  -3   4    5.26    0.37
   8  -3  -4    5.65    0.50
   8   3  -3    6.26    0.33
   8   3  -3    6.59    0.36
  -8   3   3    6.66    0.49
   8   3  -3    7.15    0.37
  -8   3   3    7.10    0.42
  -8   3   3    6.42    0.38
  -8  -3   3    6.78    0.36
   8  -3  -3    6.44    0.47
  -8  -3   3    7.40    0.42
   8  -3  -3    5.82    0.40
  -8   3   2    6.30    0.38
  -8   3   2    6.68    0.39
  -8   3   2    6.32    0.44
   8   3  -2    6.40    0.32
   8   3  -2    6.77    0.34
   8   3  -2    6.40    0.36
   8  -3  -2    7.50    0.43
  -8  -3   2    6.24    0.40
   8  -3  -2    6.84    0.47
  -8  -3   2    6.17    0.36
  -8  -3   2    6.37    0.34
   8   3  -1   13.49    0.52
  -8   3   1   14.55    0.56
  -8   3   1   14.36    0.62
   8   3  -1   13.88    0.52
  -8   3   1   14.10    0.54
   8   3  -1   12.98    0.55
   8  -3  -1   13.21    0.52
   8  -3  -1   14.50    0.58
  -8  -3   1   14.91    0.51
  -8  -3   1   13.73    0.50
   8  -3  -1   13.74    0.70
  -8  -3   1   13.31    0.51
   8  -3  -1   14.25    0.62
  -8  -3   1   13.47    0.57
   8   3   0    6.88    0.40
  -8   3   0    6.86    0.39
   8   3   0    7.03    0.40
  -8   3   0    6.55    0.45
   8   3   0    7.32    0.41
  -8   3   0    7.20    0.55
  -8   3   0    7.74    0.41
   8  -3   0    7.06    0.51
  -8  -3   0    7.67    0.45
   8  -3   0    7.21    0.39
  -8  -3   0    6.74    0.37
   8  -3   0    6.70    0.42
  -8  -3   0    6.76    0.36
  -8  -3   0    8.12    0.42
   8  -3   0    7.80    0.47
  -8   3  -1   13.50    0.62
  -8   3  -1   12.40    0.52
  -8   3  -1   12.54    0.53
   8   3   1   13.36    0.54
   8   3   1   13.63    0.58
  -8   3  -1   12.83    0.68
   8   3   1   14.47    0.63
  -8  -3  -1   12.21    0.58
   8  -3   1   13.78    0.48
   8  -3   1   14.52    0.54
   8  -3   1   14.15    0.57
  -8  -3  -1   14.20    0.54
  -8  -3  -1   13.95    0.61
   8  -3   1   14.13    0.81
  -8   3  -2    6.73    0.40
   8   3   2    6.93    0.42
   8   3   2    6.70    0.45
  -8   3  -2    5.88    0.49
   8   3   2    6.44    0.45
  -8  -3  -2    6.47    0.45
   8  -3   2    6.63    0.35
   8  -3   2    6.37    0.39
  -8  -3  -2    6.51    0.44
   8  -3   2    6.60    0.42
   8   3   3    6.73    0.45
  -8   3  -3    6.80    0.60
  -8   3  -3    6.50    0.39
   8   3   3    6.99    0.43
  -8  -3  -3    6.89    0.56
  -8  -3  -3    7.06    0.47
   8  -3   3    6.86    0.43
   8  -3   3    6.69    0.40
   8  -3   3    6.45    0.36
   8   3   4    5.67    0.47
  -8   3  -4    3.71    0.48
  -8   3  -4    4.97    0.34
  -8   3  -4    5.61    0.40
   8   3   4    6.12    0.45
   8  -3   4    4.58    0.35
   8  -3   4    5.59    0.38
   8  -3   4    5.10    0.40
  -8  -3  -4    4.94    0.55
  -8  -3  -4    5.36    0.45
  -8   3  -5    3.72    0.35
   8   3   5    4.46    0.47
   8   3   5    4.65    0.44
  -8   3  -5    2.97    0.46
  -8   3  -5    4.23    0.37
  -8  -3  -5    3.14    0.51
   8  -3   5    4.62    0.43
   8  -3   5    3.51    0.36
   8  -3   5    4.12    0.39
  -8  -3  -5    3.95    0.43
   8   3   6    1.00    0.27
  -8   3  -6    0.99    0.24
  -8   3  -6    0.69    0.35
  -8   3  -6    0.93    0.25
  -8  -3  -6    1.42    0.46
  -8  -3  -6    0.82    0.30
   8  -3   6    0.77    0.27
   8   3   7   -0.08    0.22
  -8   3  -7   -0.22    0.28
  -8   3  -7   -0.31    0.20
   8  -3   7   -0.12    0.30
  -8  -3  -7   -0.07    0.29
   8  -3   7    0.14    0.23
  -8   3  -8   -0.34    0.30
   8   3   8    0.04    0.26
   8  -3   8   -0.06    0.22
  -8  -3  -8   -0.10    0.46
   8  -3   8    0.28    0.29
  -8   4   7    0.34    0.25
   8  -4  -7    0.61    0.49
  -8  -4   7    0.19    0.20
  -8   4   6    0.07    0.22
   8   4  -6    0.34    0.22
  -8  -4   6    0.16    0.21
   8  -4  -6    0.45    0.33
  -8   4   5    1.38    0.29
   8   4  -5    0.94    0.25
   8  -4  -5    1.66    0.31
  -8  -4   5    1.39    0.30
   8  -4  -5    0.85    0.33
   8   4  -4    8.32    0.54
  -8   4   4    9.94    0.54
   8   4  -4    8.98    0.48
   8   4  -4    8.11    0.35
  -8   4   4    8.77    0.52
  -8  -4   4    7.79    0.42
  -8  -4   4    8.12    0.50
   8  -4  -4    8.18    0.61
   8  -4  -4    7.97    0.55
   8   4  -3    6.63    0.33
  -8   4   3    6.78    0.47
   8   4  -3    6.05    0.44
  -8   4   3    6.06    0.45
   8   4  -3    6.24    0.41
   8  -4  -3    5.90    0.48
  -8  -4   3    6.56    0.44
  -8  -4   3    6.75    0.42
  -8  -4   3    6.66    0.48
   8  -4  -3    6.48    0.52
  -8   4   2    7.48    0.47
  -8   4   2    6.77    0.46
   8   4  -2    6.11    0.42
   8   4  -2    6.25    0.35
  -8  -4   2    5.74    0.47
   8  -4  -2    6.19    0.49
  -8  -4   2    6.51    0.41
  -8  -4   2    6.44    0.41
   8  -4  -2    6.15    0.48
   8   4  -1    6.83    0.44
   8   4  -1    6.74    0.40
  -8   4   1    6.92    0.45
  -8  -4   1    7.09    0.43
   8  -4  -1    6.79    0.50
  -8  -4   1    5.96    0.41
  -8  -4   1    7.37    0.38
  -8  -4   1    6.67    0.49
   8  -4  -1    7.23    0.48
  -8   4   0    0.85    0.24
  -8   4   0    0.95    0.31
   8   4   0    0.59    0.22
   8   4   0    1.18    0.24
  -8  -4   0    0.65    0.20
  -8  -4   0    0.84    0.27
   8  -4   0    0.85    0.26
  -8  -4   0    0.85    0.22
   8   4   1    7.08    0.49
  -8   4  -1    6.91    0.44
  -8   4  -1    6.90    0.65
   8   4   1    6.76    0.43
   8  -4   1    6.30    0.47
   8  -4   1    6.58    0.35
  -8  -4  -1    7.13    0.48
  -8  -4  -1    7.75    0.53
  -8  -4  -1    7.35    0.50
  -8   4  -2    7.07    0.45
  -8   4  -2    7.06    0.67
   8   4   2    6.47    0.45
   8  -4   2    6.52    0.34
  -8  -4  -2    6.51    0.50
   8  -4   2    6.39    0.49
  -8  -4  -2    6.80    0.54
   8   4   3    5.89    0.25
   8   4   3    6.60    0.49
  -8   4  -3    6.84    0.68
  -8   4  -3    6.29    0.45
   8   4   3    6.22    0.24
   8  -4   3    7.33    0.52
   8  -4   3    6.06    0.44
  -8  -4  -3    8.06    0.64
   8  -4   3    6.28    0.33
  -8  -4  -3    6.72    0.55
  -8   4  -4    8.61    0.51
   8   4   4    9.21    0.56
  -8   4  -4    7.70    0.69
  -8  -4  -4    9.23    0.75
   8  -4   4    8.53    0.51
   8  -4   4    8.05    0.38
  -8  -4  -4    8.98    0.62
   8  -4   4    8.72    0.56
  -8   4  -5    1.88    0.33
  -8   4  -5    1.13    0.37
   8   4   5    1.46    0.34
  -8  -4  -5    1.71    0.47
   8  -4   5    1.69    0.36
  -8  -4  -5    0.78    0.31
   8   4   6    0.66    0.30
  -8   4  -6    0.37    0.36
  -8  -4  -6    0.22    0.28
   8  -4   6    0.68    0.30
  -8  -4  -6    0.79    0.45
   8   4   7    0.27    0.29
  -8   4  -7   -0.03    0.33
   8  -4   7    0.32    0.30
   8  -4   7    0.25    0.28
  -8  -4  -7   -0.07    0.44
  -8   5   6   -0.45    0.24
  -8  -5   6   -0.23    0.26
   8  -5  -6    0.22    0.45
  -8   5   5   -0.15    0.26
   8  -5  -5   -0.24    0.28
  -8  -5   5   -0.33    0.25
   8   5  -4   -0.42    0.21
  -8   5   4   -0.19    0.23
   8   5  -4    0.12    0.22
   8  -5  -4    0.40    0.26
  -8  -5   4   -0.09    0.24
   8  -5  -4    0.25    0.27
   8   5  -3    0.23    0.25
  -8   5   3    0.23    0.26
  -8  -5   3    0.49    0.29
  -8  -5   3    0.14    0.21
   8  -5  -3    0.41    0.30
   8  -5  -3    0.56    0.30
   8   5  -2    3.90    0.42
  -8   5   2    4.31    0.47
   8  -5  -2    4.19    0.51
  -8  -5   2    4.27    0.42
   8  -5  -2    3.68    0.44
  -8  -5   2    4.97    0.54
   8   5  -1    1.25    0.31
  -8   5   1    1.16    0.29
   8   5  -1    0.97    0.21
  -8  -5   1    1.18    0.36
  -8  -5   1    1.33    0.23
  -8  -5   1    0.80    0.23
   8  -5  -1    0.90    0.29
   8   5   0    6.44    0.46
  -8   5   0    5.34    0.45
   8   5   0    6.48    0.52
  -8   5   0    6.50    0.72
  -8  -5   0    5.67    0.58
  -8  -5   0    5.86    0.43
  -8  -5   0    5.18    0.50
   8  -5   0    5.85    0.51
  -8   5  -1    0.82    0.29
   8   5   1    1.17    0.32
  -8   5  -1    0.84    0.39
   8  -5   1    0.39    0.16
  -8  -5  -1    1.07    0.36
  -8  -5  -1    0.57    0.25
   8  -5   1    1.44    0.37
  -8   5  -2    3.54    0.43
   8   5   2    3.80    0.46
   8   5   2    3.73    0.32
  -8   5  -2    2.95    0.51
   8  -5   2    3.64    0.26
   8  -5   2    4.24    0.52
  -8  -5  -2    4.13    0.50
  -8  -5  -2    4.97    0.57
  -8   5  -3    0.33    0.34
   8   5   3    0.26    0.28
  -8   5  -3    0.29    0.28
  -8  -5  -3    0.34    0.34
   8  -5   3    0.51    0.32
  -8  -5  -3    0.69    0.36
  -8   5  -4   -0.19    0.32
   8   5   4    0.23    0.27
  -8   5  -4    0.10    0.24
  -8  -5  -4    0.16    0.31
   8  -5   4    0.04    0.30
  -8  -5  -4    0.10    0.34
  -8   5  -5   -0.18    0.32
   8   5   5    0.00    0.27
  -8  -5  -5   -0.19    0.29
   8  -5   5    0.35    0.31
  -8  -5  -5   -0.70    0.32
   8   5   6   -0.48    0.30
  -8   5  -6   -0.06    0.34
   8  -5   6   -0.25    0.27
  -8  -5  -6   -0.12    0.41
  -8   6   5    0.63    0.39
   8  -6  -5   -0.26    0.45
  -8  -6   5   -0.31    0.32
  -8   6   4    0.34    0.30
   8  -6  -4    0.23    0.34
  -8  -6   4   -0.25    0.34
   8  -6  -4   -0.31    0.38
   8   6  -3   -0.01    0.26
  -8   6   3    0.08    0.30
   8  -6  -3    0.61    0.37
  -8  -6   3    0.09    0.33
   8  -6  -3    0.30    0.37
   8   6  -2    0.34    0.32
  -8   6   2    0.30    0.31
  -8  -6   2    0.19    0.34
   8  -6  -2    0.52    0.37
  -8   6   1   -0.10    0.28
   8   6  -1   -0.16    0.26
  -8  -6   1    0.12    0.35
   8  -6  -1    0.37    0.37
  -8   6   0   -0.31    0.28
   8   6   0   -0.14    0.27
  -8  -6   0   -0.38    0.20
  -8  -6   0    0.33    0.37
   8  -6   0   -0.24    0.32
  -8   6  -1    0.12    0.30
  -8   6  -1   -0.28    0.37
   8   6   1    0.17    0.30
  -8  -6  -1   -0.06    0.26
   8  -6   1    0.17    0.35
  -8  -6  -1   -0.40    0.32
  -8   6  -2   -0.04    0.40
   8   6   2    0.39    0.32
  -8   6  -2    0.24    0.29
  -8  -6  -2    0.69    0.38
  -8  -6  -2    0.52    0.35
   8  -6   2    0.13    0.32
  -8   6  -3   -0.16    0.31
  -8   6  -3    0.05    0.29
   8   6   3   -0.17    0.31
  -8  -6  -3   -0.26    0.34
   8  -6   3   -0.04    0.32
  -8  -6  -3    0.14    0.37
  -8   6  -4   -0.12    0.27
   8   6   4    0.22    0.32
  -8   6  -4   -0.63    0.35
   8  -6   4    0.07    0.35
  -8  -6  -4    0.62    0.40
  -8  -6  -4    0.46    0.45
   8   6   5   -0.03    0.38
  -8   6  -5   -0.19    0.42
  -8  -6  -5    0.30    0.38
  -8  -6  -5    0.07    0.45
   8  -6   5   -0.12    0.35
  -8   7   2    1.00    0.40
   8   7  -2    0.39    0.34
  -8  -7   2    0.09    0.42
   8  -7  -2    0.32    0.43
  -8   7   1    0.08    0.34
   8   7  -1   -0.31    0.30
   8  -7  -1   -0.05    0.41
  -8  -7   1    0.49    0.44
   8   7   0   -0.23    0.30
  -8   7   0   -0.13    0.32
   8  -7   0   -0.19    0.39
  -8  -7   0   -0.11    0.38
  -8   7  -1    0.29    0.35
   8   7   1    0.16    0.35
   8  -7   1    0.14    0.42
  -8  -7  -1   -0.16    0.39
  -8   7  -2   -0.02    0.33
  -8   7  -2   -0.69    0.43
   8   7   2    0.66    0.38
  -8  -7  -2    0.29    0.43
   8  -7   2    0.21    0.42
   9   0  -9    0.06    0.39
   9   0  -9    0.11    0.36
   9   0  -9    0.14    0.37
   9   0  -8    0.49    0.33
   9   0  -7    0.45    0.33
   9   0  -6    0.04    0.25
  -9   0   5    0.10    0.06
   9   0  -5   -0.09    0.06
  -9   0   5    0.00    0.06
   9   0  -5    0.07    0.22
   9   0  -5    0.03    0.07
   9   0  -4    0.21    0.16
   9   0  -4    0.07    0.08
  -9   0   4    0.10    0.09
   9   0  -4    0.02    0.08
  -9   0   4    0.04    0.04
   9   0  -3    0.11    0.10
   9   0  -3    0.17    0.15
  -9   0   3    0.07    0.10
  -9   0   3    0.00    0.09
   9   0  -3    0.32    0.10
   9   0  -2   -0.03    0.09
  -9   0   2   -0.06    0.07
  -9   0   2   -0.10    0.12
   9   0  -2   -0.02    0.09
   9   0  -2   -0.08    0.13
  -9   0   2   -0.09    0.08
   9   0  -2   -0.08    0.08
  -9   0   1   -0.02    0.09
  -9   0   1   -0.12    0.09
   9   0  -1    0.13    0.13
  -9   0   1    0.07    0.08
  -9   0   1   -0.04    0.11
   9   0  -1    0.10    0.12
   9   0  -1    0.13    0.10
   9   0  -1    0.14    0.10
   9   0  -1   -0.02    0.06
   9   0   1   -0.05    0.10
  -9   0  -1    0.04    0.13
  -9   0  -1    0.07    0.11
   9   0   1   -0.08    0.09
   9   0   1   -0.05    0.10
  -9   0  -1    0.13    0.11
   9   0   1    0.09    0.09
  -9   0  -1    0.16    0.10
  -9   0  -1    0.00    0.09
   9   0   1    0.07    0.09
  -9   0  -2    0.05    0.10
   9   0   2   -0.09    0.11
  -9   0  -2   -0.12    0.11
   9   0   2   -0.09    0.11
  -9   0  -2    0.01    0.09
  -9   0  -2    0.05    0.12
   9   0   2   -0.02    0.10
   9   0   2   -0.05    0.09
  -9   0  -2    0.16    0.15
   9   0   2   -0.12    0.11
  -9   0  -3    0.02    0.12
  -9   0  -3    0.12    0.17
  -9   0  -3    0.06    0.12
   9   0   3    0.15    0.13
   9   0   3    0.14    0.13
   9   0   3    0.11    0.14
  -9   0  -3   -0.01    0.14
  -9   0  -3    0.07    0.18
   9   0   4   -0.02    0.14
  -9   0  -4    0.17    0.21
  -9   0  -4   -0.01    0.12
  -9   0  -4    0.09    0.13
  -9   0  -4    0.12    0.20
  -9   0  -4    0.12    0.15
   9   0   4    0.26    0.20
   9   0   4    0.03    0.13
   9   0   5    0.00    0.14
  -9   0  -5    0.18    0.16
  -9   0  -5    0.03    0.25
   9   0   5    0.13    0.18
  -9   0  -5    0.16    0.23
   9   0   5    0.14    0.14
  -9   0  -5   -0.01    0.16
  -9   0  -6   -0.16    0.18
   9   0   6    0.06    0.16
  -9   0  -6   -0.10    0.15
   9   0   6   -0.10    0.20
  -9   0  -6    0.22    0.29
   9   0   6   -0.14    0.15
  -9   0  -6    0.24    0.31
  -9   0  -7    0.00    0.31
   9   0   7    0.24    0.18
  -9   0  -7    0.32    0.31
   9   0   7   -0.03    0.24
  -9   0  -8    0.70    0.40
   9   0   8   -0.08    0.18
   9   0   8   -0.17    0.27
  -9   0  -8    0.00    0.35
   9   0   9   -0.07    0.32
  -9   0  -9   -0.48    0.34
  -9   0  -9    0.28    0.38
   9   0   9   -0.08    0.19
   9   1  -9    0.36    0.37
   9   1  -9    1.02    0.42
   9   1  -9    0.38    0.32
   9  -1  -9    0.22    0.36
   9  -1  -9    0.47    0.37
   9   1  -8    1.71    0.45
   9   1  -8    1.05    0.38
   9  -1  -8    1.63    0.43
   9   1  -7    1.26    0.37
   9   1  -7    1.87    0.43
   9  -1  -7    1.71    0.38
   9   1  -6    0.76    0.32
  -9   1   6    0.69    0.11
   9   1  -6    0.71    0.25
  -9   1   6    0.76    0.11
   9  -1  -6    0.74    0.11
   9  -1  -6    0.63    0.28
   9  -1  -6    0.63    0.11
  -9   1   5    4.92    0.23
   9   1  -5    4.33    0.17
   9   1  -5    4.65    0.50
   9   1  -5    4.62    0.18
  -9  -1   5    4.66    0.19
   9  -1  -5    5.41    0.50
   9  -1  -5    4.76    0.24
  -9  -1   5    4.65    0.18
   9  -1  -5    5.32    0.24
   9   1  -4    9.86    0.30
   9   1  -4   10.06    0.46
  -9   1   4    9.73    0.34
   9   1  -4    9.60    0.32
   9   1  -4    9.92    0.56
  -9   1   4    9.72    0.34
   9  -1  -4    9.73    0.34
   9  -1  -4   10.74    0.57
   9  -1  -4    9.41    0.35
  -9  -1   4    9.12    0.32
  -9   1   3    9.97    0.51
   9   1  -3    9.67    0.32
  -9   1   3    9.78    0.36
   9   1  -3    9.21    0.35
   9   1  -3   10.35    0.55
  -9   1   3   10.31    0.36
   9  -1  -3    9.83    0.53
   9  -1  -3    9.99    0.36
  -9  -1   3    9.71    0.33
   9  -1  -3    9.82    0.36
   9   1  -2   41.48    0.89
  -9   1   2   42.21    0.92
  -9   1   2   39.79    1.10
   9   1  -2   42.74    1.15
   9   1  -2   43.27    1.03
  -9   1   2   41.60    0.91
   9   1  -2   41.68    0.92
   9  -1  -2   41.61    0.91
   9  -1  -2   40.94    0.92
   9  -1  -2   40.05    1.12
   9  -1  -2   43.71    1.18
  -9  -1   2   43.42    0.94
  -9  -1   2   42.20    0.89
  -9   1   1    3.85    0.25
  -9   1   1    3.39    0.30
   9   1  -1    3.56    0.26
  -9   1   1    3.87    0.31
  -9   1   1    3.59    0.23
   9   1  -1    3.80    0.23
   9   1  -1    3.61    0.30
   9   1  -1    4.27    0.29
   9  -1  -1    3.41    0.28
   9  -1  -1    3.49    0.24
   9  -1  -1    3.63    0.28
  -9  -1   1    3.62    0.25
  -9  -1   1    3.26    0.22
   9  -1  -1    3.66    0.24
   9   1   0   44.47    1.08
  -9   1   0   47.09    0.99
  -9   1   0   45.08    1.23
  -9   1   0   42.54    0.97
   9   1   0   44.30    1.01
   9   1   0   44.40    1.06
   9   1   0   43.72    0.96
  -9   1   0   45.30    1.11
   9  -1   0   44.62    0.98
   9  -1   0   44.48    1.11
  -9  -1   0   44.37    1.07
   9  -1   0   43.93    0.98
  -9  -1   0   43.19    1.00
   9  -1   0   43.86    1.05
   9  -1   0   44.62    1.23
  -9  -1   0   43.83    1.06
  -9  -1   0   44.93    0.97
  -9   1  -1    3.81    0.25
  -9   1  -1    3.76    0.33
   9   1   1    3.81    0.24
  -9   1  -1    4.11    0.29
   9   1   1    3.28    0.29
  -9   1  -1    3.42    0.29
   9   1   1    4.09    0.25
   9   1   1    3.61    0.27
  -9   1  -1    3.29    0.25
   9  -1   1    4.15    0.34
  -9  -1  -1    3.67    0.23
  -9  -1  -1    3.75    0.25
   9  -1   1    3.41    0.24
  -9  -1  -1    3.80    0.27
   9  -1   1    3.79    0.30
   9  -1   1    3.80    0.26
   9  -1   1    3.58    0.26
  -9  -1  -1    3.75    0.29
  -9  -1  -1    4.19    0.32
  -9   1  -2   41.74    1.05
   9   1   2   42.29    0.91
  -9   1  -2   41.16    0.97
  -9   1  -2   42.42    1.32
  -9   1  -2   43.40    1.07
   9   1   2   40.60    0.96
  -9   1  -2   41.47    0.95
   9   1   2   40.76    1.14
   9   1   2   42.78    1.01
   9  -1   2   42.23    1.08
  -9  -1  -2   41.45    1.29
  -9  -1  -2   42.44    1.15
  -9  -1  -2   40.90    1.00
   9  -1   2   40.56    0.96
   9  -1   2   42.71    1.05
   9  -1   2   40.95    1.33
  -9  -1  -2   40.60    0.95
   9  -1   2   42.84    0.98
  -9  -1  -2   41.59    0.92
   9   1   3    9.48    0.44
  -9   1  -3    9.54    0.46
  -9   1  -3   10.03    0.40
   9   1   3    9.65    0.39
  -9   1  -3    9.96    0.42
  -9   1  -3    9.25    0.47
   9   1   3    9.43    0.54
   9   1   3   10.23    0.42
  -9   1  -3   10.42    0.64
   9  -1   3   10.31    0.42
   9  -1   3   10.47    0.50
  -9  -1  -3   10.16    0.61
  -9  -1  -3   10.22    0.33
  -9  -1  -3    9.77    0.40
  -9  -1  -3   10.21    0.45
   9  -1   3    9.10    0.62
   9  -1   3   10.06    0.44
  -9  -1  -3    9.55    0.53
   9   1   4    8.96    0.44
  -9   1  -4    9.50    0.43
   9   1   4    9.94    0.43
  -9   1  -4    9.95    0.48
   9   1   4    9.37    0.45
  -9   1  -4   10.80    0.69
  -9   1  -4   10.11    0.53
   9  -1   4   10.14    0.55
  -9  -1  -4    9.19    0.60
   9  -1   4    9.80    0.43
  -9  -1  -4   10.09    0.33
  -9  -1  -4    9.54    0.67
  -9  -1  -4    9.31    0.46
  -9   1  -5    4.01    0.53
   9   1   5    4.93    0.33
  -9   1  -5    4.93    0.39
   9   1   5    4.79    0.35
   9   1   5    5.21    0.39
  -9   1  -5    5.38    0.32
  -9   1  -5    5.16    0.46
   9  -1   5    4.72    0.34
  -9  -1  -5    5.55    0.49
  -9  -1  -5    3.40    0.50
   9  -1   5    5.49    0.36
  -9  -1  -5    4.60    0.26
   9   1   6    1.03    0.23
  -9   1  -6    0.43    0.18
   9   1   6    0.96    0.24
  -9   1  -6    0.43    0.34
   9   1   6    0.78    0.26
  -9   1  -6    0.54    0.28
  -9  -1  -6    0.91    0.35
  -9  -1  -6    0.68    0.21
  -9  -1  -6    0.82    0.31
   9  -1   6    1.09    0.28
   9  -1   6    0.84    0.22
   9  -1   6    0.87    0.21
  -9  -1  -6    0.46    0.16
   9   1   7    1.43    0.32
  -9   1  -7    1.36    0.37
   9   1   7    2.02    0.29
  -9   1  -7    1.10    0.43
  -9  -1  -7    1.92    0.47
   9  -1   7    1.58    0.26
   9  -1   7    1.90    0.37
  -9  -1  -7    1.74    0.50
  -9   1  -8    1.42    0.42
   9   1   8    1.63    0.28
  -9   1  -8    1.67    0.51
   9  -1   8    1.30    0.42
   9  -1   8    1.41    0.25
  -9  -1  -8    1.17    0.50
  -9  -1  -8    1.73    0.49
   9   1   9   -0.03    0.20
  -9   1  -9    0.44    0.37
  -9   1  -9    0.32    0.42
  -9  -1  -9    0.00    0.41
   9  -1   9   -0.02    0.19
  -9  -1  -9    0.71    0.48
   9   2  -9    0.09    0.39
   9  -2  -9    0.75    0.55
   9   2  -8   -0.21    0.34
   9   2  -8    0.84    0.34
   9   2  -8    0.17    0.28
   9  -2  -8    0.34    0.32
  -9   2   7    0.39    0.14
   9   2  -7    0.16    0.24
   9  -2  -7    0.91    0.33
  -9   2   6    5.27    0.30
   9   2  -6    4.91    0.52
   9   2  -6    4.87    0.18
  -9  -2   6    5.14    0.19
   9  -2  -6    5.77    0.33
  -9  -2   6    5.13    0.20
   9  -2  -6    5.69    0.51
   9   2  -5    0.88    0.13
  -9   2   5    0.90    0.18
   9   2  -5    0.67    0.21
  -9   2   5    0.94    0.17
   9   2  -5    0.90    0.15
   9   2  -5    1.22    0.27
   9  -2  -5    0.74    0.18
   9  -2  -5    1.18    0.30
  -9  -2   5    0.70    0.15
  -9  -2   5    0.86    0.13
   9   2  -4    1.71    0.20
  -9   2   4    1.54    0.20
   9   2  -4    2.27    0.29
  -9   2   4    1.87    0.22
   9   2  -4    1.73    0.18
   9   2  -4    1.40    0.20
  -9  -2   4    1.58    0.18
  -9  -2   4    1.56    0.21
   9  -2  -4    1.33    0.28
   9  -2  -4    1.70    0.22
  -9   2   3    6.19    0.32
   9   2  -3    6.38    0.29
   9   2  -3    6.68    0.35
  -9   2   3    6.56    0.35
   9   2  -3    6.40    0.33
  -9   2   3    6.15    0.42
   9   2  -3    6.05    0.36
   9   2  -3    6.49    0.31
  -9  -2   3    5.95    0.30
   9  -2  -3    6.98    0.48
  -9  -2   3    6.10    0.32
   9  -2  -3    6.05    0.49
   9  -2  -3    6.42    0.35
   9  -2  -3    6.56    0.33
  -9   2   2   33.88    0.85
   9   2  -2   32.88    0.77
  -9   2   2   33.07    1.01
   9   2  -2   34.07    0.82
   9   2  -2   35.98    0.90
  -9   2   2   32.39    0.83
   9   2  -2   34.80    0.86
  -9  -2   2   33.39    0.81
   9  -2  -2   33.51    1.01
   9  -2  -2   35.08    0.87
   9  -2  -2   34.37    1.10
   9  -2  -2   32.94    0.83
  -9  -2   2   32.86    0.85
   9   2  -1   26.70    0.58
  -9   2   1   27.17    0.96
   9   2  -1   28.25    0.79
  -9   2   1   27.86    0.74
  -9   2   1   27.39    0.87
   9   2  -1   27.76    0.73
  -9   2   1   28.72    0.76
   9   2  -1   26.72    0.76
   9  -2  -1   27.11    0.76
   9  -2  -1   27.45    0.88
   9  -2  -1   28.60    0.74
  -9  -2   1   27.37    0.72
  -9  -2   1   28.29    0.77
  -9  -2   1   27.18    0.77
   9  -2  -1   27.22    0.94
   9   2   0   86.36    1.87
  -9   2   0   88.89    1.74
  -9   2   0   83.59    1.70
   9   2   0   85.29    1.84
  -9   2   0   86.87    1.93
   9   2   0   88.22    1.78
  -9   2   0   85.37    2.21
   9   2   0   84.96    1.70
  -9  -2   0   87.91    1.84
  -9  -2   0   85.70    1.77
  -9  -2   0   86.86    1.70
   9  -2   0   87.12    1.74
   9  -2   0   86.95    2.23
   9  -2   0   82.46    1.90
   9  -2   0   86.34    1.71
   9   2   1   27.24    0.87
  -9   2  -1   27.34    0.84
   9   2   1   26.82    0.72
   9   2   1   26.51    0.75
  -9   2  -1   27.40    0.76
   9   2   1   28.94    0.82
  -9   2  -1   27.83    1.00
  -9   2  -1   27.84    0.75
   9   2   1   26.75    0.51
   9  -2   1   26.14    0.98
   9  -2   1   29.16    0.77
   9  -2   1   28.39    0.77
  -9  -2  -1   28.15    0.86
  -9  -2  -1   28.69    0.76
  -9  -2  -1   27.10    0.81
   9  -2   1   28.17    0.79
  -9   2  -2   35.35    1.00
   9   2   2   33.70    0.75
  -9   2  -2   34.80    0.88
   9   2   2   34.65    1.07
  -9   2  -2   34.18    1.20
   9   2   2   32.81    0.88
   9   2   2   34.24    0.94
  -9   2  -2   34.32    0.87
  -9   2  -2   33.30    0.87
   9   2   2   32.89    0.70
  -9  -2  -2   33.58    1.05
   9  -2   2   33.27    0.87
  -9  -2  -2   34.92    0.88
   9  -2   2   32.29    0.88
   9  -2   2   33.16    1.21
   9  -2   2   34.47    0.92
  -9  -2  -2   34.32    0.94
   9   2   3    6.43    0.40
   9   2   3    5.71    0.37
  -9   2  -3    6.80    0.46
  -9   2  -3    6.72    0.37
  -9   2  -3    7.15    0.57
  -9   2  -3    6.51    0.37
   9   2   3    6.34    0.31
   9  -2   3    6.14    0.39
   9  -2   3    6.51    0.37
  -9  -2  -3    6.64    0.41
   9  -2   3    6.84    0.39
  -9  -2  -3    6.14    0.51
  -9   2  -4    1.37    0.25
  -9   2  -4    1.27    0.29
   9   2   4    1.72    0.26
  -9   2  -4    1.94    0.25
   9   2   4    1.43    0.26
   9   2   4    1.55    0.21
   9  -2   4    1.37    0.23
   9  -2   4    1.64    0.26
   9  -2   4    1.44    0.26
  -9  -2  -4    1.82    0.28
  -9  -2  -4    1.23    0.29
   9   2   5    0.57    0.24
  -9   2  -5    0.93    0.21
  -9   2  -5    0.97    0.26
  -9   2  -5    0.83    0.29
   9   2   5    0.74    0.24
  -9  -2  -5    1.10    0.25
   9  -2   5    0.91    0.27
   9  -2   5    0.76    0.22
   9  -2   5    1.34    0.26
  -9  -2  -5    1.02    0.35
  -9   2  -6    6.33    0.52
  -9   2  -6    4.07    0.57
  -9   2  -6    5.17    0.36
   9   2   6    5.13    0.41
   9   2   6    5.95    0.41
  -9  -2  -6    5.32    0.64
   9  -2   6    5.11    0.40
  -9  -2  -6    6.13    0.45
   9  -2   6    5.40    0.56
   9   2   7    0.49    0.24
  -9   2  -7    0.63    0.30
  -9   2  -7    0.29    0.29
  -9  -2  -7    0.63    0.41
   9  -2   7    0.18    0.21
   9  -2   7    0.52    0.33
  -9   2  -8    0.26    0.29
  -9   2  -8    0.47    0.40
   9   2   8    0.55    0.25
   9  -2   8    0.91    0.39
  -9  -2  -8    0.36    0.35
   9  -2   8    0.75    0.25
  -9  -2  -8    0.43    0.44
   9   2   9    0.12    0.24
  -9   2  -9    0.60    0.43
  -9   2  -9    0.15    0.33
   9  -2   9    0.56    0.24
  -9  -2  -9    0.44    0.52
  -9  -2  -9    0.12    0.46
  -9   3   8    0.27    0.18
   9  -3  -8    0.12    0.47
   9  -3  -8   -0.17    0.31
   9   3  -7   -0.19    0.18
  -9   3   7   -0.32    0.14
   9  -3  -7   -0.11    0.28
   9   3  -6    1.95    0.31
  -9   3   6    2.31    0.29
   9  -3  -6    2.03    0.39
  -9  -3   6    1.91    0.24
  -9   3   5    4.39    0.36
   9   3  -5    3.81    0.36
   9   3  -5    3.97    0.29
   9   3  -5    4.12    0.41
  -9   3   5    5.14    0.38
  -9  -3   5    3.66    0.34
  -9  -3   5    4.03    0.28
   9  -3  -5    4.69    0.38
   9  -3  -5    3.77    0.45
   9   3  -4   13.30    0.55
  -9   3   4   12.78    0.53
  -9   3   4   12.85    0.54
   9   3  -4   11.78    0.50
   9   3  -4   12.41    0.48
   9  -3  -4   12.83    0.67
  -9  -3   4   11.28    0.46
  -9  -3   4   12.98    0.55
   9  -3  -4   12.82    0.57
  -9   3   3    2.19    0.29
   9   3  -3    1.49    0.21
   9   3  -3    1.56    0.18
   9   3  -3    1.69    0.23
  -9   3   3    2.19    0.27
  -9  -3   3    1.90    0.27
   9  -3  -3    1.65    0.32
  -9  -3   3    1.86    0.23
   9  -3  -3    1.75    0.29
  -9   3   2   60.69    1.36
  -9   3   2   58.04    1.33
   9   3  -2   57.65    1.29
  -9   3   2   57.39    1.53
   9   3  -2   57.76    1.33
  -9  -3   2   55.59    1.41
   9  -3  -2   59.67    1.40
  -9  -3   2   58.57    1.37
   9  -3  -2   58.04    1.51
  -9  -3   2   59.33    1.30
  -9   3   1    6.02    0.38
  -9   3   1    5.48    0.43
   9   3  -1    5.12    0.35
   9   3  -1    6.10    0.37
  -9   3   1    5.41    0.35
  -9   3   1    5.55    0.53
  -9  -3   1    5.81    0.35
   9  -3  -1    5.39    0.39
   9  -3  -1    5.49    0.45
  -9  -3   1    6.43    0.37
  -9  -3   1    6.09    0.41
  -9  -3   1    5.82    0.29
   9   3   0    0.79    0.20
  -9   3   0    0.75    0.22
  -9   3   0    1.14    0.26
   9   3   0    1.15    0.24
  -9   3   0    0.80    0.20
   9   3   0    0.96    0.21
  -9   3   0    1.07    0.22
   9  -3   0    0.75    0.20
   9  -3   0    0.92    0.25
  -9  -3   0    0.62    0.20
  -9  -3   0    1.24    0.22
  -9  -3   0    0.79    0.24
  -9  -3   0    0.82    0.15
   9  -3   0    1.11    0.24
   9   3   1    5.75    0.42
   9   3   1    6.12    0.44
  -9   3  -1    5.81    0.48
   9   3   1    6.07    0.39
  -9   3  -1    6.33    0.39
   9  -3   1    6.58    0.39
   9  -3   1    6.40    0.42
   9  -3   1    5.59    0.44
  -9  -3  -1    5.81    0.42
   9  -3   1    5.39    0.33
  -9  -3  -1    5.36    0.43
  -9  -3  -1    5.70    0.38
   9   3   2   59.58    1.60
   9   3   2   57.19    1.36
  -9   3  -2   58.04    1.81
   9   3   2   55.87    1.21
   9   3   2   59.16    1.43
  -9   3  -2   57.75    1.34
  -9  -3  -2   58.52    1.44
   9  -3   2   56.82    1.38
   9  -3   2   58.70    1.34
  -9  -3  -2   55.18    1.52
   9  -3   2   59.87    1.36
  -9   3  -3    1.83    0.27
   9   3   3    1.80    0.29
  -9   3  -3    1.36    0.28
   9   3   3    2.09    0.32
   9  -3   3    1.85    0.30
   9  -3   3    2.30    0.30
  -9  -3  -3    1.50    0.34
   9  -3   3    2.12    0.25
  -9  -3  -3    2.27    0.34
  -9   3  -4   12.31    0.80
   9   3   4   13.28    0.66
  -9   3  -4   12.41    0.55
   9   3   4   12.75    0.59
  -9   3  -4   12.49    0.52
   9  -3   4   13.17    0.60
   9  -3   4   12.81    0.56
   9  -3   4   11.84    0.54
  -9  -3  -4   12.66    0.79
  -9  -3  -4   13.40    0.65
   9   3   5    4.90    0.46
   9   3   5    4.16    0.47
  -9   3  -5    3.67    0.54
  -9   3  -5    4.73    0.40
  -9   3  -5    3.73    0.37
   9  -3   5    3.82    0.39
   9  -3   5    3.45    0.38
  -9  -3  -5    4.43    0.46
  -9  -3  -5    4.07    0.57
   9  -3   5    4.83    0.46
  -9   3  -6    1.93    0.31
  -9   3  -6    1.68    0.44
  -9   3  -6    2.12    0.31
   9   3   6    2.21    0.34
  -9  -3  -6    1.85    0.45
  -9  -3  -6    1.83    0.36
   9  -3   6    2.07    0.33
  -9   3  -7    0.01    0.34
   9   3   7    0.14    0.25
  -9   3  -7   -0.13    0.23
   9  -3   7   -0.17    0.30
  -9  -3  -7   -0.25    0.27
   9  -3   7   -0.27    0.23
   9   3   8    0.15    0.26
  -9   3  -8    0.20    0.38
   9  -3   8    0.01    0.23
   9  -3   8    0.25    0.29
  -9  -3  -8    0.28    0.47
  -9   4   7   -0.28    0.22
  -9  -4   7    0.10    0.21
   9  -4  -7   -0.35    0.32
   9  -4  -7    0.02    0.36
  -9   4   6    0.13    0.23
   9   4  -6    0.05    0.20
  -9  -4   6    0.29    0.24
   9  -4  -6    0.32    0.34
   9   4  -5   -0.19    0.17
  -9   4   5    0.33    0.25
   9  -4  -5    0.16    0.24
  -9  -4   5    0.07    0.23
   9  -4  -5   -0.56    0.27
  -9   4   4    4.12    0.42
   9   4  -4    4.30    0.31
   9   4  -4    4.32    0.41
  -9   4   4    4.26    0.43
   9   4  -4    4.83    0.39
   9  -4  -4    4.69    0.52
   9  -4  -4    3.82    0.43
  -9  -4   4    4.38    0.44
  -9  -4   4    4.45    0.37
   9   4  -3    5.79    0.41
   9   4  -3    5.86    0.41
   9   4  -3    6.35    0.35
  -9   4   3    5.80    0.45
  -9   4   3    5.41    0.44
   9  -4  -3    5.75    0.48
  -9  -4   3    5.64    0.46
  -9  -4   3    5.45    0.38
   9  -4  -3    5.68    0.52
  -9  -4   3    5.78    0.40
  -9   4   2    6.76    0.47
   9   4  -2    7.99    0.47
   9   4  -2    7.32    0.39
  -9  -4   2    6.35    0.40
   9  -4  -2    8.45    0.54
  -9  -4   2    6.44    0.49
   9  -4  -2    7.34    0.55
  -9  -4   2    6.66    0.43
   9   4  -1    2.33    0.32
   9   4  -1    2.69    0.30
  -9   4   1    2.20    0.32
  -9  -4   1    1.91    0.24
   9  -4  -1    2.65    0.36
  -9  -4   1    3.08    0.35
  -9  -4   1    2.79    0.39
  -9  -4   1    2.66    0.28
   9  -4  -1    2.20    0.36
  -9   4   0    7.52    0.67
  -9   4   0    7.51    0.47
   9   4   0    7.19    0.47
   9   4   0    8.22    0.49
   9  -4   0    7.09    0.53
  -9  -4   0    7.41    0.44
  -9  -4   0    7.33    0.52
   9  -4   0    7.46    0.51
  -9  -4   0    6.88    0.45
   9   4   1    2.25    0.35
   9   4   1    1.85    0.32
  -9   4  -1    2.30    0.31
  -9   4  -1    1.61    0.33
  -9  -4  -1    1.92    0.28
   9  -4   1    2.29    0.34
  -9  -4  -1    2.47    0.39
   9  -4   1    2.29    0.25
  -9  -4  -1    2.42    0.34
  -9   4  -2    7.14    0.47
   9   4   2    6.90    0.49
  -9   4  -2    7.42    0.70
  -9  -4  -2    8.13    0.58
   9  -4   2    6.96    0.38
  -9  -4  -2    7.49    0.57
   9  -4   2    7.29    0.52
   9   4   3    4.92    0.22
  -9   4  -3    6.42    0.68
   9   4   3    5.34    0.22
  -9   4  -3    5.90    0.45
   9   4   3    6.13    0.48
  -9  -4  -3    6.04    0.54
   9  -4   3    6.76    0.52
   9  -4   3    5.88    0.35
  -9  -4  -3    6.28    0.60
  -9   4  -4    4.66    0.43
  -9   4  -4    3.18    0.51
   9   4   4    4.32    0.46
   9  -4   4    3.73    0.41
   9  -4   4    3.63    0.31
  -9  -4  -4    5.17    0.54
  -9  -4  -4    4.07    0.53
   9  -4   4    3.67    0.44
  -9   4  -5    0.06    0.25
  -9   4  -5    0.00    0.31
   9   4   5    0.44    0.31
   9  -4   5    0.00    0.27
  -9  -4  -5    0.12    0.28
  -9  -4  -5    0.30    0.38
  -9   4  -6    0.60    0.37
   9   4   6    0.05    0.28
  -9  -4  -6    0.18    0.27
  -9  -4  -6    0.53    0.43
   9  -4   6    0.19    0.28
  -9   4  -7   -0.23    0.30
   9   4   7    0.24    0.27
   9  -4   7    0.04    0.35
   9  -4   7    0.20    0.31
  -9  -4  -7   -0.25    0.42
  -9   5   6    0.08    0.25
   9  -5  -6   -0.26    0.43
   9  -5  -6   -0.27    0.32
  -9  -5   6   -0.24    0.24
  -9   5   5   -0.01    0.25
   9  -5  -5   -0.14    0.29
  -9  -5   5    0.15    0.28
   9   5  -4   -0.10    0.19
   9   5  -4    0.01    0.22
  -9   5   4   -0.01    0.24
   9  -5  -4    0.59    0.34
  -9  -5   4    0.13    0.29
   9  -5  -4   -0.13    0.30
   9   5  -3    1.28    0.30
  -9   5   3    1.18    0.35
   9  -5  -3    0.58    0.32
  -9  -5   3    0.79    0.32
   9  -5  -3    0.81    0.32
  -9   5   2    2.33    0.38
   9   5  -2    2.25    0.36
   9  -5  -2    1.70    0.38
   9  -5  -2    2.65    0.44
  -9  -5   2    1.75    0.27
  -9  -5   2    1.50    0.38
   9   5  -1    0.99    0.24
   9   5  -1    1.12    0.31
  -9   5   1    0.81    0.30
  -9  -5   1    0.89    0.36
   9  -5  -1    1.14    0.36
  -9  -5   1    1.02    0.23
  -9  -5   1    0.83    0.21
   9   5   0   -0.18    0.23
  -9   5   0    0.04    0.25
   9   5   0   -0.05    0.19
  -9   5   0   -0.10    0.32
  -9  -5   0   -0.19    0.22
  -9  -5   0    0.00    0.29
   9  -5   0   -0.33    0.26
  -9  -5   0   -0.35    0.15
  -9   5  -1    0.53    0.37
  -9   5  -1    1.11    0.29
   9   5   1    1.38    0.34
   9  -5   1    0.64    0.19
  -9  -5  -1    0.89    0.30
   9  -5   1    1.36    0.34
  -9  -5  -1    0.89    0.35
  -9   5  -2    1.06    0.41
   9   5   2    1.57    0.23
   9   5   2    1.90    0.38
  -9   5  -2    2.09    0.37
   9  -5   2    2.43    0.44
  -9  -5  -2    1.81    0.44
  -9  -5  -2    1.55    0.37
   9   5   3    1.05    0.34
  -9   5  -3    0.44    0.38
  -9   5  -3    1.55    0.34
  -9  -5  -3    0.79    0.36
  -9  -5  -3    0.79    0.35
   9  -5   3    1.04    0.35
  -9   5  -4   -0.09    0.33
  -9   5  -4    0.37    0.25
   9   5   4    0.26    0.28
   9  -5   4    0.06    0.30
  -9  -5  -4   -0.19    0.27
  -9  -5  -4    0.23    0.37
  -9   5  -5    0.02    0.34
   9   5   5   -0.18    0.26
  -9  -5  -5   -0.24    0.26
  -9  -5  -5   -0.37    0.27
   9  -5   5   -0.22    0.33
  -9   5  -6   -0.25    0.35
   9   5   6   -0.22    0.28
  -9  -5  -6    0.46    0.45
   9  -5   6    0.30    0.36
  -9   6   5   -0.14    0.30
   9  -6  -5    0.03    0.44
  -9  -6   5   -0.04    0.32
  -9   6   4    0.15    0.30
  -9  -6   4    0.31    0.33
   9  -6  -4    0.09    0.39
   9  -6  -4    0.02    0.45
   9   6  -3   -0.30    0.28
  -9   6   3    0.26    0.32
  -9  -6   3    0.18    0.31
   9  -6  -3   -0.06    0.34
   9   6  -2   -0.04    0.26
  -9   6   2   -0.10    0.29
  -9  -6   2    0.21    0.33
   9  -6  -2    0.52    0.36
  -9   6   1    0.20    0.31
   9   6  -1    0.01    0.26
  -9  -6   1    0.20    0.35
   9  -6  -1    0.20    0.36
   9   6   0    0.03    0.28
  -9   6   0    0.12    0.24
   9  -6   0   -0.39    0.29
  -9  -6   0   -0.32    0.22
  -9  -6   0   -0.26    0.32
  -9   6  -1   -0.39    0.26
  -9   6  -1    0.02    0.30
   9   6   1   -0.03    0.27
  -9  -6  -1    0.45    0.28
  -9  -6  -1    0.72    0.38
   9  -6   1   -0.09    0.33
  -9   6  -2   -0.17    0.28
  -9   6  -2   -0.25    0.38
   9   6   2   -0.09    0.30
  -9  -6  -2   -0.04    0.36
  -9  -6  -2   -0.12    0.27
   9  -6   2    0.04    0.34
   9   6   3    0.00    0.31
  -9   6  -3   -0.81    0.37
  -9   6  -3   -0.02    0.28
  -9  -6  -3    0.08    0.38
   9  -6   3    0.40    0.36
  -9  -6  -3   -0.29    0.35
  -9   6  -4   -0.23    0.38
  -9   6  -4    0.12    0.34
   9   6   4   -0.14    0.30
  -9  -6  -4   -0.45    0.33
  -9  -6  -4   -0.71    0.37
   9  -6   4    0.16    0.35
   9   6   5    0.06    0.34
  -9   6  -5   -0.65    0.38
  -9  -6  -5   -0.46    0.41
  -9  -6  -5    0.25    0.40
   9  -6   5   -0.01    0.42
  -9   7   2   -0.05    0.34
   9   7  -2   -0.50    0.29
  -9  -7   2   -0.26    0.38
   9  -7  -2   -0.11    0.41
   9   7  -1   -0.08    0.34
  -9   7   1   -0.23    0.32
  -9  -7   1   -0.47    0.37
   9  -7  -1    0.31    0.45
  -9   7   0   -0.38    0.28
   9   7   0   -0.07    0.32
  -9  -7   0    0.89    0.47
   9  -7   0   -0.16    0.38
   9   7   1   -0.38    0.33
  -9   7  -1   -0.18    0.30
  -9  -7  -1   -0.27    0.37
   9  -7   1   -0.18    0.38
  -9   7  -2   -0.18    0.33
  -9   7  -2   -0.68    0.42
   9   7   2   -0.51    0.30
   9  -7   2   -0.75    0.36
  -9  -7  -2   -0.13    0.34
  10   0  -9    0.08    0.34
  10   0  -9   -0.09    0.40
  10   0  -9    0.49    0.36
  10   0  -8    0.24    0.34
  10   0  -7    2.15    0.44
  10   0  -6    2.89    0.45
  10   0  -5   11.07    0.32
 -10   0   5   10.88    0.31
  10   0  -5   10.49    0.65
  10   0  -5   10.86    0.32
 -10   0   5   11.30    0.31
  10   0  -4   10.57    0.35
  10   0  -4   10.52    0.34
  10   0  -4   11.28    0.61
 -10   0   4   11.25    0.35
 -10   0   3   48.90    0.99
 -10   0   3   47.48    0.99
  10   0  -3   48.57    0.98
  10   0  -3   45.92    1.29
  10   0  -3   47.96    1.00
 -10   0   2    6.41    0.41
  10   0  -2    6.49    0.41
 -10   0   2    7.01    0.30
  10   0  -2    6.84    0.33
  10   0  -2    6.45    0.29
 -10   0   2    7.22    0.31
  10   0  -2    6.56    0.30
  10   0  -1   51.10    1.26
  10   0  -1   51.13    1.27
 -10   0   1   52.57    1.26
 -10   0   1   51.17    1.07
 -10   0   1   51.08    1.09
  10   0  -1   50.62    1.21
  10   0  -1   51.46    1.10
  10   0  -1   51.64    1.08
 -10   0   1   51.57    1.26
 -10   0   0   25.32    0.68
 -10   0   0   25.60    0.65
  10   0   0   25.07    0.74
  10   0   0   24.59    0.76
 -10   0   0   24.72    0.74
 -10   0   0   25.49    0.74
  10   0   0   24.70    0.67
  10   0   0   25.62    0.65
 -10   0   0   23.74    0.72
 -10   0  -1   51.91    1.13
  10   0   1   49.72    1.11
 -10   0  -1   50.09    1.36
 -10   0  -1   48.76    1.08
  10   0   1   50.77    1.10
 -10   0  -1   51.23    1.18
 -10   0  -1   48.29    1.20
  10   0   1   50.54    1.23
  10   0   1   50.13    1.17
  10   0   1   49.56    1.39
 -10   0  -2    6.00    0.34
  10   0   2    7.52    0.43
 -10   0  -2    6.53    0.34
 -10   0  -2    6.87    0.41
 -10   0  -2    6.51    0.32
  10   0   2    7.35    0.36
  10   0   2    7.01    0.36
 -10   0  -2    7.06    0.46
  10   0   2    6.27    0.45
  10   0   2    6.51    0.33
 -10   0  -3   48.87    1.56
 -10   0  -3   47.56    1.29
 -10   0  -3   47.78    1.11
  10   0   3   46.84    1.11
  10   0   3   46.86    1.09
 -10   0  -3   47.09    1.07
 -10   0  -3   47.98    1.12
  10   0   3   46.49    1.30
 -10   0  -4   10.97    0.46
  10   0   4   11.15    0.48
 -10   0  -4   11.42    0.77
 -10   0  -4   10.34    0.46
 -10   0  -4   10.97    0.61
  10   0   4   11.02    0.46
 -10   0  -5   11.42    0.50
 -10   0  -5   12.22    0.71
 -10   0  -5   11.63    0.50
  10   0   5   12.72    0.60
 -10   0  -5   11.87    0.82
  10   0   5   11.45    0.51
  10   0   5   11.02    0.47
 -10   0  -6    2.96    0.32
 -10   0  -6    2.35    0.43
 -10   0  -6    1.71    0.39
 -10   0  -6    1.60    0.27
  10   0   6    2.27    0.31
  10   0   6    1.93    0.28
  10   0   6    2.19    0.34
 -10   0  -7    2.49    0.48
  10   0   7    3.32    0.35
  10   0   7    2.96    0.45
 -10   0  -7    2.78    0.57
  10   0   8    0.31    0.22
  10   0   8    0.47    0.32
 -10   0  -8    0.24    0.40
 -10   0  -8    0.58    0.40
 -10   0  -9    0.69    0.49
  10   0   9    0.58    0.38
  10   0   9    0.30    0.23
 -10   0  -9    0.35    0.44
  10   1  -9    0.21    0.38
  10   1  -9    0.05    0.37
  10   1  -9   -0.18    0.26
  10  -1  -9    0.60    0.40
  10  -1  -9   -0.09    0.40
  10   1  -8    0.82    0.37
  10   1  -8    0.87    0.42
  10  -1  -8    0.93    0.41
  10   1  -7    0.88    0.30
  10   1  -7    1.34    0.39
  10  -1  -7    1.28    0.36
 -10   1   6    0.08    0.09
  10   1  -6    0.02    0.22
  10   1  -6   -0.02    0.20
 -10   1   6    0.12    0.09
  10  -1  -6    0.16    0.10
  10  -1  -6    0.15    0.09
  10  -1  -6    0.10    0.26
  10   1  -5    4.88    0.22
  10   1  -5    5.75    0.53
 -10   1   5    5.42    0.26
  10   1  -5    5.28    0.21
  10  -1  -5    5.44    0.27
 -10  -1   5    5.22    0.21
 -10  -1   5    5.31    0.22
  10  -1  -5    5.73    0.50
  10  -1  -5    5.14    0.26
  10   1  -4   14.76    0.72
 -10   1   4   14.39    0.43
  10   1  -4   13.24    0.56
  10   1  -4   13.17    0.41
  10   1  -4   13.55    0.39
 -10   1   4   13.33    0.42
  10  -1  -4   13.65    0.44
 -10  -1   4   13.28    0.41
  10  -1  -4   13.66    0.45
  10  -1  -4   13.98    0.68
 -10   1   3   15.82    0.48
  10   1  -3   15.68    0.46
 -10   1   3   16.32    0.68
 -10   1   3   16.09    0.49
  10   1  -3   15.84    0.49
  10   1  -3   16.55    0.71
  10  -1  -3   15.82    0.48
  10  -1  -3   16.90    0.71
  10  -1  -3   16.47    0.50
 -10  -1   3   15.51    0.45
  10  -1  -3   17.59    0.69
  10   1  -2   22.15    0.68
  10   1  -2   20.92    0.59
  10   1  -2   21.29    0.77
 -10   1   2   21.43    0.58
 -10   1   2   21.04    0.59
  10   1  -2   21.77    0.52
 -10   1   2   21.12    0.75
  10   1  -2   20.88    0.57
  10  -1  -2   21.17    0.74
  10  -1  -2   21.30    0.60
 -10  -1   2   21.51    0.60
  10  -1  -2   20.91    0.76
 -10  -1   2   20.83    0.57
  10  -1  -2   21.85    0.60
  10   1  -1   70.94    1.42
 -10   1   1   73.58    1.43
  10   1  -1   72.67    1.47
  10   1  -1   73.21    1.59
  10   1  -1   71.62    1.65
 -10   1   1   71.71    1.81
 -10   1   1   71.89    1.66
 -10   1   1   73.99    1.45
  10  -1  -1   70.52    1.43
 -10  -1   1   72.10    1.46
  10  -1  -1   71.11    1.44
  10  -1  -1   72.33    1.80
  10  -1  -1   68.17    1.65
 -10  -1   1   72.73    1.42
  10   1   0    3.80    0.28
  10   1   0    4.86    0.32
  10   1   0    3.83    0.28
 -10   1   0    3.91    0.26
 -10   1   0    3.67    0.27
 -10   1   0    4.31    0.32
  10   1   0    3.71    0.26
 -10   1   0    5.15    0.35
 -10  -1   0    3.55    0.21
  10  -1   0    4.93    0.35
 -10  -1   0    3.57    0.28
  10  -1   0    4.02    0.27
 -10  -1   0    4.60    0.33
  10  -1   0    4.46    0.28
  10  -1   0    4.83    0.33
 -10  -1   0    4.15    0.26
 -10  -1   0    3.80    0.27
  10  -1   0    4.53    0.31
 -10   1  -1   71.41    1.88
  10   1   1   71.92    1.65
  10   1   1   72.03    1.53
  10   1   1   70.42    1.46
  10   1   1   75.10    1.52
 -10   1  -1   71.11    1.57
 -10   1  -1   75.19    1.48
 -10   1  -1   71.91    1.62
 -10   1  -1   69.57    1.47
  10  -1   1   71.65    1.61
 -10  -1  -1   72.17    1.52
  10  -1   1   70.57    1.91
  10  -1   1   71.08    1.47
 -10  -1  -1   72.42    1.46
  10  -1   1   72.16    1.59
 -10  -1  -1   70.20    1.50
  10  -1   1   76.28    1.51
 -10  -1  -1   70.49    1.62
 -10  -1  -1   72.77    1.82
 -10   1  -2   20.78    0.63
 -10   1  -2   21.07    0.70
  10   1   2   21.57    0.64
 -10   1  -2   22.12    0.88
  10   1   2   22.18    0.78
  10   1   2   21.43    0.68
 -10   1  -2   21.69    0.65
 -10   1  -2   22.61    0.72
  10   1   2   21.71    0.59
  10  -1   2   21.25    0.72
  10  -1   2   22.11    0.66
  10  -1   2   21.69    0.65
  10  -1   2   21.53    0.89
  10  -1   2   22.75    0.71
 -10  -1  -2   22.79    0.88
 -10  -1  -2   21.48    0.63
 -10  -1  -2   21.44    0.59
 -10  -1  -2   20.66    0.77
 -10  -1  -2   21.64    0.68
 -10   1  -3   16.50    0.56
 -10   1  -3   16.00    0.64
  10   1   3   15.61    0.55
  10   1   3   15.58    0.58
  10   1   3   16.47    0.73
  10   1   3   15.65    0.44
 -10   1  -3   16.02    0.81
 -10   1  -3   16.33    0.61
 -10   1  -3   16.24    0.54
 -10  -1  -3   16.19    0.54
 -10  -1  -3   15.44    0.68
 -10  -1  -3   15.02    0.58
  10  -1   3   16.03    0.65
  10  -1   3   15.78    0.56
 -10  -1  -3   16.16    0.81
  10  -1   3   15.27    0.79
 -10  -1  -3   16.18    0.46
  10  -1   3   16.10    0.56
 -10   1  -4   14.23    0.64
 -10   1  -4   14.43    0.59
 -10   1  -4   14.23    0.54
  10   1   4   14.43    0.57
  10   1   4   14.02    0.56
  10   1   4   13.32    0.52
 -10   1  -4   14.75    0.86
  10  -1   4   13.48    0.65
 -10  -1  -4   13.81    0.42
  10  -1   4   13.41    0.54
 -10  -1  -4   14.62    0.87
 -10  -1  -4   14.07    0.70
 -10  -1  -4   14.03    0.56
  10  -1   4   14.32    0.55
  10   1   5    6.04    0.41
 -10   1  -5    5.52    0.35
 -10   1  -5    5.14    0.57
  10   1   5    5.62    0.39
  10   1   5    5.87    0.41
 -10   1  -5    5.12    0.45
 -10   1  -5    5.70    0.49
  10  -1   5    6.26    0.39
 -10  -1  -5    5.78    0.66
 -10  -1  -5    4.30    0.51
  10  -1   5    5.16    0.35
 -10  -1  -5    5.45    0.27
 -10  -1  -5    5.61    0.40
  10   1   6    0.15    0.20
 -10   1  -6   -0.01    0.17
 -10   1  -6    0.25    0.24
 -10   1  -6    0.20    0.26
  10   1   6    0.22    0.23
  10   1   6   -0.03    0.19
 -10  -1  -6   -0.06    0.13
  10  -1   6    0.08    0.17
  10  -1   6   -0.06    0.23
 -10  -1  -6   -0.13    0.29
 -10  -1  -6    0.14    0.17
 -10  -1  -6    0.21    0.34
  10  -1   6   -0.08    0.19
  10   1   7    1.20    0.31
 -10   1  -7    1.38    0.40
  10   1   7    1.10    0.26
 -10   1  -7    0.36    0.36
  10  -1   7    1.38    0.26
 -10  -1  -7    1.08    0.41
  10  -1   7    1.10    0.35
 -10  -1  -7    0.43    0.33
 -10   1  -8    1.42    0.50
  10   1   8    1.14    0.26
 -10   1  -8    0.88    0.39
  10  -1   8    1.05    0.40
  10  -1   8    1.00    0.25
 -10  -1  -8    0.92    0.49
 -10  -1  -8    0.40    0.40
  10   1   9    0.35    0.23
 -10   1  -9    0.43    0.37
 -10   1  -9    0.22    0.43
 -10  -1  -9    1.14    0.52
  10  -1   9    0.35    0.23
 -10  -1  -9    0.06    0.42
  10   2  -8    0.02    0.38
  10   2  -8    0.12    0.25
  10  -2  -8    0.35    0.31
 -10   2   7    1.64    0.19
  10   2  -7    0.62    0.40
  10   2  -7    1.04    0.31
  10  -2  -7    1.62    0.38
 -10   2   6    0.78    0.16
 -10   2   6    1.33    0.20
  10   2  -6    0.81    0.25
  10   2  -6    1.09    0.13
 -10  -2   6    0.87    0.13
 -10  -2   6    0.91    0.12
  10  -2  -6    1.38    0.37
 -10   2   5    1.86    0.23
  10   2  -5    1.12    0.15
  10   2  -5    1.03    0.22
 -10   2   5    1.63    0.21
 -10  -2   5    1.72    0.21
  10  -2  -5    1.49    0.34
  10  -2  -5    1.42    0.22
 -10   2   4    0.61    0.17
  10   2  -4    1.10    0.23
 -10   2   4    0.65    0.16
  10   2  -4    0.76    0.14
  10   2  -4    0.48    0.16
  10   2  -4    0.66    0.15
  10  -2  -4    0.66    0.18
 -10  -2   4    0.86    0.18
  10  -2  -4    0.47    0.24
 -10  -2   4    0.96    0.16
  10   2  -3   12.58    0.43
  10   2  -3   12.73    0.49
  10   2  -3   13.33    0.41
 -10   2   3   12.49    0.47
 -10   2   3   12.50    0.61
 -10   2   3   13.05    0.48
  10   2  -3   12.55    0.48
  10   2  -3   13.04    0.53
  10  -2  -3   12.93    0.63
  10  -2  -3   12.23    0.67
  10  -2  -3   13.35    0.51
 -10  -2   3   12.08    0.43
 -10  -2   3   13.44    0.50
 -10   2   2   31.18    0.99
 -10   2   2   31.03    0.81
  10   2  -2   31.09    0.83
  10   2  -2   32.14    0.87
  10   2  -2   31.05    0.74
 -10   2   2   30.58    0.81
  10   2  -2   30.60    0.78
  10  -2  -2   30.52    0.98
  10  -2  -2   32.36    0.82
 -10  -2   2   30.71    0.84
  10  -2  -2   31.60    1.07
 -10  -2   2   30.91    0.78
  10  -2  -2   32.01    0.84
 -10   2   1   15.06    0.53
 -10   2   1   14.51    0.69
  10   2  -1   14.68    0.51
  10   2  -1   15.40    0.56
  10   2  -1   14.80    0.55
  10   2  -1   14.88    0.39
 -10   2   1   15.01    0.53
  10   2  -1   15.22    0.61
 -10   2   1   15.33    0.63
 -10  -2   1   14.74    0.51
  10  -2  -1   15.30    0.55
 -10  -2   1   14.33    0.55
 -10  -2   1   15.02    0.55
  10  -2  -1   15.99    0.66
  10  -2  -1   14.62    0.52
  10  -2  -1   15.38    0.68
 -10   2   0   62.91    1.38
 -10   2   0   66.21    1.40
  10   2   0   64.52    1.52
  10   2   0   67.24    1.46
  10   2   0   62.90    1.37
 -10   2   0   64.26    1.79
  10   2   0   65.58    1.49
 -10   2   0   63.82    1.56
  10  -2   0   63.88    1.56
  10  -2   0   64.46    1.42
  10  -2   0   64.75    1.38
  10  -2   0   65.63    1.80
  10  -2   0   62.78    1.44
 -10  -2   0   67.15    1.39
 -10  -2   0   65.42    1.49
 -10  -2   0   63.11    1.43
  10   2   1   13.88    0.60
  10   2   1   14.65    0.50
 -10   2  -1   15.32    0.55
 -10   2  -1   15.40    0.63
  10   2   1   15.61    0.59
  10   2   1   14.86    0.54
 -10   2  -1   15.66    0.73
 -10   2  -1   15.41    0.54
  10  -2   1   14.37    0.69
 -10  -2  -1   16.26    0.63
  10  -2   1   14.70    0.55
  10  -2   1   14.39    0.55
 -10  -2  -1   16.12    0.60
 -10  -2  -1   15.85    0.54
  10  -2   1   14.30    0.61
  10  -2   1   14.86    0.54
  10   2   2   31.08    0.91
  10   2   2   30.18    1.02
  10   2   2   30.22    0.66
 -10   2  -2   32.38    0.86
  10   2   2   29.81    0.85
 -10   2  -2   31.72    0.85
 -10   2  -2   31.26    0.96
 -10   2  -2   31.20    1.13
 -10   2  -2   31.32    0.84
  10   2   2   30.28    0.73
  10  -2   2   30.22    1.15
 -10  -2  -2   32.86    1.03
  10  -2   2   30.89    0.94
 -10  -2  -2   31.64    0.84
  10  -2   2   32.81    0.91
  10  -2   2   31.55    0.85
  10  -2   2   30.14    0.86
 -10  -2  -2   32.25    0.92
 -10   2  -3   13.66    0.63
  10   2   3   13.36    0.45
 -10   2  -3   12.68    0.52
  10   2   3   13.09    0.53
 -10   2  -3   12.94    0.55
 -10   2  -3   14.11    0.79
  10   2   3   13.01    0.58
 -10  -2  -3   12.71    0.70
 -10  -2  -3   12.42    0.56
  10  -2   3   13.07    0.58
  10  -2   3   12.88    0.52
  10  -2   3   13.05    0.54
 -10   2  -4    0.82    0.20
 -10   2  -4    0.57    0.23
  10   2   4    0.86    0.22
  10   2   4    0.86    0.19
 -10   2  -4    0.51    0.20
  10   2   4    0.49    0.20
  10  -2   4    0.85    0.23
  10  -2   4    0.77    0.22
 -10  -2  -4    0.73    0.23
  10  -2   4    0.83    0.22
 -10  -2  -4    0.67    0.30
  10   2   5    1.43    0.26
 -10   2  -5    1.40    0.30
 -10   2  -5    1.45    0.37
  10   2   5    1.51    0.30
 -10   2  -5    0.90    0.23
  10   2   5    1.28    0.26
 -10  -2  -5    1.58    0.30
  10  -2   5    1.25    0.29
  10  -2   5    1.11    0.25
  10  -2   5    1.24    0.25
 -10  -2  -5    1.23    0.38
  10   2   6    1.30    0.29
 -10   2  -6    1.13    0.29
 -10   2  -6    1.04    0.34
  10   2   6    1.43    0.30
 -10   2  -6    1.24    0.25
  10  -2   6    1.27    0.27
  10  -2   6    1.45    0.28
 -10  -2  -6    1.20    0.28
 -10  -2  -6    1.12    0.40
  10   2   7    1.61    0.32
 -10   2  -7    1.03    0.38
 -10   2  -7    1.50    0.35
 -10  -2  -7    1.23    0.46
  10  -2   7    1.80    0.43
  10  -2   7    1.50    0.29
 -10  -2  -7    1.08    0.44
 -10   2  -8   -0.29    0.33
 -10   2  -8   -0.08    0.27
  10   2   8    0.32    0.23
 -10  -2  -8    0.24    0.43
 -10  -2  -8   -0.08    0.34
  10  -2   8   -0.27    0.31
  10  -2   8    0.23    0.24
 -10   3   8    0.19    0.18
  10  -3  -8   -0.11    0.33
 -10   3   7    0.12    0.18
  10   3  -7    0.09    0.20
 -10  -3   7    0.26    0.11
  10  -3  -7    0.32    0.32
  10   3  -6    0.11    0.17
 -10   3   6    0.22    0.19
 -10  -3   6    0.15    0.17
  10  -3  -6   -0.04    0.25
 -10   3   5    3.88    0.36
  10   3  -5    3.20    0.34
  10   3  -5    3.60    0.37
 -10   3   5    3.96    0.36
  10   3  -5    3.90    0.29
 -10  -3   5    3.95    0.35
  10  -3  -5    3.50    0.36
 -10  -3   5    3.76    0.28
  10  -3  -5    3.65    0.46
  10   3  -4    4.95    0.34
 -10   3   4    5.08    0.39
  10   3  -4    4.19    0.36
 -10   3   4    5.00    0.38
  10   3  -4    5.29    0.33
  10  -3  -4    4.54    0.38
 -10  -3   4    5.02    0.41
 -10  -3   4    4.13    0.31
  10  -3  -4    4.77    0.51
  10   3  -3    7.95    0.42
  10   3  -3    9.03    0.43
 -10   3   3    7.92    0.45
  10   3  -3    8.18    0.34
 -10   3   3    7.82    0.43
 -10  -3   3    7.79    0.39
 -10  -3   3    8.80    0.48
  10  -3  -3    7.81    0.46
  10  -3  -3    8.03    0.56
  10   3  -2    1.84    0.24
 -10   3   2    1.77    0.27
 -10   3   2    1.81    0.27
  10   3  -2    2.15    0.26
 -10  -3   2    2.03    0.31
 -10  -3   2    2.06    0.17
 -10  -3   2    2.41    0.29
  10  -3  -2    2.05    0.35
  10  -3  -2    2.42    0.32
 -10   3   1   22.49    0.73
 -10   3   1   22.79    0.73
 -10   3   1   21.17    0.91
  10   3  -1   22.04    0.74
  10   3  -1   22.58    0.71
 -10  -3   1   22.88    0.70
  10  -3  -1   21.64    0.83
 -10  -3   1   21.95    0.76
 -10  -3   1   21.50    0.63
  10  -3  -1   22.34    0.76
 -10  -3   1   22.93    0.73
  10   3   0    4.30    0.36
  10   3   0    4.40    0.35
 -10   3   0    4.72    0.36
 -10   3   0    4.62    0.51
 -10   3   0    4.74    0.36
 -10  -3   0    4.36    0.29
  10  -3   0    4.45    0.42
 -10  -3   0    4.72    0.34
  10  -3   0    5.06    0.39
 -10  -3   0    4.06    0.40
 -10  -3   0    4.70    0.36
 -10   3  -1   22.77    0.73
  10   3   1   22.10    0.74
  10   3   1   21.98    0.83
 -10   3  -1   21.71    0.94
 -10  -3  -1   21.83    0.79
  10  -3   1   21.35    0.69
  10  -3   1   20.90    0.79
 -10  -3  -1   21.84    0.79
  10  -3   1   22.52    0.73
  10  -3   1   21.21    0.75
  10   3   2    2.50    0.32
 -10   3  -2    2.43    0.31
  10   3   2    1.76    0.19
 -10   3  -2    1.75    0.33
  10   3   2    1.85    0.32
 -10  -3  -2    2.17    0.34
 -10  -3  -2    2.30    0.35
  10  -3   2    1.93    0.29
  10  -3   2    2.28    0.27
  10  -3   2    2.14    0.30
 -10   3  -3    7.48    0.45
 -10   3  -3    7.86    0.67
  10   3   3    8.06    0.52
  10   3   3    8.19    0.49
 -10  -3  -3    7.62    0.53
  10  -3   3    8.69    0.47
 -10  -3  -3    8.69    0.58
  10  -3   3    7.85    0.45
  10  -3   3    8.43    0.50
 -10   3  -4    5.13    0.43
  10   3   4    5.38    0.47
 -10   3  -4    3.53    0.50
 -10   3  -4    4.34    0.37
  10   3   4    4.87    0.43
  10  -3   4    4.82    0.40
 -10  -3  -4    4.82    0.48
  10  -3   4    4.50    0.44
 -10  -3  -4    3.87    0.49
  10  -3   4    4.26    0.37
 -10   3  -5    4.11    0.39
 -10   3  -5    3.48    0.54
 -10   3  -5    4.21    0.37
  10   3   5    4.07    0.45
  10   3   5    4.18    0.44
  10  -3   5    4.01    0.40
 -10  -3  -5    4.00    0.45
  10  -3   5    3.93    0.43
 -10  -3  -5    3.47    0.50
  10  -3   5    3.97    0.42
 -10   3  -6   -0.11    0.20
 -10   3  -6   -0.33    0.21
  10   3   6    0.32    0.26
 -10   3  -6    0.06    0.30
 -10  -3  -6   -0.08    0.20
 -10  -3  -6    0.12    0.37
  10  -3   6    0.05    0.22
 -10   3  -7   -0.17    0.23
 -10   3  -7   -0.17    0.31
  10   3   7    0.19    0.25
  10  -3   7   -0.20    0.31
  10  -3   7    0.45    0.26
 -10  -3  -7   -0.10    0.29
 -10   3  -8   -0.16    0.34
  10   3   8    0.17    0.27
 -10  -3  -8    0.27    0.44
  10  -3   8   -0.22    0.25
 -10   4   7   -0.17    0.22
 -10  -4   7    0.14    0.20
  10  -4  -7   -0.56    0.32
 -10   4   6    0.67    0.27
 -10  -4   6    0.55    0.25
  10  -4  -6    0.01    0.30
  10   4  -5    0.32    0.20
 -10   4   5    0.29    0.25
  10  -4  -5    0.62    0.33
 -10  -4   5    0.39    0.27
  10  -4  -5    0.53    0.27
  10   4  -4    1.84    0.25
 -10   4   4    2.44    0.38
 -10   4   4    2.38    0.35
  10   4  -4    2.32    0.32
  10  -4  -4    2.17    0.43
 -10  -4   4    2.77    0.38
 -10  -4   4    2.98    0.33
  10  -4  -4    2.47    0.37
 -10   4   3    2.10    0.34
 -10   4   3    2.94    0.38
  10   4  -3    2.14    0.30
  10   4  -3    2.19    0.26
 -10  -4   3    1.89    0.23
 -10  -4   3    2.48    0.37
  10  -4  -3    1.80    0.38
 -10  -4   3    2.56    0.33
  10  -4  -3    2.49    0.38
  10   4  -2    1.18    0.22
  10   4  -2    1.21    0.26
 -10   4   2    1.45    0.30
 -10  -4   2    0.88    0.16
 -10  -4   2    1.10    0.26
  10  -4  -2    1.20    0.33
  10  -4  -2    1.16    0.30
 -10  -4   2    1.29    0.32
 -10   4   1    0.15    0.20
  10   4  -1    0.16    0.21
  10   4  -1    0.00    0.16
 -10  -4   1   -0.08    0.17
  10  -4  -1   -0.04    0.23
 -10  -4   1    0.14    0.24
 -10  -4   1   -0.04    0.19
 -10  -4   1    0.05    0.10
  10  -4  -1    0.14    0.25
  10   4   0    1.60    0.29
  10   4   0    2.02    0.32
 -10   4   0    1.73    0.31
 -10   4   0    1.93    0.35
 -10  -4   0    1.30    0.22
 -10  -4   0    1.93    0.29
 -10  -4   0    2.27    0.37
  10  -4   0    1.72    0.33
  10  -4   0    1.63    0.34
 -10   4  -1    0.07    0.21
 -10   4  -1   -0.04    0.28
  10   4   1    0.39    0.24
  10   4   1    0.08    0.21
 -10  -4  -1   -0.25    0.22
  10  -4   1   -0.15    0.21
 -10  -4  -1    0.18    0.21
 -10  -4  -1   -0.33    0.15
  10  -4   1   -0.02    0.14
  10   4   2    1.05    0.29
 -10   4  -2    1.34    0.38
 -10   4  -2    1.22    0.29
  10  -4   2    0.88    0.20
 -10  -4  -2    0.74    0.30
  10  -4   2    0.93    0.30
 -10  -4  -2    0.73    0.33
  10   4   3    2.72    0.37
  10   4   3    2.05    0.15
  10   4   3    1.92    0.15
 -10   4  -3    2.57    0.36
 -10   4  -3    2.40    0.42
  10  -4   3    2.50    0.28
 -10  -4  -3    2.30    0.44
 -10  -4  -3    2.84    0.43
  10  -4   3    2.90    0.42
  10   4   4    2.14    0.38
 -10   4  -4    2.44    0.37
 -10   4  -4    1.86    0.45
 -10  -4  -4    2.51    0.48
  10  -4   4    2.01    0.27
  10  -4   4    2.88    0.41
 -10  -4  -4    3.09    0.46
  10  -4   4    2.89    0.42
  10   4   5    0.42    0.30
 -10   4  -5    0.56    0.30
 -10   4  -5    0.83    0.27
  10  -4   5    0.53    0.33
 -10  -4  -5    0.47    0.31
 -10  -4  -5    0.70    0.41
  10   4   6    0.60    0.30
 -10   4  -6   -0.13    0.31
  10  -4   6   -0.02    0.30
 -10  -4  -6    0.24    0.31
 -10  -4  -6    1.02    0.46
  10   4   7   -0.18    0.27
 -10   4  -7   -0.30    0.32
  10  -4   7   -0.14    0.28
  10  -4   7    0.31    0.31
 -10  -4  -7   -0.21    0.42
 -10   5   6   -0.11    0.26
 -10  -5   6    0.10    0.30
  10  -5  -6   -0.39    0.33
 -10   5   5   -0.42    0.23
  10  -5  -5   -0.08    0.28
 -10  -5   5    0.04    0.26
 -10   5   4    0.21    0.29
 -10  -5   4    0.43    0.32
  10  -5  -4   -0.38    0.28
  10  -5  -4    0.13    0.28
 -10   5   3    2.01    0.37
  10   5  -3    1.79    0.34
 -10  -5   3    1.45    0.38
  10  -5  -3    1.58    0.38
  10  -5  -3    1.55    0.38
 -10   5   2    0.60    0.29
  10   5  -2    0.62    0.27
 -10  -5   2    0.71    0.32
  10  -5  -2    0.75    0.34
  10  -5  -2    0.45    0.31
  10   5  -1    0.32    0.21
  10   5  -1   -0.31    0.23
 -10   5   1    0.26    0.27
 -10  -5   1    0.80    0.34
 -10  -5   1    0.17    0.20
  10  -5  -1    0.66    0.34
 -10  -5   1    0.18    0.16
 -10   5   0   -0.21    0.24
  10   5   0   -0.22    0.23
  10   5   0   -0.16    0.20
 -10   5   0   -0.35    0.23
  10  -5   0   -0.12    0.29
 -10  -5   0   -0.32    0.15
 -10  -5   0   -0.38    0.26
 -10  -5   0   -0.35    0.19
 -10   5  -1    0.49    0.30
  10   5   1    0.24    0.23
 -10   5  -1    0.17    0.26
 -10  -5  -1    0.26    0.28
  10  -5   1   -0.14    0.15
  10  -5   1    0.29    0.32
 -10  -5  -1    0.52    0.25
  10   5   2    0.62    0.30
 -10   5  -2    1.20    0.33
 -10   5  -2    0.36    0.38
 -10  -5  -2    0.79    0.36
 -10  -5  -2    0.46    0.32
  10  -5   2    1.06    0.35
 -10   5  -3    1.58    0.47
 -10   5  -3    2.15    0.38
  10   5   3    1.94    0.39
  10  -5   3    2.14    0.42
 -10  -5  -3    1.50    0.41
 -10  -5  -3    1.69    0.44
 -10   5  -4   -0.07    0.23
  10   5   4    0.49    0.30
 -10   5  -4   -0.11    0.35
 -10  -5  -4    0.10    0.31
  10  -5   4    0.66    0.37
 -10  -5  -4    0.38    0.37
 -10   5  -5    0.00    0.28
  10   5   5   -0.18    0.29
 -10  -5  -5    0.50    0.36
  10  -5   5    0.07    0.30
 -10  -5  -5   -0.01    0.30
  10   5   6    0.02    0.31
 -10   5  -6   -0.51    0.35
 -10  -5  -6    0.51    0.40
  10  -5   6    0.11    0.36
 -10   6   5   -0.13    0.36
 -10  -6   5   -0.09    0.36
  10  -6  -5    0.33    0.51
 -10   6   4   -0.29    0.28
  10  -6  -4    0.78    0.33
  10  -6  -4    0.64    0.39
 -10  -6   4    0.22    0.34
  10   6  -3   -0.39    0.26
 -10   6   3   -0.05    0.28
 -10  -6   3   -0.26    0.34
  10  -6  -3    0.02    0.35
 -10   6   2    0.21    0.31
  10   6  -2   -0.16    0.26
  10  -6  -2   -0.11    0.34
 -10  -6   2    0.08    0.33
 -10   6   1   -0.15    0.27
  10   6  -1    0.36    0.29
 -10  -6   1   -0.35    0.30
  10  -6  -1   -0.15    0.33
 -10   6   0    0.83    0.35
  10   6   0    0.49    0.33
 -10  -6   0    0.22    0.38
  10  -6   0    0.01    0.37
 -10  -6   0    0.14    0.27
 -10   6  -1    0.03    0.32
 -10   6  -1   -0.45    0.38
  10   6   1    0.12    0.31
 -10  -6  -1   -0.10    0.28
 -10  -6  -1    0.43    0.38
  10  -6   1   -0.19    0.35
 -10   6  -2   -0.29    0.38
 -10   6  -2   -0.26    0.27
  10   6   2   -0.34    0.29
 -10  -6  -2    0.07    0.29
 -10  -6  -2    0.46    0.40
  10  -6   2   -0.40    0.32
 -10   6  -3   -0.50    0.31
  10   6   3   -0.43    0.28
 -10   6  -3   -0.73    0.39
  10  -6   3   -0.46    0.32
 -10  -6  -3   -0.27    0.35
 -10  -6  -3   -0.23    0.37
 -10   6  -4   -0.13    0.41
 -10   6  -4   -0.24    0.30
  10   6   4   -0.03    0.31
 -10  -6  -4    0.41    0.39
 -10  -6  -4   -0.17    0.38
  10  -6   4   -0.14    0.34
 -10   6  -5   -0.12    0.44
  10   6   5   -0.21    0.32
 -10  -6  -5   -0.33    0.37
 -10  -6  -5    0.02    0.44
  10  -6   5   -0.07    0.39
  10   7  -2   -0.55    0.32
 -10   7   2   -0.03    0.34
  10  -7  -2    0.20    0.43
 -10  -7   2   -0.09    0.42
  10   7  -1   -0.34    0.32
 -10   7   1    0.35    0.37
 -10  -7   1   -0.29    0.41
  10  -7  -1    0.33    0.43
  10   7   0   -0.22    0.33
 -10   7   0    0.24    0.35
  10  -7   0   -0.32    0.38
 -10  -7   0   -0.31    0.40
 -10   7  -1    0.05    0.33
  10   7   1   -0.69    0.32
  10  -7   1   -0.17    0.39
 -10  -7  -1   -0.39    0.40
  10   7   2    0.39    0.40
 -10   7  -2    0.44    0.39
 -10   7  -2   -0.54    0.35
  10  -7   2   -0.24    0.41
 -10  -7  -2   -0.19    0.43
  11   0  -9    0.01    0.29
  11   0  -9   -0.08    0.33
  11   0  -8    0.26    0.35
  11   0  -7    0.03    0.29
 -11   0   6    0.02    0.05
  11   0  -6    0.00    0.04
 -11   0   6    0.07    0.05
  11   0  -6    0.47    0.29
  11   0  -5   -0.09    0.09
  11   0  -5    0.48    0.27
  11   0  -5    0.02    0.10
 -11   0   5    0.10    0.09
 -11   0   5   -0.04    0.09
 -11   0   4    0.11    0.10
  11   0  -4   -0.02    0.21
  11   0  -4    0.02    0.09
  11   0  -4    0.10    0.11
 -11   0   4    0.06    0.11
  11   0  -3    0.09    0.10
 -11   0   3    0.01    0.10
  11   0  -3    0.37    0.20
  11   0  -3    0.02    0.10
 -11   0   3    0.17    0.12
  11   0  -2    0.14    0.10
  11   0  -2    0.30    0.18
  11   0  -2   -0.08    0.10
 -11   0   2   -0.20    0.10
 -11   0   2   -0.04    0.13
  11   0  -2   -0.02    0.11
 -11   0   2   -0.08    0.10
 -11   0   1   -0.03    0.09
  11   0  -1    0.29    0.17
 -11   0   1    0.02    0.09
 -11   0   1   -0.07    0.09
  11   0  -1    0.39    0.13
 -11   0   1    0.16    0.12
  11   0  -1    0.21    0.12
  11   0  -1    0.15    0.11
  11   0  -1    0.02    0.07
 -11   0   0    0.11    0.11
  11   0   0    0.22    0.11
  11   0   0    0.20    0.12
 -11   0   0    0.39    0.10
 -11   0   0    0.40    0.16
 -11   0   0    0.15    0.13
  11   0   0    0.47    0.16
 -11   0   0    0.42    0.13
 -11   0  -1    0.63    0.15
  11   0   1    0.18    0.13
 -11   0  -1    0.27    0.13
 -11   0  -1    0.51    0.17
  11   0   1   -0.08    0.12
 -11   0  -1   -0.03    0.09
  11   0   1   -0.07    0.11
 -11   0  -1    0.04    0.12
  11   0   1   -0.02    0.09
 -11   0  -2    0.06    0.12
 -11   0  -2    0.05    0.12
  11   0   2    0.08    0.13
  11   0   2   -0.11    0.11
 -11   0  -2    0.04    0.15
  11   0   2   -0.07    0.13
  11   0   2   -0.18    0.10
  11   0   2   -0.01    0.13
 -11   0  -2   -0.08    0.11
 -11   0  -2    0.03    0.14
  11   0   3    0.15    0.12
 -11   0  -3    0.09    0.14
  11   0   3    0.06    0.16
 -11   0  -3   -0.12    0.13
  11   0   3   -0.09    0.14
  11   0   3    0.18    0.15
 -11   0  -3   -0.21    0.11
 -11   0  -3    0.00    0.16
 -11   0  -3    0.16    0.18
  11   0   4    0.28    0.18
 -11   0  -4   -0.13    0.15
 -11   0  -4   -0.05    0.15
 -11   0  -4   -0.15    0.14
  11   0   4    0.13    0.17
 -11   0  -4    0.09    0.15
 -11   0  -5   -0.03    0.18
  11   0   5    0.29    0.20
  11   0   5    0.04    0.17
 -11   0  -5    0.15    0.27
  11   0   5    0.20    0.17
 -11   0  -5    0.22    0.28
 -11   0  -5    0.08    0.19
 -11   0  -6   -0.01    0.18
 -11   0  -6    0.12    0.32
 -11   0  -6   -0.27    0.19
 -11   0  -6    0.06    0.31
  11   0   6   -0.13    0.17
  11   0   6    0.11    0.19
  11   0   6    0.12    0.24
 -11   0  -7    0.09    0.35
  11   0   7   -0.09    0.19
 -11   0  -7    0.44    0.37
  11   0   7   -0.25    0.22
  11   0   8   -0.13    0.21
 -11   0  -8    0.25    0.41
 -11   0  -8   -0.29    0.35
  11   0   8   -0.02    0.28
 -11   0  -9    0.15    0.43
 -11   0  -9    0.05    0.39
  11   0   9   -0.08    0.22
  11   0   9    0.19    0.35
  11   1  -9    0.12    0.30
  11   1  -9    0.36    0.43
  11  -1  -9    0.20    0.41
  11   1  -8    0.94    0.37
  11   1  -8    0.66    0.39
  11  -1  -8    0.72    0.37
  11   1  -7    1.38    0.42
  11   1  -7    0.38    0.26
  11  -1  -7    0.84    0.35
  11   1  -6    0.31    0.30
 -11   1   6    0.44    0.11
  11   1  -6    0.42    0.24
 -11   1   6    0.53    0.12
  11  -1  -6    0.41    0.29
 -11  -1   6    0.49    0.05
  11   1  -5    0.38    0.12
  11   1  -5    0.30    0.10
 -11   1   5    0.08    0.08
  11   1  -5    0.19    0.25
 -11   1   5    0.15    0.12
  11  -1  -5    0.24    0.26
  11  -1  -5    0.29    0.13
 -11  -1   5    0.19    0.10
 -11  -1   5    0.17    0.11
 -11   1   4    5.79    0.29
 -11   1   4    5.67    0.29
  11   1  -4    6.17    0.52
  11   1  -4    5.66    0.27
  11   1  -4    6.12    0.39
  11   1  -4    5.63    0.29
 -11  -1   4    6.01    0.29
 -11  -1   4    5.67    0.27
  11  -1  -4    5.93    0.50
  11  -1  -4    6.04    0.31
  11  -1  -4    5.86    0.31
 -11   1   3   13.26    0.45
  11   1  -3   12.17    0.44
 -11   1   3   13.51    0.63
  11   1  -3   12.43    0.41
  11   1  -3   13.01    0.65
 -11   1   3   12.84    0.44
 -11  -1   3   12.41    0.44
 -11  -1   3   12.79    0.42
  11  -1  -3   11.89    0.44
  11  -1  -3   12.62    0.45
  11  -1  -3   11.74    0.61
  11  -1  -3   13.23    0.60
  11   1  -2    1.22    0.20
  11   1  -2    1.20    0.10
  11   1  -2    1.14    0.22
 -11   1   2    1.22    0.24
  11   1  -2    1.15    0.18
 -11   1   2    1.20    0.19
 -11   1   2    1.11    0.18
  11   1  -2    0.95    0.22
  11  -1  -2    1.39    0.23
  11  -1  -2    0.96    0.19
  11  -1  -2    1.50    0.21
  11  -1  -2    1.25    0.19
 -11  -1   2    1.34    0.18
 -11  -1   2    1.39    0.20
  11   1  -1   61.23    1.28
  11   1  -1   61.53    1.49
 -11   1   1   61.37    1.51
  11   1  -1   61.26    1.32
 -11   1   1   61.87    1.61
 -11   1   1   62.23    1.29
  11   1  -1   65.25    1.45
 -11   1   1   60.88    1.30
  11  -1  -1   60.20    1.29
  11  -1  -1   59.91    1.60
 -11  -1   1   59.64    1.31
 -11  -1   1   59.81    1.27
  11  -1  -1   61.46    1.51
  11  -1  -1   61.86    1.30
 -11   1   0    0.64    0.18
  11   1   0    0.94    0.18
  11   1   0    0.58    0.17
 -11   1   0    0.65    0.16
 -11   1   0    0.81    0.17
 -11   1   0    0.72    0.17
  11   1   0    0.77    0.18
  11   1   0    0.60    0.17
 -11  -1   0    0.51    0.10
 -11  -1   0    0.62    0.19
  11  -1   0    0.67    0.16
  11  -1   0    0.94    0.22
  11  -1   0    0.68    0.16
 -11  -1   0    0.73    0.18
  11  -1   0    0.68    0.15
  11  -1   0    0.64    0.17
 -11  -1   0    0.73    0.15
 -11  -1   0    1.03    0.18
  11   1   1   58.68    1.31
  11   1   1   62.30    1.38
  11   1   1   61.07    1.37
  11   1   1   60.99    1.50
 -11   1  -1   64.35    1.48
 -11   1  -1   63.23    1.36
 -11   1  -1   63.48    1.33
 -11   1  -1   62.96    1.43
 -11   1  -1   64.28    1.71
  11  -1   1   65.47    1.75
  11  -1   1   60.77    1.34
 -11  -1  -1   58.46    1.36
  11  -1   1   60.89    1.46
  11  -1   1   60.53    1.34
  11  -1   1   62.60    1.45
 -11  -1  -1   59.20    1.36
 -11  -1  -1   60.94    1.61
 -11  -1  -1   63.29    1.49
 -11  -1  -1   62.26    1.32
 -11   1  -2    1.36    0.25
  11   1   2    1.31    0.18
 -11   1  -2    1.28    0.20
 -11   1  -2    1.32    0.23
  11   1   2    1.16    0.25
  11   1   2    1.24    0.23
 -11   1  -2    1.19    0.23
  11   1   2    1.15    0.20
 -11   1  -2    1.45    0.23
 -11  -1  -2    0.99    0.23
 -11  -1  -2    0.75    0.20
  11  -1   2    1.35    0.24
  11  -1   2    1.20    0.24
  11  -1   2    1.38    0.22
 -11  -1  -2    1.14    0.22
 -11  -1  -2    1.33    0.17
 -11  -1  -2    1.25    0.20
  11  -1   2    0.97    0.21
  11  -1   2    1.37    0.22
 -11   1  -3   13.87    0.60
 -11   1  -3   12.06    0.50
 -11   1  -3   13.08    0.56
  11   1   3   12.62    0.41
  11   1   3   13.29    0.55
 -11   1  -3   13.05    0.74
  11   1   3   12.29    0.50
 -11  -1  -3   12.87    0.55
  11  -1   3   13.34    0.61
  11  -1   3   12.64    0.51
 -11  -1  -3   12.64    0.42
  11  -1   3   12.20    0.72
  11  -1   3   13.20    0.53
 -11  -1  -3   12.68    0.62
 -11  -1  -3   13.37    0.75
 -11   1  -4    6.19    0.38
 -11   1  -4    5.77    0.45
  11   1   4    5.96    0.38
  11   1   4    5.33    0.36
 -11   1  -4    5.70    0.45
 -11   1  -4    6.58    0.62
  11   1   4    5.91    0.40
 -11  -1  -4    6.90    0.64
 -11  -1  -4    5.75    0.28
 -11  -1  -4    6.41    0.55
  11  -1   4    6.10    0.38
  11  -1   4    6.13    0.47
  11  -1   4    5.77    0.38
  11   1   5    0.26    0.20
  11   1   5    0.18    0.19
 -11   1  -5   -0.08    0.22
 -11   1  -5    0.01    0.24
 -11   1  -5    0.33    0.18
  11   1   5    0.14    0.19
 -11   1  -5   -0.27    0.20
  11  -1   5    0.28    0.18
 -11  -1  -5    0.23    0.23
 -11  -1  -5   -0.08    0.25
 -11  -1  -5    0.21    0.12
 -11  -1  -5    0.19    0.19
  11  -1   5   -0.02    0.16
 -11   1  -6    0.40    0.21
  11   1   6    0.72    0.26
  11   1   6    0.66    0.24
 -11   1  -6    0.43    0.31
 -11   1  -6    0.25    0.26
  11   1   6    0.39    0.23
 -11  -1  -6    0.72    0.24
 -11  -1  -6    0.77    0.36
  11  -1   6    0.53    0.22
 -11  -1  -6    0.14    0.14
 -11  -1  -6    0.62    0.36
  11  -1   6    0.45    0.20
  11  -1   6    0.20    0.27
 -11   1  -7    0.91    0.42
  11   1   7    0.92    0.26
  11   1   7    0.57    0.27
 -11   1  -7    0.40    0.31
 -11  -1  -7    0.97    0.42
  11  -1   7    0.86    0.34
 -11  -1  -7    1.14    0.46
  11  -1   7    0.36    0.24
  11   1   8    0.73    0.26
 -11   1  -8    0.40    0.40
  11   1   8    1.21    0.34
 -11   1  -8    0.47    0.37
 -11  -1  -8    1.25    0.51
  11  -1   8    1.27    0.41
  11  -1   8    0.82    0.27
 -11  -1  -8    1.23    0.47
 -11   1  -9    0.88    0.51
 -11   1  -9    0.62    0.41
  11   1   9    0.22    0.24
 -11  -1  -9    0.33    0.47
  11  -1   9    0.39    0.25
 -11  -1  -9    0.67    0.48
  11   2  -8    0.69    0.42
  11  -2  -8    0.79    0.40
  11   2  -7    1.01    0.31
 -11   2   7    1.60    0.20
  11   2  -7    1.28    0.44
  11  -2  -7    1.27    0.39
 -11   2   6    0.13    0.14
  11   2  -6    0.17    0.19
  11   2  -6    0.21    0.34
 -11  -2   6    0.13    0.10
  11  -2  -6    0.01    0.26
 -11  -2   6    0.18    0.09
  11   2  -5    3.71    0.23
  11   2  -5    4.13    0.38
 -11   2   5    4.12    0.32
 -11   2   5    3.77    0.30
  11  -2  -5    3.54    0.46
  11  -2  -5    4.32    0.33
 -11   2   4    2.30    0.25
  11   2  -4    2.33    0.22
  11   2  -4    2.98    0.32
  11   2  -4    2.41    0.24
 -11   2   4    2.65    0.28
 -11  -2   4    2.58    0.27
  11  -2  -4    2.05    0.25
 -11  -2   4    2.05    0.21
  11  -2  -4    2.81    0.39
 -11   2   3    1.51    0.22
  11   2  -3    1.36    0.23
 -11   2   3    1.52    0.23
  11   2  -3    1.36    0.22
  11   2  -3    1.41    0.19
  11   2  -3    1.25    0.11
  11  -2  -3    1.28    0.27
  11  -2  -3    1.29    0.22
 -11  -2   3    1.79    0.21
  11  -2  -3    1.34    0.29
 -11  -2   3    1.86    0.25
 -11   2   2    8.02    0.39
  11   2  -2    8.55    0.42
  11   2  -2    8.93    0.53
 -11   2   2    8.22    0.51
  11   2  -2    7.45    0.33
  11   2  -2    8.29    0.38
 -11   2   2    7.67    0.40
  11   2  -2    8.05    0.42
  11  -2  -2    8.36    0.54
  11  -2  -2    8.68    0.42
 -11  -2   2    8.16    0.39
  11  -2  -2    8.64    0.53
 -11  -2   2    8.69    0.45
  11  -2  -2    8.45    0.44
 -11   2   1   14.91    0.64
  11   2  -1   14.15    0.51
  11   2  -1   14.27    0.55
 -11   2   1   14.43    0.69
 -11   2   1   14.38    0.52
  11   2  -1   14.00    0.61
 -11   2   1   14.39    0.53
  11   2  -1   14.30    0.57
  11  -2  -1   14.65    0.55
 -11  -2   1   14.00    0.50
 -11  -2   1   14.84    0.57
  11  -2  -1   14.38    0.52
  11  -2  -1   14.08    0.66
  11  -2  -1   14.41    0.65
 -11  -2   1   14.45    0.56
 -11   2   0   30.53    0.84
  11   2   0   31.08    0.93
  11   2   0   30.91    0.84
 -11   2   0   30.09    0.96
  11   2   0   31.26    0.89
 -11   2   0   31.60    1.09
 -11   2   0   31.29    0.85
  11   2   0   32.75    0.91
 -11  -2   0   29.90    0.88
  11  -2   0   30.50    0.97
  11  -2   0   31.05    0.88
 -11  -2   0   30.47    0.84
 -11  -2   0   32.36    0.92
  11  -2   0   31.93    0.85
  11  -2   0   31.73    1.09
 -11  -2   0   31.16    0.83
  11  -2   0   30.92    0.87
  11   2   1   13.79    0.50
 -11   2  -1   13.86    0.62
  11   2   1   15.00    0.59
 -11   2  -1   15.24    0.56
  11   2   1   14.31    0.64
 -11   2  -1   14.19    0.71
 -11   2  -1   14.43    0.54
  11   2   1   15.11    0.55
  11  -2   1   14.47    0.55
  11  -2   1   14.62    0.63
  11  -2   1   14.50    0.56
 -11  -2  -1   13.74    0.61
  11  -2   1   13.35    0.68
 -11  -2  -1   14.81    0.60
  11  -2   1   13.89    0.55
 -11  -2  -1   14.60    0.54
 -11   2  -2    8.49    0.59
  11   2   2    8.86    0.47
 -11   2  -2    8.71    0.43
 -11   2  -2    8.26    0.51
 -11   2  -2    9.17    0.45
  11   2   2    8.14    0.54
  11   2   2    7.61    0.29
  11   2   2    8.06    0.43
  11   2   2    7.35    0.32
  11  -2   2    8.07    0.59
  11  -2   2    8.34    0.45
  11  -2   2    8.81    0.44
 -11  -2  -2    8.91    0.55
  11  -2   2    8.55    0.50
 -11  -2  -2    8.05    0.40
  11  -2   2    8.03    0.44
 -11  -2  -2    7.48    0.46
  11   2   3    1.68    0.25
  11   2   3    1.43    0.13
  11   2   3    1.42    0.19
  11   2   3    1.83    0.29
 -11   2  -3    1.35    0.24
 -11   2  -3    1.47    0.31
 -11   2  -3    1.87    0.27
 -11  -2  -3    1.38    0.29
  11  -2   3    1.71    0.26
 -11  -2  -3    1.78    0.29
  11  -2   3    1.85    0.26
  11  -2   3    1.62    0.26
 -11   2  -4    2.19    0.37
 -11   2  -4    2.30    0.30
  11   2   4    2.66    0.28
  11   2   4    2.25    0.31
 -11   2  -4    2.58    0.32
  11   2   4    2.54    0.36
  11  -2   4    2.57    0.31
  11  -2   4    2.18    0.30
  11  -2   4    2.24    0.32
 -11  -2  -4    2.02    0.41
 -11  -2  -4    2.23    0.32
  11   2   5    3.86    0.42
  11   2   5    4.52    0.39
 -11   2  -5    3.76    0.54
 -11   2  -5    3.98    0.37
  11   2   5    4.71    0.36
 -11   2  -5    4.40    0.42
 -11  -2  -5    2.80    0.43
  11  -2   5    4.04    0.42
 -11  -2  -5    3.99    0.43
  11  -2   5    3.45    0.37
 -11   2  -6   -0.13    0.27
  11   2   6    0.30    0.22
 -11   2  -6    0.44    0.28
 -11   2  -6    0.13    0.20
 -11  -2  -6    0.49    0.26
  11  -2   6    0.13    0.22
 -11  -2  -6    0.39    0.33
 -11   2  -7    1.16    0.34
  11   2   7    1.66    0.32
 -11   2  -7    1.30    0.46
 -11  -2  -7    1.87    0.51
  11  -2   7    1.74    0.43
  11  -2   7    1.83    0.32
 -11  -2  -7    1.22    0.49
 -11   2  -8    0.65    0.41
  11   2   8    0.78    0.29
 -11   2  -8    0.20    0.31
  11  -2   8    0.96    0.39
 -11  -2  -8    0.27    0.43
  11  -2   8    0.61    0.27
 -11  -2  -8    0.88    0.48
 -11   3   8    0.06    0.17
  11   3  -8    0.20    0.41
  11  -3  -8   -0.55    0.32
 -11   3   7    0.50    0.21
 -11  -3   7    0.67    0.14
  11  -3  -7    0.35    0.35
 -11   3   6    1.13    0.25
  11   3  -6    0.90    0.23
  11  -3  -6    0.93    0.35
 -11  -3   6    1.07    0.21
  11   3  -5    7.85    0.45
 -11   3   5    7.64    0.45
  11   3  -5    7.77    0.38
 -11   3   5    8.29    0.47
  11   3  -5    7.15    0.48
  11  -3  -5    8.08    0.66
 -11  -3   5    7.84    0.39
 -11  -3   5    8.52    0.46
  11  -3  -5    6.81    0.45
  11   3  -4    8.87    0.48
  11   3  -4    8.78    0.40
 -11   3   4    8.81    0.47
 -11   3   4    9.11    0.49
  11   3  -4    9.01    0.43
 -11  -3   4    9.10    0.42
 -11  -3   4    9.29    0.49
  11  -3  -4    9.92    0.65
  11  -3  -4    9.30    0.52
 -11   3   3    4.81    0.38
  11   3  -3    4.86    0.33
  11   3  -3    5.24    0.37
 -11   3   3    4.62    0.38
  11  -3  -3    5.78    0.52
 -11  -3   3    4.98    0.35
 -11  -3   3    5.08    0.41
  11  -3  -3    4.93    0.40
  11   3  -2    9.02    0.45
 -11   3   2    9.18    0.49
  11   3  -2    8.74    0.46
 -11   3   2   10.29    0.50
  11  -3  -2    9.03    0.59
 -11  -3   2    8.32    0.44
 -11  -3   2    9.62    0.53
  11  -3  -2    8.49    0.49
  11   3  -1    0.38    0.18
 -11   3   1    0.60    0.26
  11   3  -1    0.47    0.18
 -11   3   1    0.79    0.22
 -11   3   1    0.69    0.21
  11  -3  -1    0.40    0.25
 -11  -3   1    0.65    0.23
 -11  -3   1    0.74    0.22
  11  -3  -1    0.59    0.22
 -11  -3   1    0.72    0.10
 -11  -3   1    0.23    0.17
 -11   3   0    9.04    0.47
 -11   3   0    8.47    0.46
  11   3   0    8.76    0.46
 -11   3   0    8.53    0.64
  11   3   0    8.80    0.51
  11  -3   0    8.24    0.49
 -11  -3   0    8.54    0.38
 -11  -3   0    9.68    0.46
 -11  -3   0    8.93    0.48
  11  -3   0    8.18    0.54
 -11  -3   0    8.47    0.50
  11  -3   0    8.38    0.43
 -11   3  -1    0.69    0.22
 -11   3  -1    1.05    0.23
  11   3   1    0.60    0.16
  11   3   1    0.49    0.20
  11   3   1    0.56    0.23
 -11  -3  -1    0.36    0.22
  11  -3   1    0.88    0.25
  11  -3   1    0.45    0.24
  11  -3   1    0.46    0.18
 -11  -3  -1    0.60    0.26
  11   3   2    8.21    0.49
  11   3   2    7.81    0.35
 -11   3  -2    8.87    0.67
 -11   3  -2    8.87    0.49
 -11  -3  -2    8.52    0.58
  11  -3   2    8.46    0.48
  11  -3   2    8.59    0.50
  11  -3   2    7.99    0.45
 -11  -3  -2    9.21    0.55
  11   3   3    5.31    0.42
 -11   3  -3    4.93    0.40
  11   3   3    3.99    0.14
 -11   3  -3    3.49    0.47
  11  -3   3    4.41    0.38
 -11  -3  -3    4.32    0.44
  11  -3   3    5.31    0.43
 -11  -3  -3    5.01    0.53
  11  -3   3    5.02    0.45
  11   3   4    9.91    0.56
 -11   3  -4    8.56    0.50
 -11   3  -4    7.94    0.47
  11   3   4    9.39    0.58
 -11   3  -4   10.21    0.81
 -11  -3  -4    8.91    0.57
  11  -3   4    9.54    0.54
 -11  -3  -4    9.88    0.74
  11  -3   4    8.04    0.50
  11  -3   4    8.49    0.53
 -11   3  -5    9.15    0.84
  11   3   5    8.73    0.57
 -11   3  -5    7.84    0.51
 -11   3  -5    8.16    0.51
  11   3   5    7.18    0.54
  11  -3   5    7.79    0.53
 -11  -3  -5    9.74    0.80
  11  -3   5    7.90    0.53
  11  -3   5    7.94    0.53
 -11  -3  -5    8.65    0.57
  11   3   6    0.95    0.29
 -11   3  -6    0.94    0.41
 -11   3  -6    0.83    0.29
 -11  -3  -6    1.03    0.46
  11  -3   6    0.88    0.31
 -11  -3  -6    1.50    0.35
  11   3   7    0.66    0.30
 -11   3  -7    0.62    0.35
 -11   3  -7    0.45    0.30
 -11  -3  -7    0.56    0.44
  11  -3   7    0.63    0.30
  11  -3   7    0.90    0.41
  11   3   8   -0.18    0.26
 -11   3  -8    0.10    0.38
 -11  -3  -8    0.37    0.39
  11  -3   8    0.01    0.27
 -11   4   7    0.07    0.24
  11  -4  -7   -0.58    0.35
 -11  -4   7    0.13    0.20
 -11   4   6    0.05    0.22
 -11  -4   6    0.28    0.24
  11  -4  -6   -0.24    0.35
 -11   4   5    0.06    0.24
 -11  -4   5    0.01    0.24
  11  -4  -5    0.57    0.28
  11  -4  -5   -0.04    0.30
 -11   4   4    0.69    0.26
  11   4  -4    1.69    0.29
 -11   4   4    1.62    0.31
  11   4  -4    0.92    0.19
  11  -4  -4    1.62    0.35
  11  -4  -4    0.77    0.34
 -11  -4   4    1.72    0.33
 -11   4   3    1.75    0.33
 -11   4   3    1.94    0.33
  11   4  -3    1.98    0.26
  11   4  -3    1.91    0.31
 -11  -4   3    1.87    0.30
 -11  -4   3    2.60    0.38
  11  -4  -3    2.13    0.37
  11  -4  -3    1.59    0.39
 -11   4   2   10.47    0.57
  11   4  -2   10.01    0.53
  11   4  -2   11.12    0.53
  11  -4  -2    9.33    0.65
  11  -4  -2   10.22    0.61
 -11  -4   2    9.49    0.43
 -11  -4   2   10.43    0.61
 -11  -4   2    9.21    0.50
  11   4  -1    3.01    0.36
  11   4  -1    2.83    0.34
 -11   4   1    2.68    0.36
 -11  -4   1    2.45    0.25
 -11  -4   1    2.70    0.39
 -11  -4   1    2.56    0.31
  11  -4  -1    2.80    0.40
  11  -4  -1    2.53    0.41
  11   4   0    6.59    0.47
 -11   4   0    6.89    0.70
  11   4   0    7.13    0.51
 -11   4   0    6.85    0.48
 -11  -4   0    6.81    0.54
  11  -4   0    6.64    0.56
 -11  -4   0    6.67    0.49
  11  -4   0    7.38    0.54
 -11  -4   0    6.17    0.42
  11   4   1    2.71    0.37
 -11   4  -1    1.92    0.41
 -11   4  -1    2.58    0.36
 -11  -4  -1    2.94    0.43
 -11  -4  -1    2.74    0.37
 -11  -4  -1    1.92    0.28
  11  -4   1    2.44    0.29
  11  -4   1    2.71    0.40
  11   4   2    9.56    0.58
 -11   4  -2   10.99    0.59
  11   4   2    9.88    0.44
 -11   4  -2   11.65    0.86
  11  -4   2   10.47    0.62
  11  -4   2    9.58    0.49
 -11  -4  -2    9.11    0.63
 -11  -4  -2   10.69    0.67
 -11   4  -3    1.98    0.34
  11   4   3    1.59    0.14
  11   4   3    1.49    0.14
  11   4   3    2.39    0.39
 -11   4  -3    1.39    0.40
 -11  -4  -3    1.67    0.39
 -11  -4  -3    2.66    0.47
  11  -4   3    1.93    0.28
  11  -4   3    1.94    0.37
 -11   4  -4    1.73    0.33
  11   4   4    1.26    0.34
 -11   4  -4    1.41    0.42
  11  -4   4    1.79    0.38
 -11  -4  -4    1.27    0.44
 -11  -4  -4    1.37    0.38
 -11   4  -5   -0.01    0.23
  11   4   5   -0.16    0.25
 -11   4  -5   -0.08    0.32
  11  -4   5    0.02    0.27
 -11  -4  -5   -0.41    0.34
 -11  -4  -5   -0.05    0.31
  11   4   6   -0.03    0.26
 -11   4  -6   -0.13    0.35
  11  -4   6    0.28    0.29
 -11  -4  -6   -0.01    0.27
 -11  -4  -6   -0.20    0.40
  11   4   7    0.50    0.30
 -11   4  -7    0.13    0.29
  11  -4   7   -0.02    0.27
 -11  -4  -7   -0.38    0.43
  11  -4   7    0.06    0.30
 -11   5   6    0.07    0.30
  11  -5  -6   -0.55    0.35
 -11  -5   6    0.18    0.31
 -11   5   5    0.33    0.32
  11  -5  -5    0.24    0.34
 -11  -5   5    0.25    0.30
 -11   5   4    0.36    0.29
  11  -5  -4   -0.01    0.30
 -11  -5   4    0.23    0.30
  11  -5  -4   -0.11    0.26
 -11   5   3    0.53    0.30
  11   5  -3    0.10    0.23
 -11  -5   3    0.69    0.32
  11  -5  -3    0.57    0.34
  11  -5  -3    0.30    0.35
 -11   5   2    0.54    0.29
  11   5  -2    0.77    0.28
  11  -5  -2    0.59    0.33
  11  -5  -2   -0.08    0.30
 -11  -5   2    0.60    0.33
  11   5  -1    3.17    0.41
 -11   5   1    2.87    0.42
 -11  -5   1    3.03    0.49
  11  -5  -1    2.52    0.42
 -11  -5   1    2.20    0.31
  11  -5  -1    2.71    0.46
 -11   5   0    0.51    0.29
 -11   5   0    0.19    0.36
  11   5   0    0.49    0.29
 -11  -5   0    0.40    0.20
 -11  -5   0    0.27    0.32
 -11  -5   0    0.30    0.22
  11  -5   0    0.39    0.32
 -11   5  -1    1.60    0.46
 -11   5  -1    2.66    0.39
  11   5   1    2.43    0.40
  11  -5   1    1.85    0.28
 -11  -5  -1    3.39    0.44
 -11  -5  -1    3.27    0.50
  11  -5   1    3.29    0.46
 -11   5  -2    0.07    0.37
 -11   5  -2    0.99    0.31
  11   5   2    0.48    0.31
 -11  -5  -2    0.70    0.33
 -11  -5  -2    0.90    0.40
  11  -5   2    0.46    0.32
  11   5   3    0.77    0.32
 -11   5  -3    0.03    0.35
 -11   5  -3    0.64    0.29
 -11  -5  -3    0.29    0.36
  11  -5   3   -0.06    0.27
 -11  -5  -3    0.14    0.35
  11   5   4    0.20    0.31
 -11   5  -4    0.43    0.28
 -11   5  -4   -0.02    0.36
 -11  -5  -4    0.42    0.37
 -11  -5  -4    0.19    0.34
  11  -5   4    0.13    0.33
  11   5   5    0.59    0.35
 -11   5  -5   -0.06    0.37
 -11  -5  -5    0.50    0.37
 -11  -5  -5    0.52    0.34
  11  -5   5    0.45    0.34
 -11   5  -6   -0.44    0.35
  11   5   6    0.38    0.40
 -11  -5  -6    0.09    0.48
  11  -5   6    0.29    0.34
 -11   6   4    0.05    0.36
  11  -6  -4    0.44    0.33
  11  -6  -4   -0.09    0.37
 -11  -6   4   -0.17    0.37
 -11   6   3    0.02    0.30
  11  -6  -3    0.27    0.37
 -11  -6   3    0.04    0.33
  11   6  -2    0.02    0.30
 -11   6   2    0.38    0.32
 -11  -6   2    0.42    0.37
  11  -6  -2    0.25    0.38
 -11   6   1   -0.44    0.26
  11   6  -1    0.33    0.31
  11  -6  -1    0.21    0.37
 -11  -6   1    0.01    0.34
 -11   6   0   -0.01    0.31
  11   6   0    0.13    0.32
  11  -6   0   -0.07    0.35
 -11  -6   0    0.42    0.38
 -11  -6   0    0.10    0.25
 -11   6  -1    0.30    0.32
  11   6   1    0.24    0.31
 -11   6  -1   -0.02    0.42
 -11  -6  -1    0.33    0.39
 -11  -6  -1    0.18    0.31
  11  -6   1   -0.53    0.30
 -11   6  -2    0.58    0.47
 -11   6  -2    0.47    0.33
  11   6   2    0.34    0.35
  11  -6   2    1.10    0.44
 -11  -6  -2    0.57    0.43
 -11  -6  -2    0.06    0.33
 -11   6  -3   -0.84    0.40
 -11   6  -3   -0.17    0.28
  11   6   3   -0.31    0.30
 -11  -6  -3    0.05    0.34
  11  -6   3    0.18    0.36
 -11  -6  -3   -0.05    0.38
 -11   6  -4   -0.82    0.39
  11   6   4    0.30    0.34
 -11   6  -4    0.10    0.30
  11  -6   4    0.43    0.45
 -11  -6  -4   -0.58    0.36
 -11  -6  -4    0.04    0.39
  11   7  -1   -0.01    0.34
 -11   7   1   -0.12    0.33
  11  -7  -1   -0.23    0.38
 -11  -7   1    0.13    0.44
  11   7   0   -0.48    0.32
 -11   7   0    0.26    0.37
 -11  -7   0   -0.34    0.41
  11  -7   0   -0.60    0.38
  11   7   1   -0.27    0.33
 -11   7  -1   -0.45    0.31
 -11  -7  -1    0.15    0.45
  11  -7   1    0.32    0.45
  12   0  -9   -0.02    0.35
  12   0  -9   -0.09    0.29
  12   0  -8    0.27    0.38
  12   0  -7    0.65    0.35
  12   0  -6    1.52    0.13
  12   0  -6    0.98    0.36
 -12   0   6    1.49    0.13
 -12   0   6    1.53    0.13
  12   0  -5   10.89    0.38
  12   0  -5   12.10    0.69
 -12   0   5   11.64    0.38
  12   0  -5   12.37    0.39
  12   0  -4    3.12    0.41
  12   0  -4    2.88    0.23
 -12   0   4    3.17    0.24
  12   0  -4    2.96    0.22
 -12   0   4    3.00    0.22
  12   0  -3   22.59    0.87
  12   0  -3   23.36    0.75
 -12   0   3   22.84    0.63
  12   0  -3   23.23    0.62
 -12   0   3   23.98    0.62
  12   0  -3   22.04    0.63
  12   0  -2   32.31    1.01
 -12   0   2   30.77    0.98
  12   0  -2   33.06    0.82
 -12   0   2   32.45    0.81
  12   0  -2   31.56    0.79
  12   0  -2   32.10    0.90
 -12   0   2   31.79    0.78
 -12   0   1    9.03    0.38
  12   0  -1    8.42    0.38
 -12   0   1    8.52    0.46
  12   0  -1    8.54    0.47
  12   0  -1    8.69    0.44
  12   0  -1    9.13    0.40
 -12   0   1    8.90    0.39
  12   0  -1    8.35    0.38
 -12   0   1    8.97    0.39
  12   0   0    0.84    0.15
  12   0   0    0.91    0.18
 -12   0   0    0.83    0.15
 -12   0   0    1.20    0.20
 -12   0   0    0.83    0.19
  12   0   0    0.79    0.18
  12   0   0    0.96    0.18
 -12   0   0    1.03    0.19
 -12   0   0    0.74    0.16
  12   0   0    0.80    0.19
 -12   0  -1    8.68    0.46
  12   0   1    8.25    0.46
 -12   0  -1    8.08    0.41
 -12   0  -1    8.50    0.46
  12   0   1    8.44    0.42
  12   0   1    8.74    0.42
  12   0   1    7.95    0.44
 -12   0  -1    8.45    0.41
 -12   0  -1    8.62    0.39
  12   0   1    8.38    0.40
  12   0   2   33.77    0.89
 -12   0  -2   32.04    0.84
 -12   0  -2   31.45    0.87
  12   0   2   31.98    0.88
  12   0   2   30.94    0.99
  12   0   2   30.67    0.84
 -12   0  -2   31.73    1.11
 -12   0  -2   31.21    0.95
 -12   0  -2   32.56    0.88
  12   0   2   32.52    1.14
 -12   0  -3   22.60    0.85
  12   0   3   23.73    0.75
 -12   0  -3   24.02    0.73
  12   0   3   23.78    0.73
 -12   0  -3   23.68    1.02
  12   0   3   24.24    0.91
  12   0   3   24.38    0.72
 -12   0  -3   22.68    0.73
 -12   0  -4    3.17    0.30
  12   0   4    3.49    0.36
  12   0   4    2.74    0.31
 -12   0  -4    3.11    0.33
 -12   0  -4    2.32    0.40
 -12   0  -4    2.70    0.38
 -12   0  -5   11.51    0.54
 -12   0  -5   13.06    0.92
  12   0   5   11.22    0.55
 -12   0  -5   11.86    0.53
  12   0   5   12.33    0.55
 -12   0  -5   11.19    0.71
  12   0   6    1.39    0.34
 -12   0  -6    1.51    0.36
 -12   0  -6    0.70    0.25
  12   0   6    1.63    0.28
  12   0   6    1.53    0.29
 -12   0  -6    1.59    0.46
 -12   0  -6    1.60    0.28
 -12   0  -7    0.07    0.34
 -12   0  -7    0.11    0.26
  12   0   7    0.76    0.32
  12   0   7    0.59    0.24
 -12   0  -8    0.12    0.38
 -12   0  -8    0.02    0.38
  12   0   8    0.32    0.25
  12   0   8    0.41    0.34
  12   0   9    0.10    0.24
 -12   0  -9   -0.48    0.40
 -12   0  -9   -0.29    0.42
  12   1  -8    0.32    0.40
  12   1  -8    0.43    0.30
  12  -1  -8   -0.17    0.31
  12   1  -7    1.54    0.45
 -12   1   7    1.21    0.10
  12   1  -7    0.99    0.32
  12  -1  -7    1.00    0.38
 -12   1   6    1.32    0.16
  12   1  -6    1.42    0.12
  12   1  -6    1.08    0.29
  12   1  -6    1.36    0.40
 -12   1   6    1.80    0.19
  12  -1  -6    1.32    0.38
 -12  -1   6    1.40    0.12
 -12  -1   6    1.46    0.13
 -12   1   5    0.35    0.13
  12   1  -5    0.23    0.12
  12   1  -5    0.52    0.25
  12   1  -5    0.48    0.12
 -12   1   5    0.40    0.14
 -12  -1   5    0.20    0.10
  12  -1  -5    0.13    0.27
 -12  -1   5    0.33    0.12
  12  -1  -5    0.40    0.14
  12   1  -4    3.11    0.22
 -12   1   4    3.70    0.27
  12   1  -4    3.50    0.25
  12   1  -4    3.03    0.42
 -12   1   4    3.22    0.24
  12   1  -4    3.26    0.34
 -12  -1   4    3.16    0.23
  12  -1  -4    3.12    0.41
 -12  -1   4    3.06    0.25
  12  -1  -4    3.16    0.24
  12   1  -3    8.51    0.56
  12   1  -3    7.70    0.37
  12   1  -3    7.81    0.33
 -12   1   3    8.11    0.36
 -12   1   3    7.72    0.36
  12   1  -3    8.18    0.34
  12  -1  -3    7.83    0.36
 -12  -1   3    8.16    0.35
 -12  -1   3    8.08    0.37
  12  -1  -3    8.31    0.38
  12  -1  -3    8.38    0.54
  12  -1  -3    8.25    0.49
  12   1  -2   38.81    1.04
  12   1  -2   38.08    0.88
  12   1  -2   38.64    1.16
  12   1  -2   39.27    0.91
 -12   1   2   37.36    1.12
  12   1  -2   37.79    0.94
 -12   1   2   38.22    0.92
 -12   1   2   38.49    0.93
  12  -1  -2   39.09    1.16
  12  -1  -2   40.10    0.95
  12  -1  -2   38.17    0.93
 -12  -1   2   39.22    0.91
  12  -1  -2   39.70    1.16
  12   1  -1   26.25    0.71
 -12   1   1   24.92    0.86
 -12   1   1   24.57    0.70
  12   1  -1   25.32    0.85
 -12   1   1   25.49    0.72
  12   1  -1   25.45    0.73
  12   1  -1   25.79    0.79
 -12   1   1   24.66    0.84
  12  -1  -1   25.68    0.86
 -12  -1   1   25.01    0.69
  12  -1  -1   25.80    0.80
  12  -1  -1   25.70    0.72
  12  -1  -1   25.82    0.72
  12  -1  -1   27.89    0.89
 -12  -1   1   25.57    0.74
 -12   1   0   53.57    1.36
  12   1   0   53.19    1.31
 -12   1   0   51.68    1.20
 -12   1   0   52.44    1.48
  12   1   0   51.66    1.32
 -12   1   0   54.76    1.20
  12   1   0   53.21    1.23
  12   1   0   51.67    1.18
  12  -1   0   52.82    1.20
 -12  -1   0   55.78    1.32
 -12  -1   0   54.19    1.18
 -12  -1   0   52.83    1.23
  12  -1   0   54.65    1.51
 -12  -1   0   53.94    1.33
 -12  -1   0   53.48    1.30
  12  -1   0   54.93    1.37
  12  -1   0   53.74    1.31
  12  -1   0   52.40    1.20
 -12   1  -1   25.01    0.81
  12   1   1   24.73    0.83
  12   1   1   25.22    0.73
  12   1   1   25.34    0.75
 -12   1  -1   26.47    0.93
 -12   1  -1   26.57    0.74
 -12   1  -1   24.47    0.74
  12   1   1   25.03    0.76
 -12   1  -1   26.43    0.80
  12  -1   1   24.79    0.81
 -12  -1  -1   26.05    0.73
  12  -1   1   25.50    0.75
  12  -1   1   24.39    0.73
  12  -1   1   24.99    0.81
 -12  -1  -1   25.62    0.78
 -12  -1  -1   25.33    0.74
  12  -1   1   25.27    0.95
 -12  -1  -1   26.28    0.85
 -12  -1  -1   26.21    0.85
  12   1   2   38.24    1.03
 -12   1  -2   38.08    0.99
 -12   1  -2   37.80    1.05
  12   1   2   39.08    1.17
  12   1   2   38.04    0.98
  12   1   2   37.98    0.95
 -12   1  -2   38.64    0.97
 -12   1  -2   40.77    1.32
 -12   1  -2   38.72    1.08
  12  -1   2   38.77    1.33
 -12  -1  -2   37.34    1.02
  12  -1   2   38.17    1.05
 -12  -1  -2   38.86    1.26
 -12  -1  -2   38.07    0.95
  12  -1   2   38.10    0.99
  12  -1   2   37.43    1.08
  12  -1   2   39.73    1.01
 -12  -1  -2   40.42    1.16
 -12  -1  -2   39.04    0.98
  12   1   3    7.18    0.43
  12   1   3    7.78    0.34
 -12   1  -3    8.16    0.49
 -12   1  -3    8.63    0.62
 -12   1  -3    8.65    0.50
 -12   1  -3    8.26    0.43
  12   1   3    8.00    0.42
  12  -1   3    8.55    0.45
  12  -1   3    8.19    0.44
  12  -1   3    7.52    0.42
 -12  -1  -3    8.15    0.56
  12  -1   3    7.73    0.49
 -12  -1  -3    8.07    0.60
 -12  -1  -3    8.15    0.46
 -12  -1  -3    7.65    0.34
 -12   1  -4    3.14    0.43
  12   1   4    3.14    0.35
  12   1   4    4.06    0.38
 -12   1  -4    3.03    0.34
  12   1   4    3.07    0.32
 -12   1  -4    3.00    0.33
 -12   1  -4    3.31    0.38
  12  -1   4    3.62    0.35
 -12  -1  -4    3.32    0.44
 -12  -1  -4    3.29    0.24
  12  -1   4    3.45    0.35
 -12  -1  -4    3.48    0.36
 -12  -1  -4    2.65    0.42
  12   1   5    0.63    0.23
 -12   1  -5   -0.15    0.24
 -12   1  -5    0.69    0.23
  12   1   5    0.38    0.21
 -12   1  -5   -0.03    0.26
 -12   1  -5    0.37    0.26
  12   1   5    0.57    0.24
  12  -1   5    0.27    0.22
 -12  -1  -5    0.35    0.21
  12  -1   5    0.26    0.17
 -12  -1  -5    0.96    0.36
 -12  -1  -5    0.33    0.30
 -12  -1  -5    0.29    0.12
  12   1   6    1.30    0.30
 -12   1  -6    1.30    0.27
  12   1   6    1.57    0.30
 -12   1  -6    1.55    0.39
 -12   1  -6    1.23    0.41
  12   1   6    1.25    0.30
  12  -1   6    1.93    0.30
 -12  -1  -6    1.82    0.32
 -12  -1  -6    1.81    0.47
  12  -1   6    1.87    0.38
  12  -1   6    1.33    0.29
 -12  -1  -6    1.70    0.48
  12   1   7    1.84    0.33
 -12   1  -7    1.30    0.39
  12   1   7    1.67    0.35
 -12   1  -7    1.59    0.50
  12  -1   7    1.29    0.38
 -12  -1  -7    1.46    0.49
  12  -1   7    1.66    0.31
 -12  -1  -7    1.75    0.45
  12   1   8   -0.30    0.20
 -12   1  -8   -0.09    0.33
 -12   1  -8    0.41    0.43
  12   1   8    0.09    0.27
 -12  -1  -8    0.03    0.44
 -12  -1  -8    0.23    0.31
  12  -1   8    0.03    0.24
  12  -1   8    0.11    0.32
  12   2  -8    0.43    0.40
  12  -2  -8    0.09    0.31
  12   2  -7    0.33    0.24
  12   2  -7    0.13    0.37
 -12   2   7    0.44    0.17
  12  -2  -7    0.35    0.30
  12   2  -6    1.06    0.42
 -12   2   6    1.31    0.22
  12   2  -6    1.14    0.25
 -12  -2   6    1.01    0.16
  12  -2  -6    0.95    0.34
  12   2  -5    8.03    0.48
 -12   2   5    8.32    0.41
  12   2  -5    9.38    0.72
  12   2  -5    8.88    0.35
 -12   2   5    9.26    0.42
  12  -2  -5    8.67    0.44
  12  -2  -5    9.23    0.65
 -12  -2   5    8.63    0.38
 -12  -2   5    6.74    0.32
 -12   2   4    5.20    0.35
  12   2  -4    4.99    0.37
  12   2  -4    5.02    0.29
  12   2  -4    4.81    0.53
 -12   2   4    4.77    0.32
  12   2  -4    3.99    0.38
  12   2  -4    4.96    0.30
  12  -2  -4    4.85    0.50
  12  -2  -4    5.22    0.36
 -12  -2   4    5.36    0.30
 -12  -2   4    5.03    0.34
  12   2  -3    0.77    0.17
 -12   2   3    0.71    0.19
  12   2  -3    0.52    0.16
  12   2  -3    0.57    0.22
  12   2  -3    0.47    0.25
 -12   2   3    0.84    0.21
  12  -2  -3    0.64    0.19
 -12  -2   3    0.86    0.21
  12  -2  -3    0.51    0.27
 -12  -2   3    0.58    0.16
  12   2  -2   12.33    0.44
  12   2  -2   13.14    0.49
  12   2  -2   13.58    0.56
  12   2  -2   13.69    0.66
 -12   2   2   13.33    0.52
 -12   2   2   13.04    0.51
  12  -2  -2   14.42    0.56
  12  -2  -2   12.54    0.65
 -12  -2   2   13.47    0.49
  12  -2  -2   13.96    0.67
 -12  -2   2   13.61    0.56
  12   2  -1   17.68    0.59
  12   2  -1   17.32    0.66
 -12   2   1   18.84    0.80
  12   2  -1   17.85    0.64
 -12   2   1   17.55    0.60
 -12   2   1   17.94    0.73
 -12   2   1   18.42    0.62
  12   2  -1   18.60    0.72
  12  -2  -1   17.52    0.74
  12  -2  -1   18.09    0.77
 -12  -2   1   18.20    0.66
  12  -2  -1   17.91    0.63
  12  -2  -1   17.06    0.66
 -12  -2   1   18.46    0.60
 -12  -2   1   17.11    0.63
 -12   2   0    4.91    0.45
 -12   2   0    4.63    0.40
  12   2   0    4.85    0.38
  12   2   0    4.85    0.35
  12   2   0    5.47    0.36
 -12   2   0    4.95    0.33
 -12   2   0    4.75    0.33
  12   2   0    4.63    0.33
 -12  -2   0    5.04    0.33
  12  -2   0    5.05    0.36
  12  -2   0    4.80    0.42
 -12  -2   0    4.51    0.25
 -12  -2   0    5.08    0.39
  12  -2   0    4.47    0.34
 -12  -2   0    4.65    0.37
  12  -2   0    4.68    0.41
  12  -2   0    4.35    0.33
  12   2   1   17.30    0.72
 -12   2  -1   18.15    0.73
 -12   2  -1   18.08    0.63
 -12   2  -1   17.32    0.61
 -12   2  -1   18.74    0.83
  12   2   1   16.36    0.60
  12   2   1   17.76    0.67
  12   2   1   17.08    0.59
  12  -2   1   18.02    0.63
 -12  -2  -1   17.43    0.69
 -12  -2  -1   16.77    0.61
 -12  -2  -1   17.63    0.69
  12  -2   1   17.74    0.80
  12  -2   1   19.03    0.74
  12  -2   1   17.46    0.65
 -12  -2  -1   17.81    0.67
  12  -2   1   16.92    0.63
  12   2   2   12.97    0.59
  12   2   2   12.77    0.46
  12   2   2   13.55    0.56
 -12   2  -2   13.17    0.74
 -12   2  -2   13.13    0.56
 -12   2  -2   13.92    0.57
 -12  -2  -2   13.24    0.60
 -12  -2  -2   14.02    0.68
  12  -2   2   13.34    0.58
  12  -2   2   13.69    0.58
  12  -2   2   14.13    0.64
  12  -2   2   13.48    0.56
  12   2   3    0.63    0.12
  12   2   3    0.83    0.24
 -12   2  -3    0.48    0.25
  12   2   3    0.38    0.20
 -12   2  -3    0.51    0.21
 -12   2  -3    0.64    0.22
  12   2   3    0.47    0.14
  12  -2   3    0.50    0.22
  12  -2   3    0.71    0.22
 -12  -2  -3    0.58    0.28
  12  -2   3    0.41    0.20
 -12  -2  -3    0.32    0.22
 -12   2  -4    4.52    0.38
  12   2   4    5.05    0.34
 -12   2  -4    5.41    0.43
  12   2   4    4.92    0.43
  12   2   4    4.99    0.40
 -12   2  -4    5.01    0.54
 -12  -2  -4    5.62    0.59
 -12  -2  -4    4.40    0.44
  12  -2   4    4.81    0.40
  12  -2   4    4.97    0.46
  12  -2   4    4.53    0.40
 -12   2  -5    9.25    0.82
 -12   2  -5    9.03    0.52
  12   2   5    8.82    0.54
  12   2   5    8.34    0.48
 -12   2  -5    9.00    0.57
  12   2   5    9.60    0.55
 -12  -2  -5    9.45    0.78
 -12  -2  -5    8.52    0.54
  12  -2   5    8.97    0.55
 -12  -2  -5   10.36    0.87
  12  -2   5    8.81    0.53
 -12   2  -6    1.09    0.27
 -12   2  -6    1.33    0.35
  12   2   6    1.43    0.31
 -12   2  -6    1.00    0.40
  12   2   6    1.19    0.27
  12  -2   6    1.31    0.31
 -12  -2  -6    1.26    0.32
 -12  -2  -6    0.50    0.39
 -12  -2  -6    1.70    0.41
 -12   2  -7   -0.05    0.28
 -12   2  -7    0.55    0.40
  12   2   7    0.64    0.28
 -12  -2  -7    0.42    0.37
 -12  -2  -7    0.44    0.43
  12  -2   7    0.11    0.22
  12  -2   7    0.10    0.33
  12   2   8    0.55    0.28
 -12   2  -8   -0.30    0.29
 -12   2  -8   -0.15    0.36
  12  -2   8    0.10    0.25
 -12  -2  -8   -0.52    0.21
 -12  -2  -8    0.05    0.43
  12  -2   8    0.33    0.37
  12   3  -8   -0.30    0.41
 -12   3   8    0.02    0.18
  12  -3  -8   -0.45    0.34
 -12   3   7    0.00    0.18
 -12  -3   7    0.07    0.12
  12  -3  -7   -0.29    0.29
 -12   3   6    0.30    0.20
 -12  -3   6   -0.18    0.16
  12  -3  -6   -0.43    0.26
 -12   3   5    0.67    0.24
  12   3  -5    0.25    0.14
  12   3  -5    0.03    0.22
  12  -3  -5    0.61    0.34
 -12  -3   5    0.02    0.20
  12  -3  -5    0.25    0.21
  12   3  -4    1.14    0.22
 -12   3   4    1.44    0.28
  12   3  -4    0.93    0.14
 -12   3   4    0.97    0.24
  12   3  -4    0.88    0.25
  12  -3  -4    1.33    0.36
 -12  -3   4    1.13    0.22
 -12  -3   4    1.26    0.27
  12  -3  -4    1.60    0.31
  12   3  -3    4.12    0.35
 -12   3   3    4.61    0.38
 -12   3   3    4.61    0.39
  12   3  -3    5.18    0.35
 -12  -3   3    4.38    0.34
  12  -3  -3    4.64    0.51
 -12  -3   3    4.87    0.42
  12  -3  -3    4.60    0.40
  12   3  -2    5.33    0.37
 -12   3   2    4.73    0.39
  12   3  -2    5.69    0.40
 -12   3   2    5.33    0.39
  12  -3  -2    4.73    0.50
  12  -3  -2    4.88    0.41
 -12  -3   2    5.16    0.38
 -12  -3   2    5.82    0.46
  12   3  -1    0.28    0.18
 -12   3   1    0.76    0.27
 -12   3   1    0.61    0.22
 -12   3   1    0.07    0.18
  12   3  -1    0.62    0.20
 -12  -3   1    0.75    0.24
 -12  -3   1    0.57    0.20
  12  -3  -1    0.87    0.29
 -12  -3   1    0.66    0.22
 -12  -3   1    0.44    0.06
  12  -3  -1    0.13    0.21
  12   3   0    3.24    0.33
  12   3   0    3.19    0.36
 -12   3   0    3.41    0.35
 -12   3   0    2.92    0.40
  12   3   0    2.70    0.31
  12  -3   0    3.26    0.40
 -12  -3   0    2.66    0.24
  12  -3   0    2.55    0.29
 -12  -3   0    3.05    0.37
 -12  -3   0    3.87    0.36
  12  -3   0    3.58    0.37
 -12  -3   0    2.94    0.34
  12   3   1    0.73    0.18
 -12   3  -1    0.52    0.21
  12   3   1    0.49    0.23
 -12   3  -1    1.13    0.31
  12  -3   1    0.15    0.23
  12  -3   1    0.69    0.21
 -12  -3  -1    0.58    0.25
 -12  -3  -1    0.73    0.25
  12  -3   1    0.47    0.23
 -12   3  -2    5.62    0.42
  12   3   2    4.91    0.38
 -12   3  -2    4.78    0.50
  12   3   2    4.88    0.30
 -12  -3  -2    4.61    0.43
 -12  -3  -2    5.44    0.50
  12  -3   2    5.27    0.43
  12  -3   2    5.05    0.37
 -12   3  -3    4.02    0.51
 -12   3  -3    4.82    0.41
  12   3   3    4.16    0.41
  12   3   3    4.15    0.18
 -12  -3  -3    4.53    0.52
  12  -3   3    4.74    0.41
  12  -3   3    4.79    0.45
 -12  -3  -3    5.08    0.50
  12  -3   3    5.63    0.48
 -12   3  -4    0.62    0.28
 -12   3  -4    1.10    0.30
 -12   3  -4    1.11    0.27
  12   3   4    0.83    0.28
  12  -3   4    0.90    0.25
  12  -3   4    1.22    0.30
 -12  -3  -4    1.42    0.42
 -12  -3  -4    1.27    0.33
  12  -3   4    1.49    0.31
 -12   3  -5    0.48    0.25
 -12   3  -5    0.13    0.22
 -12   3  -5    0.45    0.34
  12   3   5    0.41    0.25
 -12  -3  -5    0.11    0.28
  12  -3   5    0.31    0.24
 -12  -3  -5    0.89    0.45
  12  -3   5    0.41    0.28
 -12   3  -6   -0.04    0.25
 -12   3  -6    0.15    0.31
  12   3   6   -0.05    0.23
 -12  -3  -6    0.50    0.28
 -12  -3  -6   -0.14    0.35
  12  -3   6    0.38    0.25
 -12   3  -7   -0.62    0.25
  12   3   7   -0.13    0.24
 -12   3  -7   -0.13    0.34
  12  -3   7    0.22    0.28
 -12  -3  -7   -0.44    0.38
  12  -3   7    0.06    0.33
  12   3   8    0.19    0.29
 -12   3  -8    0.05    0.41
 -12  -3  -8   -0.18    0.44
  12  -3   8    0.02    0.30
 -12  -3  -8    0.24    0.46
 -12   4   7    0.35    0.26
 -12  -4   7    0.35    0.22
  12  -4  -7   -0.79    0.32
 -12   4   6    0.63    0.27
 -12  -4   6    0.38    0.25
  12  -4  -6    0.45    0.36
 -12   4   5    0.93    0.30
  12  -4  -5    0.39    0.35
 -12  -4   5    0.67    0.28
  12   4  -4    0.37    0.23
 -12   4   4    0.33    0.26
 -12   4   4    0.44    0.27
  12  -4  -4    0.53    0.30
 -12  -4   4    0.65    0.26
  12  -4  -4    0.13    0.32
  12   4  -3    0.71    0.21
 -12   4   3    0.75    0.28
  12   4  -3    0.87    0.25
  12  -4  -3    0.68    0.34
 -12  -4   3    0.35    0.28
 -12  -4   3    0.89    0.24
  12  -4  -3    1.07    0.31
  12   4  -2    1.09    0.24
  12   4  -2    1.48    0.29
 -12   4   2    1.49    0.31
 -12  -4   2    0.88    0.25
 -12  -4   2    1.62    0.34
 -12  -4   2    0.66    0.12
  12  -4  -2    1.15    0.37
  12  -4  -2    1.37    0.33
  12   4  -1    2.23    0.32
 -12   4   1    2.41    0.36
  12   4  -1    2.19    0.33
 -12  -4   1    1.75    0.29
 -12  -4   1    1.57    0.18
  12  -4  -1    2.28    0.41
 -12  -4   1    2.12    0.38
  12  -4  -1    1.87    0.33
  12   4   0    7.13    0.49
  12   4   0    6.57    0.52
 -12   4   0    7.07    0.50
 -12   4   0    7.48    0.73
 -12  -4   0    7.36    0.56
 -12  -4   0    6.04    0.46
  12  -4   0    7.32    0.55
 -12  -4   0    5.76    0.41
  12  -4   0    6.32    0.57
  12  -4   0    5.82    0.40
 -12   4  -1    1.52    0.40
  12   4   1    2.03    0.28
 -12   4  -1    2.43    0.36
  12   4   1    1.62    0.29
 -12  -4  -1    2.41    0.38
  12  -4   1    1.59    0.26
 -12  -4  -1    1.31    0.24
 -12  -4  -1    1.52    0.34
  12  -4   1    1.88    0.37
  12   4   2    0.94    0.19
 -12   4  -2    0.76    0.36
 -12   4  -2    1.34    0.31
  12   4   2    1.49    0.33
  12  -4   2    1.11    0.32
 -12  -4  -2    1.18    0.35
 -12  -4  -2    2.05    0.38
  12  -4   2    0.80    0.23
 -12   4  -3    0.66    0.36
 -12   4  -3    0.55    0.26
  12   4   3    0.77    0.11
  12   4   3    0.66    0.10
  12   4   3    0.80    0.30
 -12  -4  -3    0.99    0.35
 -12  -4  -3    0.21    0.31
  12  -4   3    0.54    0.21
  12  -4   3    0.93    0.32
 -12   4  -4    0.41    0.26
  12   4   4    0.51    0.29
 -12   4  -4    0.63    0.36
 -12  -4  -4    0.18    0.34
 -12  -4  -4    0.44    0.31
  12  -4   4    0.21    0.28
 -12   4  -5    0.58    0.38
 -12   4  -5    1.27    0.33
  12   4   5    0.80    0.32
  12  -4   5    0.43    0.34
 -12  -4  -5    1.26    0.38
 -12  -4  -5    1.27    0.49
 -12   4  -6   -0.31    0.33
  12   4   6    0.17    0.31
 -12  -4  -6    0.22    0.31
 -12  -4  -6    0.02    0.42
  12  -4   6    0.58    0.34
  12   4   7   -0.07    0.31
 -12   4  -7   -0.04    0.38
 -12  -4  -7   -0.07    0.37
  12  -4   7   -0.01    0.28
 -12   5   6    0.47    0.29
  12  -5  -6   -0.43    0.38
 -12  -5   6   -0.14    0.27
 -12   5   5    0.80    0.33
 -12  -5   5    0.32    0.31
  12  -5  -5   -0.32    0.37
 -12   5   4    1.17    0.37
  12  -5  -4   -0.05    0.35
 -12  -5   4    0.75    0.35
  12  -5  -4    1.00    0.35
  12   5  -3    0.19    0.26
 -12   5   3   -0.03    0.26
  12  -5  -3    0.39    0.33
  12  -5  -3   -0.12    0.29
 -12  -5   3    0.08    0.31
 -12   5   2    1.01    0.32
  12   5  -2    0.89    0.29
 -12  -5   2    0.81    0.35
  12  -5  -2    0.00    0.30
  12  -5  -2    0.48    0.34
  12   5  -1    1.69    0.34
 -12   5   1    2.25    0.40
 -12  -5   1    1.67    0.41
  12  -5  -1    1.22    0.33
 -12  -5   1    1.41    0.29
  12  -5  -1    1.17    0.38
 -12   5   0   -0.02    0.25
 -12   5   0    0.09    0.36
  12   5   0    0.55    0.29
  12  -5   0    1.00    0.35
 -12  -5   0    0.33    0.33
 -12  -5   0    0.02    0.25
 -12   5  -1    1.67    0.36
  12   5   1    2.28    0.39
 -12   5  -1    0.91    0.43
 -12  -5  -1    1.58    0.37
  12  -5   1    1.69    0.41
 -12  -5  -1    1.25    0.40
  12   5   2    1.27    0.36
 -12   5  -2    1.00    0.32
  12   5   2    0.41    0.19
 -12   5  -2    0.40    0.39
 -12  -5  -2    0.41    0.31
 -12  -5  -2    0.54    0.35
  12  -5   2    0.60    0.35
 -12   5  -3    0.01    0.25
  12   5   3    0.25    0.31
 -12   5  -3   -0.68    0.30
 -12  -5  -3    0.46    0.36
 -12  -5  -3    0.03    0.34
  12  -5   3   -0.19    0.29
 -12   5  -4    0.93    0.33
  12   5   4    0.70    0.34
 -12   5  -4    0.46    0.42
 -12  -5  -4    0.56    0.40
 -12  -5  -4    0.88    0.38
  12  -5   4    0.57    0.35
  12   5   5    0.17    0.31
 -12   5  -5   -0.25    0.35
  12  -5   5    0.39    0.34
 -12  -5  -5    0.08    0.41
 -12  -5  -5    0.65    0.40
 -12   5  -6   -0.07    0.31
  12   5   6    0.05    0.33
  12  -5   6   -0.15    0.37
 -12  -5  -6    1.06    0.59
 -12   6   4   -0.20    0.33
  12  -6  -4   -0.01    0.31
 -12  -6   4    0.55    0.40
 -12   6   3    0.01    0.30
  12  -6  -3    0.52    0.33
 -12  -6   3   -0.47    0.30
  12  -6  -3   -0.30    0.34
 -12   6   2   -0.22    0.28
  12   6  -2    0.24    0.30
  12  -6  -2    0.17    0.37
 -12  -6   2    0.11    0.36
  12   6  -1    0.42    0.30
 -12   6   1   -0.20    0.31
  12  -6  -1    0.23    0.36
 -12  -6   1   -0.59    0.30
 -12   6   0   -0.04    0.29
  12   6   0   -0.01    0.31
 -12  -6   0   -0.33    0.34
 -12  -6   0   -0.46    0.24
  12  -6   0    0.35    0.39
 -12   6  -1   -0.14    0.42
 -12   6  -1    0.21    0.31
  12   6   1    0.10    0.30
 -12  -6  -1    0.03    0.31
  12  -6   1    0.12    0.37
 -12  -6  -1   -0.10    0.33
 -12   6  -2   -0.13    0.43
 -12   6  -2   -0.23    0.28
  12   6   2    0.09    0.32
 -12  -6  -2    0.77    0.43
 -12  -6  -2   -0.37    0.32
  12  -6   2   -0.09    0.35
 -12   6  -3   -0.84    0.42
 -12   6  -3   -0.10    0.31
  12   6   3   -0.10    0.25
 -12  -6  -3   -0.11    0.33
  12  -6   3   -0.50    0.32
 -12  -6  -3   -0.21    0.35
  12   6   4   -0.38    0.31
 -12   6  -4    0.08    0.32
 -12   6  -4   -0.61    0.42
  12  -6   4   -0.08    0.39
 -12  -6  -4    0.07    0.37
 -12  -6  -4   -0.17    0.43
  13   0  -8   -0.10    0.30
  13   0  -7    0.04    0.30
  13   0  -6    0.10    0.11
 -13   0   6   -0.16    0.09
 -13   0   6    0.01    0.09
  13   0  -6    0.07    0.28
 -13   0   5    0.16    0.13
 -13   0   5   -0.03    0.06
  13   0  -5    0.49    0.30
  13   0  -5   -0.06    0.11
 -13   0   4    0.09    0.12
  13   0  -4   -0.09    0.23
 -13   0   4    0.02    0.13
  13   0  -4    0.07    0.12
 -13   0   3    0.06    0.12
  13   0  -3   -0.05    0.12
  13   0  -3   -0.05    0.11
  13   0  -3    0.12    0.17
  13   0  -3    0.17    0.13
 -13   0   3    0.02    0.12
  13   0  -2    0.12    0.12
  13   0  -2    0.19    0.20
 -13   0   2    0.21    0.17
  13   0  -2    0.04    0.09
 -13   0   2    0.12    0.15
 -13   0   2    0.12    0.12
  13   0  -2    0.01    0.11
  13   0  -2    0.15    0.13
 -13   0   1    0.13    0.13
 -13   0   1    0.03    0.11
  13   0  -1   -0.06    0.12
  13   0  -1    0.02    0.13
 -13   0   1    0.02    0.15
 -13   0   1   -0.12    0.13
  13   0  -1   -0.05    0.12
  13   0  -1    0.13    0.09
  13   0  -1    0.20    0.13
 -13   0   0   -0.02    0.10
 -13   0   0    0.11    0.13
  13   0   0   -0.21    0.12
  13   0   0   -0.06    0.08
 -13   0   0   -0.14    0.13
  13   0   0    0.00    0.16
 -13   0   0   -0.07    0.11
  13   0   0   -0.21    0.13
  13   0   0   -0.21    0.12
 -13   0  -1   -0.17    0.12
 -13   0  -1    0.11    0.13
  13   0   1    0.21    0.15
 -13   0  -1    0.10    0.15
 -13   0  -1    0.12    0.19
  13   0   1    0.15    0.12
  13   0   1    0.15    0.16
  13   0   1    0.16    0.14
 -13   0  -1    0.07    0.12
  13   0   1   -0.02    0.15
  13   0   2    0.35    0.15
  13   0   2    0.01    0.14
  13   0   2    0.07    0.15
  13   0   2    0.17    0.18
 -13   0  -2    0.16    0.14
 -13   0  -2    0.18    0.13
 -13   0  -2    0.09    0.15
 -13   0  -2    0.35    0.18
 -13   0  -2    0.05    0.14
  13   0   2    0.16    0.17
 -13   0  -3   -0.15    0.15
 -13   0  -3    0.14    0.19
  13   0   3    0.14    0.15
  13   0   3    0.03    0.16
 -13   0  -3   -0.12    0.19
  13   0   3    0.09    0.16
 -13   0  -3   -0.10    0.14
  13   0   4   -0.24    0.15
 -13   0  -4    0.27    0.25
 -13   0  -4    0.10    0.20
 -13   0  -4    0.23    0.17
  13   0   4    0.18    0.19
 -13   0  -4    0.10    0.24
 -13   0  -5   -0.12    0.18
 -13   0  -5    0.23    0.28
 -13   0  -5    0.09    0.22
  13   0   5   -0.12    0.18
 -13   0  -5    0.11    0.19
  13   0   5    0.09    0.19
  13   0   6    0.23    0.21
 -13   0  -6   -0.04    0.20
 -13   0  -6   -0.10    0.31
 -13   0  -6   -0.48    0.19
  13   0   6   -0.35    0.19
 -13   0  -6   -0.11    0.32
  13   0   6   -0.21    0.21
 -13   0  -7   -0.03    0.27
  13   0   7   -0.07    0.21
  13   0   7   -0.01    0.24
 -13   0  -7   -0.28    0.29
 -13   0  -8   -0.08    0.37
  13   0   8    0.33    0.30
  13   0   8   -0.01    0.23
 -13   0  -8   -0.03    0.39
  13   1  -8    0.05    0.26
  13   1  -8   -0.10    0.36
  13  -1  -8    0.26    0.37
  13   1  -7   -0.03    0.22
 -13   1   7    0.08    0.09
  13   1  -7    0.11    0.36
  13  -1  -7    0.00    0.32
 -13   1   6    0.60    0.15
  13   1  -6    0.40    0.23
  13   1  -6    0.33    0.27
 -13   1   6    0.36    0.14
 -13  -1   6    0.62    0.12
 -13  -1   6    0.60    0.11
  13  -1  -6    0.47    0.33
  13   1  -5    0.22    0.30
 -13   1   5    0.16    0.14
  13   1  -5    0.21    0.11
 -13   1   5    0.06    0.12
 -13  -1   5    0.09    0.13
  13  -1  -5    0.75    0.31
  13  -1  -5    0.24    0.14
 -13  -1   5   -0.01    0.06
 -13   1   4    0.88    0.18
  13   1  -4    1.17    0.33
  13   1  -4    1.39    0.19
 -13   1   4    1.40    0.20
  13  -1  -4    0.65    0.24
  13  -1  -4    1.38    0.20
 -13  -1   4    1.23    0.19
  13  -1  -4    0.83    0.30
 -13  -1   4    1.24    0.18
 -13   1   3    2.78    0.27
  13   1  -3    2.49    0.37
  13   1  -3    2.39    0.21
 -13   1   3    2.66    0.27
  13   1  -3    2.87    0.24
  13   1  -3    2.49    0.32
  13  -1  -3    2.04    0.30
  13  -1  -3    2.63    0.36
  13  -1  -3    2.43    0.25
 -13  -1   3    2.72    0.24
 -13  -1   3    2.60    0.26
  13   1  -2    0.61    0.18
  13   1  -2    0.63    0.24
  13   1  -2    0.84    0.22
 -13   1   2    0.67    0.18
  13   1  -2    1.16    0.18
 -13   1   2    0.59    0.16
  13  -1  -2    0.76    0.24
  13  -1  -2    0.58    0.17
  13  -1  -2    0.50    0.17
 -13  -1   2    0.72    0.18
  13  -1  -2    0.72    0.19
 -13  -1   2    0.75    0.18
 -13   1   1    2.78    0.28
 -13   1   1    3.30    0.36
  13   1  -1    3.22    0.31
  13   1  -1    3.57    0.27
 -13   1   1    2.90    0.28
 -13   1   1    2.70    0.31
  13   1  -1    3.50    0.36
  13   1  -1    3.64    0.30
  13  -1  -1    3.06    0.33
 -13  -1   1    2.91    0.30
  13  -1  -1    2.68    0.28
 -13  -1   1    3.41    0.26
  13  -1  -1    3.12    0.29
  13  -1  -1    3.15    0.27
  13  -1  -1    3.28    0.36
  13   1   0    5.09    0.37
  13   1   0    5.84    0.40
 -13   1   0    5.02    0.38
  13   1   0    4.58    0.32
 -13   1   0    4.75    0.32
 -13   1   0    3.66    0.31
 -13   1   0    6.05    0.41
  13   1   0    5.45    0.36
  13  -1   0    5.10    0.37
 -13  -1   0    4.35    0.35
  13  -1   0    6.47    0.44
  13  -1   0    5.93    0.40
  13  -1   0    4.27    0.32
 -13  -1   0    6.16    0.42
 -13  -1   0    5.15    0.27
 -13  -1   0    5.34    0.32
 -13  -1   0    4.76    0.34
  13  -1   0    4.72    0.33
  13   1   1    2.88    0.34
 -13   1  -1    2.79    0.32
  13   1   1    3.38    0.27
 -13   1  -1    3.23    0.32
 -13   1  -1    3.23    0.31
  13   1   1    3.34    0.28
 -13   1  -1    3.15    0.29
 -13   1  -1    3.54    0.35
  13   1   1    2.84    0.31
  13  -1   1    2.95    0.31
  13  -1   1    3.61    0.30
  13  -1   1    3.27    0.35
 -13  -1  -1    2.77    0.33
  13  -1   1    3.62    0.30
 -13  -1  -1    3.13    0.33
 -13  -1  -1    2.91    0.28
 -13  -1  -1    2.91    0.29
 -13  -1  -1    3.41    0.27
  13  -1   1    3.46    0.35
  13   1   2    0.49    0.17
  13   1   2    0.88    0.22
 -13   1  -2    0.76    0.21
 -13   1  -2    0.82    0.22
 -13   1  -2    0.46    0.19
  13   1   2    0.91    0.20
  13  -1   2    0.68    0.21
  13  -1   2    0.99    0.22
  13  -1   2    0.62    0.21
  13  -1   2    0.65    0.22
  13  -1   2    0.74    0.20
 -13  -1  -2    0.71    0.25
 -13  -1  -2    0.78    0.23
 -13  -1  -2    0.73    0.16
 -13  -1  -2    0.59    0.19
  13   1   3    2.83    0.34
 -13   1  -3    1.99    0.34
  13   1   3    2.66    0.24
 -13   1  -3    2.30    0.32
  13   1   3    3.03    0.32
 -13   1  -3    2.87    0.32
 -13   1  -3    2.76    0.34
  13  -1   3    3.18    0.43
 -13  -1  -3    2.12    0.34
  13  -1   3    2.84    0.32
 -13  -1  -3    2.67    0.23
 -13  -1  -3    2.58    0.34
  13  -1   3    2.67    0.31
 -13   1  -4    0.77    0.25
 -13   1  -4    0.97    0.31
  13   1   4    1.08    0.24
 -13   1  -4    1.71    0.31
  13   1   4    1.45    0.28
 -13   1  -4    1.29    0.26
 -13  -1  -4    1.12    0.26
  13  -1   4    1.30    0.26
 -13  -1  -4    1.40    0.35
 -13  -1  -4    1.19    0.17
 -13  -1  -4    0.86    0.30
  13  -1   4    1.45    0.27
 -13   1  -5    0.01    0.24
  13   1   5    0.19    0.23
 -13   1  -5    0.19    0.20
  13   1   5    0.29    0.21
 -13   1  -5    0.48    0.27
  13   1   5    0.05    0.23
 -13  -1  -5    0.18    0.19
  13  -1   5   -0.08    0.20
  13  -1   5    0.12    0.18
 -13  -1  -5    0.38    0.33
 -13  -1  -5    0.25    0.29
 -13  -1  -5    0.16    0.12
 -13   1  -6    0.04    0.27
 -13   1  -6    0.64    0.23
  13   1   6    0.71    0.26
  13   1   6    0.22    0.22
 -13   1  -6    1.12    0.40
 -13  -1  -6    0.27    0.33
 -13  -1  -6    0.49    0.24
 -13  -1  -6    0.14    0.27
  13  -1   6    0.88    0.28
 -13   1  -7   -0.09    0.31
 -13   1  -7    0.10    0.34
  13   1   7    0.06    0.26
  13   1   7    0.10    0.22
 -13  -1  -7    0.28    0.34
 -13  -1  -7   -0.01    0.29
  13  -1   7    0.55    0.30
  13  -1   7    0.18    0.23
  13   1   8    0.52    0.30
 -13   1  -8    0.03    0.39
 -13   1  -8   -0.29    0.34
  13   1   8    0.32    0.27
  13  -1   8    0.41    0.26
 -13  -1  -8    0.14    0.39
  13  -1   8   -0.15    0.30
 -13  -1  -8   -0.26    0.43
  13   2  -8    0.41    0.43
  13  -2  -8    0.33    0.38
  13   2  -7    0.64    0.42
 -13   2   7    0.24    0.16
  13  -2  -7    0.51    0.38
  13   2  -6   -0.29    0.33
 -13   2   6    0.05    0.17
  13   2  -6    0.41    0.19
  13  -2  -6    0.67    0.33
 -13  -2   6    0.27    0.13
  13   2  -5    3.93    0.34
 -13   2   5    3.49    0.32
 -13   2   5    4.07    0.32
  13   2  -5    3.53    0.53
  13   2  -5    4.15    0.27
 -13  -2   5    3.94    0.28
  13  -2  -5    4.23    0.33
  13  -2  -5    3.43    0.49
 -13  -2   5    4.13    0.30
 -13   2   4    3.01    0.29
  13   2  -4    2.94    0.44
  13   2  -4    2.44    0.25
  13   2  -4    2.96    0.20
 -13   2   4    2.83    0.30
  13   2  -4    3.56    0.37
 -13  -2   4    2.65    0.31
  13  -2  -4    2.46    0.31
  13  -2  -4    2.65    0.42
 -13  -2   4    2.82    0.25
 -13   2   3    3.47    0.32
  13   2  -3    4.25    0.47
 -13   2   3    3.18    0.28
  13   2  -3    2.85    0.33
  13   2  -3    2.86    0.29
  13   2  -3    3.33    0.29
 -13  -2   3    2.47    0.29
 -13  -2   3    2.85    0.28
  13  -2  -3    2.82    0.40
  13  -2  -3    3.06    0.32
  13   2  -2    2.47    0.31
 -13   2   2    3.17    0.32
 -13   2   2    2.70    0.30
  13   2  -2    2.79    0.36
  13   2  -2    2.37    0.26
  13  -2  -2    2.58    0.36
 -13  -2   2    2.50    0.31
 -13  -2   2    3.12    0.29
  13  -2  -2    1.96    0.29
  13  -2  -2    2.76    0.32
  13   2  -1    7.18    0.48
  13   2  -1    6.65    0.38
 -13   2   1    6.68    0.39
  13   2  -1    7.06    0.44
 -13   2   1    7.03    0.41
 -13   2   1    7.20    0.54
  13  -2  -1    7.71    0.50
  13  -2  -1    7.68    0.53
  13  -2  -1    7.03    0.42
 -13  -2   1    7.08    0.38
 -13  -2   1    6.55    0.42
 -13   2   0    1.34    0.27
  13   2   0    1.23    0.25
  13   2   0    1.52    0.24
  13   2   0    1.58    0.24
 -13   2   0    1.17    0.24
 -13   2   0    1.66    0.25
  13  -2   0    1.51    0.27
  13  -2   0    1.34    0.24
  13  -2   0    1.55    0.26
 -13  -2   0    1.42    0.26
 -13  -2   0    1.76    0.25
 -13  -2   0    1.58    0.17
  13  -2   0    1.67    0.25
 -13  -2   0    1.57    0.28
  13   2   1    7.53    0.51
  13   2   1    6.60    0.48
  13   2   1    7.42    0.42
 -13   2  -1    7.33    0.55
 -13   2  -1    7.92    0.44
  13   2   1    7.58    0.41
 -13  -2  -1    7.53    0.47
 -13  -2  -1    7.17    0.41
  13  -2   1    7.10    0.44
  13  -2   1    7.02    0.51
 -13  -2  -1    6.64    0.43
  13  -2   1    7.15    0.50
  13  -2   1    6.95    0.42
 -13  -2  -1    7.54    0.50
  13  -2   1    7.10    0.43
 -13   2  -2    2.90    0.33
  13   2   2    2.62    0.32
  13   2   2    2.84    0.25
  13   2   2    2.93    0.36
 -13   2  -2    1.91    0.33
 -13  -2  -2    2.60    0.35
 -13  -2  -2    2.20    0.31
  13  -2   2    2.59    0.33
  13  -2   2    3.21    0.35
 -13  -2  -2    2.51    0.33
  13  -2   2    2.81    0.34
  13  -2   2    3.40    0.35
 -13   2  -3    2.73    0.34
  13   2   3    3.75    0.41
  13   2   3    3.27    0.36
  13   2   3    3.03    0.22
 -13   2  -3    2.84    0.40
  13   2   3    3.18    0.24
 -13   2  -3    3.07    0.34
  13  -2   3    3.85    0.41
  13  -2   3    3.22    0.37
  13  -2   3    3.84    0.38
 -13  -2  -3    3.08    0.38
 -13  -2  -3    3.06    0.40
 -13  -2  -3    2.41    0.37
 -13   2  -4    3.01    0.37
  13   2   4    3.16    0.39
 -13   2  -4    2.49    0.43
 -13   2  -4    3.05    0.36
  13   2   4    2.77    0.30
  13   2   4    3.54    0.38
 -13  -2  -4    2.54    0.44
  13  -2   4    2.97    0.36
 -13  -2  -4    2.98    0.39
 -13  -2  -4    3.64    0.49
  13  -2   4    2.84    0.37
 -13   2  -5    3.50    0.54
  13   2   5    4.05    0.42
  13   2   5    4.05    0.46
  13   2   5    4.01    0.39
 -13   2  -5    3.88    0.42
 -13   2  -5    3.67    0.43
  13  -2   5    3.78    0.43
 -13  -2  -5    3.62    0.56
 -13  -2  -5    3.27    0.54
  13  -2   5    3.99    0.44
 -13  -2  -5    4.65    0.49
 -13   2  -6   -0.09    0.29
 -13   2  -6    0.05    0.31
  13   2   6    0.25    0.25
 -13   2  -6    0.21    0.21
  13   2   6   -0.11    0.21
 -13  -2  -6    0.58    0.26
 -13  -2  -6    0.67    0.38
  13  -2   6    0.31    0.26
 -13  -2  -6    0.19    0.30
 -13   2  -7    0.55    0.33
  13   2   7    0.67    0.29
 -13   2  -7    0.51    0.41
  13  -2   7    0.75    0.28
 -13  -2  -7    0.61    0.49
 -13  -2  -7   -0.09    0.36
  13  -2   7    0.80    0.39
  13   2   8    0.23    0.28
 -13   2  -8   -0.17    0.32
 -13   2  -8    0.09    0.29
 -13  -2  -8    0.08    0.41
 -13  -2  -8    0.58    0.52
  13  -2   8    0.48    0.30
  13  -2   8    0.08    0.36
  13   3  -7   -0.07    0.39
 -13   3   7    0.15    0.19
 -13  -3   7    0.10    0.13
  13  -3  -7   -0.65    0.29
 -13   3   6    0.62    0.24
  13   3  -6    0.16    0.31
  13  -3  -6    0.15    0.33
 -13   3   5    1.16    0.28
  13  -3  -5    0.79    0.24
  13  -3  -5    1.03    0.37
 -13  -3   5    0.76    0.24
 -13   3   4    3.59    0.37
  13   3  -4    2.88    0.30
 -13   3   4    3.66    0.38
  13   3  -4    2.96    0.37
  13   3  -4    2.91    0.33
 -13  -3   4    3.88    0.40
  13  -3  -4    3.84    0.51
  13  -3  -4    3.66    0.40
 -13  -3   4    3.53    0.29
 -13   3   3    4.50    0.41
  13   3  -3    4.49    0.37
  13   3  -3    4.05    0.31
 -13   3   3    4.10    0.39
  13   3  -3    4.07    0.40
 -13  -3   3    4.15    0.40
 -13  -3   3    3.65    0.34
  13  -3  -3    4.86    0.53
  13  -3  -3    4.31    0.42
  13   3  -2    9.98    0.49
 -13   3   2    9.34    0.51
  13   3  -2    9.75    0.51
  13   3  -2    8.90    0.35
 -13   3   2   10.09    0.51
  13  -3  -2    9.91    0.65
 -13  -3   2   10.37    0.55
  13  -3  -2    9.59    0.54
 -13  -3   2    9.09    0.47
  13   3  -1    1.01    0.26
 -13   3   1    0.84    0.30
 -13   3   1    1.16    0.25
  13   3  -1    1.03    0.24
  13   3  -1    1.40    0.27
 -13   3   1    1.14    0.25
 -13  -3   1    0.97    0.23
 -13  -3   1    1.19    0.29
 -13  -3   1    1.02    0.26
  13  -3  -1    0.96    0.32
  13  -3  -1    0.97    0.26
  13   3   0   -0.07    0.16
  13   3   0    0.24    0.17
  13   3   0    0.00    0.18
 -13   3   0   -0.07    0.23
 -13   3   0   -0.17    0.18
  13  -3   0   -0.06    0.24
  13  -3   0    0.20    0.22
 -13  -3   0   -0.03    0.20
  13  -3   0   -0.09    0.14
 -13  -3   0   -0.02    0.09
 -13  -3   0    0.01    0.21
 -13   3  -1    0.74    0.29
  13   3   1    1.17    0.25
  13   3   1    0.57    0.18
 -13   3  -1    1.16    0.24
 -13  -3  -1    1.01    0.26
  13  -3   1    0.93    0.30
  13  -3   1    0.97    0.22
 -13  -3  -1    1.27    0.30
  13  -3   1    0.89    0.23
  13   3   2    9.53    0.54
 -13   3  -2    9.26    0.53
 -13   3  -2   11.32    0.77
  13   3   2    9.11    0.41
 -13  -3  -2   10.46    0.66
 -13  -3  -2   10.78    0.62
  13  -3   2    9.52    0.61
  13  -3   2   10.85    0.58
  13  -3   2    8.79    0.50
  13   3   3    3.69    0.21
  13   3   3    4.41    0.45
 -13   3  -3    3.66    0.48
 -13   3  -3    4.39    0.42
  13  -3   3    4.10    0.42
 -13  -3  -3    4.16    0.52
 -13  -3  -3    5.14    0.51
  13  -3   3    4.40    0.44
 -13   3  -4    2.78    0.48
 -13   3  -4    3.37    0.38
  13   3   4    3.82    0.42
 -13   3  -4    3.10    0.38
  13  -3   4    3.98    0.43
 -13  -3  -4    3.54    0.51
  13  -3   4    3.51    0.42
 -13  -3  -4    3.08    0.43
  13  -3   4    3.29    0.41
  13   3   5    1.02    0.30
 -13   3  -5    0.45    0.28
 -13   3  -5    1.34    0.42
 -13   3  -5    1.23    0.31
 -13  -3  -5    0.96    0.45
 -13  -3  -5    0.56    0.30
  13  -3   5    0.57    0.31
  13  -3   5    0.85    0.33
  13   3   6    1.21    0.33
 -13   3  -6    0.28    0.30
 -13   3  -6    0.65    0.31
  13  -3   6    0.95    0.34
 -13  -3  -6    0.79    0.49
 -13  -3  -6    0.83    0.29
 -13   3  -7   -0.03    0.29
  13   3   7    0.25    0.30
 -13   3  -7    0.11    0.38
 -13  -3  -7    0.19    0.39
  13  -3   7    0.27    0.30
 -13  -3  -7   -0.07    0.50
 -13   4   7   -0.14    0.24
 -13  -4   7    0.20    0.22
  13  -4  -7   -0.62    0.39
 -13   4   6    0.27    0.25
  13  -4  -6   -0.79    0.34
 -13  -4   6    0.35    0.25
 -13   4   5    0.09    0.22
 -13  -4   5   -0.05    0.24
  13  -4  -5    0.08    0.37
  13   4  -4    1.47    0.27
 -13   4   4    1.31    0.30
  13  -4  -4    1.12    0.31
  13  -4  -4    0.69    0.36
 -13  -4   4    1.69    0.35
 -13   4   3    3.71    0.42
  13   4  -3    2.73    0.34
  13   4  -3    2.78    0.36
 -13  -4   3    4.06    0.40
 -13  -4   3    3.86    0.45
  13  -4  -3    3.03    0.49
  13  -4  -3    3.70    0.46
  13   4  -2    3.14    0.36
 -13   4   2    3.54    0.42
  13   4  -2    3.25    0.38
 -13  -4   2    3.34    0.44
  13  -4  -2    3.27    0.48
  13  -4  -2    2.63    0.41
 -13  -4   2    3.22    0.38
 -13   4   1   -0.07    0.23
  13   4  -1    0.03    0.21
  13   4  -1    0.25    0.23
  13  -4  -1   -0.18    0.27
 -13  -4   1   -0.02    0.08
 -13  -4   1   -0.09    0.22
  13  -4  -1   -0.33    0.23
 -13  -4   1   -0.12    0.25
 -13   4   0    1.50    0.41
 -13   4   0    1.92    0.34
  13   4   0    2.10    0.34
 -13  -4   0    1.62    0.31
  13  -4   0    2.01    0.40
 -13  -4   0    2.17    0.39
  13  -4   0    1.91    0.38
 -13  -4   0    1.33    0.21
 -13   4  -1   -0.09    0.30
 -13   4  -1    0.22    0.24
  13   4   1    0.09    0.18
  13   4   1    0.22    0.24
 -13  -4  -1    0.54    0.30
  13  -4   1    0.20    0.27
 -13  -4  -1   -0.24    0.16
  13  -4   1    0.34    0.29
  13  -4   1   -0.12    0.18
 -13  -4  -1    0.50    0.28
 -13   4  -2    2.86    0.51
  13   4   2    3.05    0.30
 -13   4  -2    3.62    0.43
  13   4   2    3.30    0.43
  13  -4   2    3.84    0.47
 -13  -4  -2    2.96    0.45
 -13  -4  -2    3.75    0.49
  13  -4   2    2.97    0.36
  13   4   3    3.55    0.45
 -13   4  -3    2.31    0.48
  13   4   3    2.98    0.19
 -13   4  -3    3.16    0.41
  13  -4   3    3.46    0.40
  13  -4   3    3.94    0.49
 -13  -4  -3    3.68    0.50
 -13  -4  -3    2.99    0.50
 -13   4  -4    1.08    0.41
 -13   4  -4    0.97    0.30
  13   4   4    1.37    0.35
 -13  -4  -4    1.17    0.38
  13  -4   4    1.90    0.39
 -13  -4  -4    1.15    0.36
 -13   4  -5    0.48    0.38
  13   4   5    0.40    0.30
 -13   4  -5    0.12    0.25
 -13  -4  -5   -0.21    0.27
  13  -4   5    0.30    0.29
 -13  -4  -5    0.10    0.41
 -13   4  -6    0.17    0.38
  13   4   6    0.35    0.29
  13  -4   6   -0.16    0.29
 -13  -4  -6    0.41    0.50
  13   4   7    0.08    0.30
 -13   4  -7   -0.09    0.30
  13  -4   7   -0.45    0.31
 -13  -4  -7   -0.03    0.57
 -13   5   6    0.51    0.35
 -13  -5   6    0.53    0.35
  13  -5  -6   -0.36    0.38
 -13   5   5    0.36    0.33
  13  -5  -5   -0.30    0.40
 -13  -5   5   -0.16    0.30
 -13   5   4    0.40    0.29
  13  -5  -4    0.00    0.37
 -13  -5   4    0.25    0.32
  13  -5  -4    0.10    0.34
 -13   5   3    0.71    0.32
  13   5  -3    0.81    0.28
  13  -5  -3    1.19    0.38
 -13  -5   3    0.66    0.33
  13  -5  -3    0.66    0.37
 -13   5   2    2.56    0.43
  13   5  -2    2.27    0.36
 -13  -5   2    1.70    0.43
  13  -5  -2    1.71    0.41
  13  -5  -2    1.64    0.42
  13   5  -1    0.68    0.29
 -13   5   1    1.05    0.33
  13  -5  -1    0.05    0.30
  13  -5  -1    0.55    0.34
 -13  -5   1    0.12    0.25
 -13  -5   1    0.53    0.34
 -13   5   0    3.79    0.47
  13   5   0    3.11    0.44
 -13   5   0    2.08    0.50
  13  -5   0    3.58    0.50
 -13  -5   0    3.76    0.53
 -13  -5   0    2.47    0.38
 -13   5  -1    0.05    0.37
 -13   5  -1    0.42    0.29
  13   5   1    0.31    0.29
 -13  -5  -1    0.58    0.34
 -13  -5  -1    0.81    0.38
  13  -5   1    0.18    0.32
  13   5   2    2.57    0.42
 -13   5  -2    1.38    0.49
 -13   5  -2    1.83    0.39
  13   5   2    1.89    0.27
 -13  -5  -2    2.31    0.47
 -13  -5  -2    1.26    0.38
  13  -5   2    1.27    0.39
  13   5   3    0.82    0.35
 -13   5  -3    0.68    0.33
 -13   5  -3    0.48    0.41
 -13  -5  -3    0.64    0.38
 -13  -5  -3    0.88    0.39
  13  -5   3    0.66    0.37
  13   5   4    0.16    0.31
 -13   5  -4    0.11    0.26
 -13   5  -4    0.24    0.33
 -13  -5  -4    0.41    0.39
 -13  -5  -4    0.70    0.42
  13  -5   4    0.12    0.37
  13   5   5    0.65    0.33
 -13   5  -5   -0.05    0.38
 -13  -5  -5    0.32    0.37
 -13  -5  -5   -0.53    0.40
  13  -5   5    0.90    0.42
 -13   5  -6    0.07    0.47
  13   5   6    0.56    0.37
  13  -5   6    0.47    0.39
 -13  -5  -6    0.26    0.55
 -13   6   4    0.60    0.39
  13  -6  -4    0.38    0.35
 -13  -6   4    0.26    0.41
 -13   6   3    0.26    0.34
  13  -6  -3    0.79    0.43
 -13  -6   3    0.63    0.39
  13  -6  -3    1.07    0.39
  13   6  -2    0.38    0.31
 -13   6   2    0.97    0.37
  13  -6  -2    0.58    0.41
 -13  -6   2    0.98    0.42
 -13   6   1    1.53    0.42
  13   6  -1    1.67    0.38
  13  -6  -1    0.72    0.41
 -13  -6   1    1.68    0.46
 -13   6   0    0.29    0.32
  13   6   0    0.19    0.33
 -13  -6   0   -0.09    0.27
  13  -6   0    0.57    0.41
 -13  -6   0    0.13    0.39
 -13   6  -1    0.28    0.46
 -13   6  -1    1.98    0.44
  13   6   1    1.80    0.43
  13  -6   1    2.15    0.52
 -13  -6  -1    0.98    0.42
 -13  -6  -1    1.65    0.42
  13   6   2    0.27    0.34
 -13   6  -2    1.00    0.37
 -13   6  -2    0.19    0.48
  13  -6   2    0.33    0.40
 -13  -6  -2    0.08    0.32
 -13  -6  -2    0.49    0.42
 -13   6  -3    0.25    0.50
 -13   6  -3    0.41    0.35
  13   6   3    0.54    0.37
 -13  -6  -3    0.91    0.46
 -13  -6  -3    0.42    0.39
  13  -6   3    1.01    0.43
  13   6   4    0.64    0.41
 -13   6  -4    0.15    0.39
 -13   6  -4    0.59    0.37
 -13  -6  -4    0.49    0.44
 -13  -6  -4    0.79    0.50
  13  -6   4    0.75    0.46
  14   0  -8    1.19    0.44
  14   0  -7    0.72    0.38
 -14   0   6    0.98    0.15
  14   0  -6    1.14    0.38
 -14   0   6    1.07    0.16
 -14   0   5    0.55    0.15
 -14   0   5    0.54    0.16
  14   0  -5    0.46    0.29
  14   0  -5    0.52    0.15
  14   0  -4   15.85    0.52
  14   0  -4   17.84    0.85
  14   0  -4   15.99    0.67
 -14   0   4   15.59    0.53
 -14   0   4   15.93    0.52
 -14   0   3   13.03    0.49
 -14   0   3   12.08    0.45
  14   0  -3   12.74    0.69
  14   0  -3   12.23    0.46
  14   0  -3   13.11    0.55
 -14   0   2   10.95    0.45
  14   0  -2   10.96    0.44
  14   0  -2   11.69    0.60
 -14   0   2   10.37    0.45
 -14   0   1    8.83    0.41
 -14   0   1    8.50    0.43
  14   0  -1    9.43    0.42
  14   0  -1    8.58    0.42
  14   0  -1    9.30    0.53
  14   0  -1    9.76    0.51
 -14   0   1    8.90    0.50
 -14   0   1    9.48    0.45
  14   0  -1    9.24    0.43
 -14   0   0   62.68    1.57
 -14   0   0   64.23    1.40
 -14   0   0   64.37    1.65
  14   0   0   63.95    1.42
 -14   0   0   64.75    1.45
  14   0   0   64.09    1.44
  14   0   0   63.54    1.70
  14   0   0   63.34    1.57
  14   0   0   65.18    1.59
 -14   0  -1    8.40    0.41
 -14   0  -1    8.50    0.50
  14   0   1    8.71    0.42
  14   0   1    9.23    0.45
 -14   0  -1    8.80    0.46
  14   0   1    8.87    0.47
 -14   0  -1    8.99    0.50
  14   0   1    8.20    0.49
 -14   0  -1    8.82    0.44
  14   0   1    8.96    0.51
 -14   0  -2   10.51    0.55
 -14   0  -2   11.43    0.52
 -14   0  -2   11.57    0.63
  14   0   2   11.04    0.52
  14   0   2   11.47    0.50
  14   0   2   10.42    0.62
 -14   0  -2   11.09    0.51
  14   0   2   11.57    0.52
  14   0   3   12.82    0.54
 -14   0  -3   13.66    0.69
 -14   0  -3   12.90    0.76
  14   0   3   12.41    0.57
  14   0   3   12.47    0.55
 -14   0  -3   12.89    0.55
 -14   0  -3   12.44    0.57
 -14   0  -4   16.61    0.64
 -14   0  -4   16.24    0.77
  14   0   4   16.02    0.64
  14   0   4   14.96    0.65
 -14   0  -4   17.25    0.98
 -14   0  -4   16.42    0.66
  14   0   5    0.43    0.23
 -14   0  -5    0.36    0.24
  14   0   5    0.61    0.24
 -14   0  -5    0.38    0.31
 -14   0  -5    0.58    0.22
 -14   0  -5    0.79    0.35
  14   0   6    1.21    0.31
 -14   0  -6    0.62    0.38
  14   0   6    1.25    0.30
 -14   0  -6    0.71    0.40
 -14   0  -6    1.40    0.31
 -14   0  -7    0.40    0.42
 -14   0  -7    0.33    0.29
  14   0   7    0.70    0.27
  14   0   7    0.76    0.33
 -14   0  -8    1.03    0.48
  14   0   8    0.96    0.30
  14   0   8    0.62    0.34
 -14   0  -8    0.64    0.38
  14   1  -8    0.13    0.37
  14  -1  -8    0.00    0.36
  14   1  -7    0.69    0.39
 -14   1   7    0.29    0.11
  14   1  -7    0.02    0.22
  14  -1  -7    0.41    0.37
  14   1  -6    0.79    0.38
 -14   1   6    0.68    0.17
  14   1  -6    0.30    0.22
  14  -1  -6    0.26    0.34
 -14  -1   6    0.73    0.14
  14   1  -5    0.64    0.35
 -14   1   5    1.06    0.20
  14   1  -5    0.91    0.16
 -14   1   5    0.90    0.18
 -14  -1   5    0.69    0.16
  14  -1  -5    1.07    0.36
 -14  -1   5    0.83    0.17
  14  -1  -5    0.96    0.20
  14   1  -4    2.24    0.23
 -14   1   4    2.54    0.27
 -14   1   4    2.57    0.26
  14   1  -4    1.53    0.20
  14   1  -4    2.07    0.39
 -14  -1   4    2.64    0.26
  14  -1  -4    1.32    0.28
  14  -1  -4    1.84    0.24
  14  -1  -4    2.22    0.38
 -14  -1   4    2.33    0.23
 -14   1   3    1.09    0.21
 -14   1   3    1.43    0.22
  14   1  -3    1.10    0.29
  14   1  -3    0.90    0.12
  14   1  -3    1.43    0.20
  14  -1  -3    0.81    0.24
 -14  -1   3    1.68    0.25
  14  -1  -3    1.62    0.23
 -14  -1   3    1.61    0.22
  14  -1  -3    1.51    0.32
 -14   1   2    3.77    0.31
  14   1  -2    4.49    0.43
  14   1  -2    3.93    0.37
 -14   1   2    3.50    0.28
  14   1  -2    3.83    0.17
  14   1  -2    4.12    0.30
  14  -1  -2    3.95    0.36
  14  -1  -2    3.67    0.32
  14  -1  -2    3.64    0.42
 -14  -1   2    3.65    0.28
 -14  -1   2    3.76    0.31
 -14   1   1    4.03    0.32
  14   1  -1    4.20    0.38
 -14   1   1    3.96    0.30
  14   1  -1    4.52    0.31
  14   1  -1    3.99    0.37
 -14   1   1    4.92    0.41
 -14   1   1    4.64    0.44
  14  -1  -1    5.17    0.44
  14  -1  -1    3.48    0.38
  14  -1  -1    4.22    0.35
  14  -1  -1    4.37    0.32
 -14  -1   1    4.63    0.31
 -14  -1   1    4.51    0.33
  14   1   0    8.77    0.50
 -14   1   0    8.77    0.42
 -14   1   0    8.86    0.51
  14   1   0    7.12    0.39
  14   1   0    9.24    0.45
  14   1   0    8.31    0.47
 -14   1   0    8.46    0.49
 -14   1   0    8.24    0.43
 -14  -1   0    8.61    0.36
  14  -1   0    8.45    0.49
 -14  -1   0    9.47    0.52
 -14  -1   0    8.56    0.41
  14  -1   0    7.64    0.41
  14  -1   0    8.92    0.52
  14  -1   0    8.72    0.44
 -14  -1   0    8.23    0.44
 -14  -1   0    8.30    0.45
  14  -1   0    9.10    0.49
 -14   1  -1    4.39    0.34
  14   1   1    4.18    0.39
  14   1   1    4.62    0.36
 -14   1  -1    4.79    0.39
 -14   1  -1    4.39    0.32
 -14   1  -1    4.48    0.37
  14   1   1    4.94    0.34
  14   1   1    4.03    0.32
 -14   1  -1    4.32    0.39
  14  -1   1    4.34    0.37
  14  -1   1    3.98    0.34
  14  -1   1    4.37    0.40
 -14  -1  -1    4.56    0.32
  14  -1   1    4.14    0.33
  14  -1   1    4.59    0.41
 -14  -1  -1    4.43    0.34
 -14  -1  -1    4.36    0.32
 -14  -1  -1    4.08    0.36
 -14  -1  -1    4.07    0.39
  14   1   2    4.07    0.34
  14   1   2    3.85    0.32
 -14   1  -2    4.41    0.44
 -14   1  -2    4.25    0.39
  14   1   2    3.38    0.37
 -14   1  -2    3.42    0.35
 -14   1  -2    3.74    0.36
 -14  -1  -2    3.93    0.40
 -14  -1  -2    4.08    0.43
 -14  -1  -2    4.20    0.31
  14  -1   2    3.94    0.37
  14  -1   2    3.91    0.41
  14  -1   2    4.23    0.39
  14  -1   2    3.56    0.39
  14  -1   2    3.79    0.38
  14   1   3    1.52    0.28
 -14   1  -3    1.20    0.29
  14   1   3    1.56    0.22
 -14   1  -3    0.93    0.23
 -14   1  -3    1.48    0.28
 -14   1  -3    0.95    0.24
  14   1   3    1.68    0.27
  14  -1   3    1.38    0.26
  14  -1   3    1.17    0.25
 -14  -1  -3    1.29    0.31
 -14  -1  -3    1.12    0.28
 -14  -1  -3    1.32    0.20
 -14  -1  -3    1.17    0.27
  14  -1   3    1.05    0.24
 -14   1  -4    1.86    0.34
  14   1   4    2.21    0.31
 -14   1  -4    2.27    0.36
 -14   1  -4    2.37    0.31
 -14   1  -4    1.94    0.39
  14   1   4    1.91    0.32
 -14  -1  -4    1.87    0.32
 -14  -1  -4    1.91    0.35
  14  -1   4    1.98    0.31
  14  -1   4    2.44    0.33
 -14  -1  -4    2.07    0.40
 -14  -1  -4    1.85    0.21
  14   1   5    0.73    0.24
 -14   1  -5    0.62    0.24
  14   1   5    0.95    0.28
 -14   1  -5    0.54    0.31
  14   1   5    1.30    0.29
 -14   1  -5    0.66    0.33
 -14  -1  -5    0.94    0.17
  14  -1   5    0.96    0.29
  14  -1   5    1.17    0.27
 -14  -1  -5    1.17    0.34
 -14  -1  -5    0.72    0.30
 -14  -1  -5    0.67    0.26
 -14   1  -6    0.56    0.34
  14   1   6    0.52    0.28
 -14   1  -6    0.77    0.27
 -14   1  -6    0.93    0.40
  14   1   6    0.65    0.25
 -14  -1  -6    1.02    0.27
 -14  -1  -6    0.86    0.36
 -14  -1  -6    0.82    0.39
  14  -1   6    0.55    0.27
 -14   1  -7    0.13    0.34
  14   1   7    0.16    0.26
 -14   1  -7    0.43    0.31
  14   1   7    0.96    0.31
  14  -1   7    0.73    0.29
  14  -1   7    0.29    0.26
 -14  -1  -7    0.41    0.35
 -14  -1  -7    0.18    0.36
  14   1   8    0.17    0.29
 -14   1  -8   -0.20    0.36
 -14   1  -8   -0.37    0.34
  14   1   8   -0.08    0.24
  14  -1   8   -0.07    0.24
 -14  -1  -8   -0.40    0.43
  14  -1   8    0.00    0.31
 -14  -1  -8    0.56    0.45
  14   2  -8    0.17    0.43
  14  -2  -8    0.03    0.32
  14   2  -7   -0.06    0.29
  14  -2  -7    0.15    0.32
  14   2  -6    0.65    0.33
  14   2  -6    0.57    0.20
 -14   2   6    0.69    0.21
  14  -2  -6    1.03    0.38
 -14  -2   6    0.77    0.17
 -14   2   5    0.65    0.20
  14   2  -5    0.75    0.16
 -14   2   5    0.75    0.21
  14   2  -5    0.76    0.37
  14   2  -5    1.03    0.18
 -14  -2   5    0.94    0.20
 -14  -2   5    0.88    0.18
  14  -2  -5    0.60    0.21
  14  -2  -5    0.54    0.33
 -14   2   4    0.25    0.18
 -14   2   4    0.26    0.19
  14   2  -4    0.28    0.08
  14   2  -4    0.46    0.07
  14   2  -4    0.38    0.20
  14   2  -4    0.73    0.34
  14   2  -4    0.50    0.16
  14  -2  -4    0.54    0.22
 -14  -2   4   -0.13    0.19
  14  -2  -4    0.87    0.32
 -14  -2   4    0.41    0.16
  14   2  -3    0.00    0.24
 -14   2   3    0.08    0.17
  14   2  -3   -0.02    0.15
  14   2  -3    0.22    0.16
 -14   2   3   -0.29    0.14
 -14  -2   3    0.05    0.15
 -14  -2   3    0.07    0.19
  14  -2  -3    0.18    0.19
  14  -2  -3   -0.11    0.22
  14   2  -2    0.69    0.22
 -14   2   2    0.91    0.21
 -14   2   2    1.15    0.25
  14   2  -2    0.85    0.27
  14   2  -2    0.65    0.20
  14  -2  -2    0.58    0.22
 -14  -2   2    1.08    0.24
  14  -2  -2    1.02    0.31
  14  -2  -2    0.82    0.22
 -14  -2   2    1.11    0.21
 -14   2   1    4.71    0.49
  14   2  -1    4.84    0.35
  14   2  -1    4.94    0.42
 -14   2   1    4.84    0.35
  14   2  -1    4.71    0.40
 -14   2   1    4.81    0.37
 -14  -2   1    5.35    0.39
 -14  -2   1    4.47    0.33
  14  -2  -1    4.39    0.46
  14  -2  -1    4.75    0.37
  14  -2  -1    4.50    0.42
  14   2   0   19.25    0.73
  14   2   0   18.04    0.75
 -14   2   0   19.14    0.66
 -14   2   0   18.93    0.85
 -14   2   0   21.03    0.70
  14   2   0   19.15    0.67
 -14  -2   0   19.11    0.66
  14  -2   0   15.05    0.71
  14  -2   0   18.31    0.83
 -14  -2   0   17.86    0.55
  14  -2   0   18.62    0.69
 -14  -2   0   19.14    0.75
 -14  -2   0   19.23    0.72
  14  -2   0   19.79    0.81
  14   2   1    5.01    0.38
 -14   2  -1    5.25    0.50
  14   2   1    5.37    0.35
 -14   2  -1    4.99    0.38
  14  -2   1    5.16    0.47
 -14  -2  -1    4.25    0.42
 -14  -2  -1    4.78    0.40
  14  -2   1    4.45    0.38
 -14  -2  -1    4.54    0.36
  14  -2   1    4.83    0.39
  14   2   2    0.61    0.22
 -14   2  -2    0.59    0.23
  14   2   2    1.24    0.20
 -14   2  -2    1.14    0.28
 -14  -2  -2    0.84    0.29
  14  -2   2    0.97    0.28
 -14  -2  -2    0.48    0.20
  14  -2   2    0.87    0.26
 -14  -2  -2    0.84    0.27
  14  -2   2    0.69    0.20
 -14   2  -3   -0.05    0.21
  14   2   3   -0.09    0.11
 -14   2  -3   -0.10    0.19
 -14   2  -3   -0.13    0.20
  14   2   3   -0.06    0.14
  14   2   3   -0.05    0.11
  14  -2   3    0.01    0.19
 -14  -2  -3    0.11    0.26
 -14  -2  -3   -0.03    0.22
  14  -2   3    0.06    0.21
 -14  -2  -3    0.06    0.19
 -14   2  -4    0.28    0.23
 -14   2  -4    0.08    0.27
  14   2   4    0.27    0.16
 -14   2  -4    0.28    0.22
  14   2   4    0.33    0.22
  14  -2   4    0.19    0.23
 -14  -2  -4    0.47    0.30
  14  -2   4    0.53    0.24
 -14  -2  -4    0.26    0.26
 -14  -2  -4   -0.20    0.30
  14   2   5    0.66    0.30
  14   2   5    1.06    0.32
 -14   2  -5    0.43    0.34
 -14   2  -5    1.05    0.32
 -14   2  -5    0.55    0.24
  14   2   5    1.05    0.25
 -14  -2  -5    0.88    0.37
  14  -2   5    0.66    0.30
 -14  -2  -5    0.92    0.41
 -14  -2  -5    0.96    0.31
  14   2   6    0.58    0.26
  14   2   6    0.85    0.28
 -14   2  -6    0.74    0.25
 -14   2  -6    0.26    0.33
 -14   2  -6    0.27    0.36
 -14  -2  -6    0.29    0.36
  14  -2   6    1.18    0.30
 -14  -2  -6    0.77    0.46
  14   2   7    0.17    0.26
 -14   2  -7    0.12    0.31
 -14   2  -7    0.01    0.36
  14  -2   7    0.12    0.28
 -14  -2  -7   -0.07    0.43
  14  -2   7   -0.47    0.27
 -14  -2  -7    0.13    0.39
 -14   2  -8    0.24    0.31
  14   2   8    0.24    0.29
 -14   2  -8    0.07    0.33
 -14  -2  -8    0.89    0.47
 -14  -2  -8    0.64    0.46
  14  -2   8    0.11    0.27
  14   3  -7   -0.48    0.32
 -14   3   7   -0.10    0.19
 -14  -3   7    0.10    0.15
  14  -3  -7   -0.20    0.33
 -14   3   6    1.33    0.28
  14   3  -6    1.08    0.44
  14  -3  -6    1.19    0.42
  14   3  -5    1.04    0.43
 -14   3   5    1.01    0.27
 -14  -3   5    0.85    0.26
  14  -3  -5    1.23    0.40
  14   3  -4    8.96    0.46
 -14   3   4    8.83    0.49
  14   3  -4    8.21    0.48
 -14   3   4    9.54    0.54
  14   3  -4    9.61    0.76
  14  -3  -4    8.74    0.69
 -14  -3   4    9.86    0.54
 -14  -3   4    8.55    0.44
  14  -3  -4    9.09    0.52
  14   3  -3    0.48    0.31
  14   3  -3    0.21    0.20
 -14   3   3    0.35    0.25
  14   3  -3    0.18    0.16
 -14   3   3    0.40    0.21
  14   3  -3    0.37    0.19
  14  -3  -3    0.32    0.23
 -14  -3   3    0.31    0.19
  14  -3  -3    0.44    0.33
 -14  -3   3    0.55    0.26
  14   3  -2   15.35    0.78
 -14   3   2   14.68    0.62
  14   3  -2   14.10    0.46
 -14   3   2   15.07    0.64
  14   3  -2   14.87    0.61
  14   3  -2   14.42    0.65
  14  -3  -2   15.09    0.80
 -14  -3   2   15.25    0.61
  14  -3  -2   14.12    0.66
 -14  -3   2   14.45    0.66
  14   3  -1    0.99    0.25
  14   3  -1    1.01    0.27
 -14   3   1    1.33    0.34
  14   3  -1    1.45    0.27
 -14   3   1    1.47    0.29
 -14  -3   1    0.86    0.26
 -14  -3   1    0.94    0.24
  14  -3  -1    0.82    0.31
  14  -3  -1    1.38    0.29
 -14  -3   1    1.28    0.32
  14   3   0    4.48    0.39
 -14   3   0    5.30    0.42
 -14   3   0    5.21    0.59
  14   3   0    4.11    0.40
 -14  -3   0    4.74    0.29
  14  -3   0    4.82    0.51
  14  -3   0    5.06    0.47
 -14  -3   0    5.91    0.49
 -14  -3   0    4.70    0.46
 -14  -3   0    4.66    0.28
 -14   3  -1    1.13    0.27
  14   3   1    1.16    0.23
  14   3   1    0.90    0.26
 -14   3  -1    1.14    0.32
  14  -3   1    0.85    0.25
  14  -3   1    0.94    0.26
  14  -3   1    1.03    0.32
 -14  -3  -1    0.81    0.29
 -14  -3  -1    0.51    0.27
 -14   3  -2   13.58    0.82
 -14   3  -2   15.27    0.67
  14   3   2   14.74    0.54
  14   3   2   14.13    0.67
  14  -3   2   15.82    0.77
 -14  -3  -2   14.50    0.73
 -14  -3  -2   15.05    0.78
  14  -3   2   14.44    0.66
  14  -3   2   14.26    0.68
 -14   3  -3    0.32    0.23
  14   3   3    0.18    0.12
 -14   3  -3    0.69    0.32
  14   3   3    0.49    0.25
  14  -3   3    0.59    0.28
 -14  -3  -3    0.76    0.36
 -14  -3  -3    0.86    0.32
 -14   3  -4    9.37    0.57
 -14   3  -4    8.74    0.54
 -14   3  -4    9.28    0.83
  14   3   4    8.76    0.57
  14  -3   4    9.24    0.59
 -14  -3  -4   10.36    0.66
 -14  -3  -4   10.52    0.81
 -14   3  -5    0.57    0.31
  14   3   5    1.56    0.36
 -14   3  -5    1.30    0.34
 -14   3  -5    1.21    0.33
 -14  -3  -5    1.02    0.47
  14  -3   5    1.46    0.36
 -14  -3  -5    1.80    0.37
 -14   3  -6    0.90    0.43
  14   3   6    1.75    0.37
 -14   3  -6    1.24    0.36
  14  -3   6    1.35    0.37
 -14  -3  -6    1.40    0.54
 -14  -3  -6    1.91    0.38
 -14   3  -7   -0.55    0.30
 -14   3  -7   -0.28    0.31
  14   3   7    0.09    0.31
  14  -3   7    0.37    0.30
 -14  -3  -7    0.81    0.58
 -14  -3  -7    0.31    0.42
  14   4  -7    0.44    0.47
 -14   4   7   -0.11    0.23
  14  -4  -7   -1.07    0.40
 -14   4   6    0.20    0.26
  14  -4  -6   -0.64    0.40
 -14  -4   6    0.41    0.24
 -14   4   5    0.39    0.27
 -14  -4   5    0.74    0.31
  14  -4  -5   -0.05    0.36
 -14   4   4    0.30    0.24
 -14  -4   4    0.32    0.28
  14  -4  -4   -0.19    0.32
  14  -4  -4    0.92    0.33
  14   4  -3    0.56    0.24
 -14   4   3    1.17    0.30
 -14  -4   3    0.71    0.31
  14  -4  -3    0.63    0.29
  14  -4  -3    0.70    0.37
 -14  -4   3    0.42    0.24
  14   4  -2   11.87    0.60
  14   4  -2   11.61    0.61
 -14   4   2   12.72    0.66
 -14  -4   2   13.72    0.71
  14  -4  -2   13.24    0.70
  14  -4  -2   12.06    0.77
 -14   4   1    1.30    0.32
  14   4  -1    1.43    0.31
 -14  -4   1    1.15    0.33
  14  -4  -1    1.42    0.38
  14  -4  -1    1.20    0.34
 -14  -4   1    1.02    0.11
 -14  -4   1    1.46    0.32
  14   4   0    6.81    0.50
  14   4   0    8.81    0.56
 -14   4   0    8.23    0.79
 -14   4   0    8.47    0.56
  14  -4   0    7.59    0.64
 -14  -4   0    8.40    0.59
 -14  -4   0    7.36    0.41
 -14  -4   0    9.40    0.64
  14  -4   0    8.84    0.61
  14   4   1    1.01    0.25
 -14   4  -1    0.96    0.38
  14   4   1    1.00    0.31
 -14   4  -1    1.44    0.33
 -14  -4  -1    1.50    0.38
  14  -4   1    1.36    0.36
 -14  -4  -1    0.65    0.21
  14  -4   1    1.28    0.36
 -14  -4  -1    1.49    0.35
 -14   4  -2   11.91    0.85
  14   4   2   13.51    0.70
 -14   4  -2   12.53    0.65
  14   4   2   12.28    0.51
 -14  -4  -2   14.95    0.84
  14  -4   2   11.73    0.62
  14  -4   2   12.62    0.72
 -14  -4  -2   14.91    0.79
  14   4   3    0.87    0.31
  14   4   3    0.26    0.11
 -14   4  -3    0.93    0.30
 -14   4  -3    0.05    0.32
 -14  -4  -3    0.57    0.36
  14  -4   3    0.53    0.31
  14  -4   3    0.50    0.26
 -14  -4  -3    0.50    0.33
 -14   4  -4    0.16    0.27
  14   4   4    0.27    0.28
 -14   4  -4    0.48    0.27
 -14  -4  -4    0.21    0.31
  14  -4   4    0.53    0.33
 -14  -4  -4    0.02    0.36
 -14   4  -5    0.63    0.29
  14   4   5    0.39    0.29
 -14   4  -5    0.52    0.39
 -14  -4  -5    0.30    0.43
  14  -4   5    0.34    0.31
 -14  -4  -5    0.78    0.35
  14   4   6    0.17    0.30
 -14   4  -6   -0.16    0.36
 -14  -4  -6    1.20    0.55
  14  -4   6    0.28    0.34
  14   4   7    0.04    0.36
 -14   4  -7   -0.28    0.40
 -14  -4  -7   -0.27    0.58
 -14   5   5   -0.06    0.27
  14  -5  -5   -0.39    0.36
 -14  -5   5   -0.25    0.28
 -14   5   4    0.23    0.28
 -14  -5   4    0.47    0.32
  14  -5  -4    0.60    0.36
  14  -5  -4    0.00    0.36
  14   5  -3    1.33    0.32
 -14   5   3    1.22    0.36
  14  -5  -3    1.08    0.37
  14  -5  -3    0.82    0.41
 -14  -5   3    1.04    0.36
  14   5  -2    0.87    0.30
 -14   5   2    0.45    0.30
  14  -5  -2    1.13    0.39
  14  -5  -2    0.90    0.38
 -14  -5   2    0.86    0.35
 -14   5   1    0.52    0.30
  14   5  -1    0.49    0.28
  14  -5  -1    0.51    0.35
  14  -5  -1    0.36    0.33
 -14  -5   1   -0.11    0.25
 -14  -5   1    0.25    0.32
  14   5   0    0.75    0.31
 -14   5   0    1.08    0.34
 -14   5   0    0.47    0.40
 -14  -5   0    0.64    0.28
  14  -5   0    0.75    0.37
  14  -5   0    0.78    0.33
 -14  -5   0    1.46    0.40
  14   5   1    0.49    0.31
 -14   5  -1    0.61    0.44
  14   5   1    0.73    0.25
 -14   5  -1    0.33    0.29
 -14  -5  -1    0.40    0.30
 -14  -5  -1    0.57    0.37
  14  -5   1    0.65    0.36
 -14   5  -2    0.89    0.35
 -14   5  -2    0.31    0.42
  14   5   2    0.85    0.22
  14   5   2    0.78    0.34
  14  -5   2    1.32    0.42
 -14  -5  -2    1.20    0.38
 -14  -5  -2    0.46    0.38
 -14   5  -3    1.40    0.38
  14   5   3    1.69    0.40
 -14   5  -3    0.66    0.37
 -14  -5  -3    1.84    0.46
 -14  -5  -3    1.17    0.42
  14  -5   3    1.21    0.40
  14   5   4    0.83    0.35
 -14   5  -4   -0.03    0.40
 -14   5  -4    0.40    0.35
 -14  -5  -4    1.25    0.45
  14  -5   4    0.54    0.39
 -14  -5  -4    0.48    0.39
 -14   5  -5   -0.81    0.34
  14   5   5   -0.20    0.29
 -14  -5  -5   -0.21    0.45
 -14  -5  -5   -0.19    0.39
  14  -5   5    0.03    0.34
 -14   6   3    0.74    0.33
  14  -6  -3    0.30    0.39
  14  -6  -3    0.25    0.36
 -14  -6   3   -0.11    0.35
  14   6  -2    0.61    0.32
 -14   6   2    0.92    0.37
 -14  -6   2    1.36    0.46
  14  -6  -2    0.04    0.37
  14  -6  -2    1.36    0.41
 -14   6   1    0.03    0.32
  14   6  -1    0.23    0.32
 -14  -6   1    0.12    0.37
  14  -6  -1    0.30    0.40
  14   6   0   -0.03    0.31
 -14   6   0   -0.03    0.29
 -14  -6   0   -0.38    0.26
 -14  -6   0   -0.51    0.34
  14  -6   0   -0.18    0.34
 -14   6  -1    0.30    0.38
  14   6   1    0.72    0.37
 -14   6  -1    0.07    0.32
 -14  -6  -1    0.29    0.36
  14  -6   1    0.22    0.38
 -14  -6  -1    0.62    0.41
  14   6   2    0.78    0.33
 -14   6  -2   -0.68    0.44
 -14   6  -2    0.72    0.37
 -14  -6  -2    0.78    0.39
 -14  -6  -2    0.92    0.39
  14  -6   2    0.26    0.39
 -14   6  -3    0.32    0.33
 -14   6  -3   -0.28    0.49
  14   6   3   -0.04    0.34
 -14  -6  -3   -0.13    0.42
 -14  -6  -3    0.05    0.42
  14  -6   3    0.35    0.46
  15   0  -8   -0.50    0.34
  15   0  -7   -0.32    0.29
  15   0  -6   -0.21    0.28
 -15   0   6   -0.07    0.12
  15   0  -5   -0.43    0.18
  15   0  -5    0.02    0.27
 -15   0   5   -0.10    0.12
 -15   0   5    0.07    0.14
  15   0  -5   -0.04    0.12
 -15   0   4    0.05    0.13
  15   0  -4    0.12    0.26
 -15   0   4    0.12    0.15
  15   0  -4   -0.23    0.17
  15   0  -4    0.05    0.13
[truncated: 166,677 more chars]
