# Supplementary material for: Crystal structure of the adduct (4-chloro­phen­yl)(4-hy­droxy­piperidin-1-yl)methanone–(4-chloro­phen­yl)(piperidin-1-yl)methanone (0.75/0.25)
Source: Acta Crystallogr E Crystallogr Commun. 2015 Oct 31;71(Pt 11):o896–7. doi: 10.1107/S2056989015020265 (PMC4645011; doi:10.1107/S2056989015020265)
Supplement: Supplementary file 2 [file e-71-0o896-Isup2.hkl]

#
# h,k,l, Fc-squared, Fo-squared, sigma(Fo-squared), status flag
#
data_I
_shelx_title ' G5 in Pca2(1)'
_shelx_refln_list_code          4
_shelx_F_calc_maximum      131.24
_exptl_crystal_F_000       496.00
_reflns_d_resolution_high  0.8089

loop_
 _space_group_symop_operation_xyz
 'x, y, z'
 '-x, -y, z+1/2'
 '-x+1/2, y, z+1/2'
 'x+1/2, -y, z'

_cell_length_a    24.3122
_cell_length_b     6.1628
_cell_length_c     7.9654
_cell_angle_alpha  90.000
_cell_angle_beta   90.000
_cell_angle_gamma  90.000

_shelx_F_squared_multiplier     1.000

loop_
 _refln_index_h
 _refln_index_k
 _refln_index_l
 _refln_F_squared_calc
 _refln_F_squared_meas
 _refln_F_squared_sigma
 _refln_observed_status
   2   0  -9         11.63         10.30         2.45 o
   4   0  -9          0.88         -0.50         2.33 o
   6   0  -9          8.70         13.39         2.98 o
   8   0  -9          8.55          8.62         2.93 o
  10   0  -9          5.47          4.53         2.81 o
  12   0  -9          1.36         -2.81         2.81 o
   1   1  -9          1.56          0.55         2.08 o
   2   1  -9          7.51          7.94         2.42 o
   3   1  -9          0.88         -0.14         1.67 o
   4   1  -9          0.11          2.42         1.89 o
   5   1  -9          2.39         -1.58         1.74 o
   6   1  -9          6.06          7.08         2.05 o
   7   1  -9          1.07         -1.60         1.76 o
   8   1  -9          2.94          3.84         2.03 o
   9   1  -9          3.21          6.75         2.03 o
  10   1  -9          1.50          3.56         1.99 o
  11   1  -9          3.50          6.71         2.48 o
   1   2  -9          1.58          1.27         2.33 o
   2   2  -9          1.23          2.30         2.28 o
   3   2  -9          0.71          0.18         2.34 o
   4   2  -9          0.48          0.89         2.24 o
   5   2  -9          3.67          7.28         2.63 o
   6   2  -9          2.58          1.16         2.13 o
   7   2  -9          1.54         -0.29         2.05 o
   8   2  -9          0.20          0.34         2.30 o
   9   2  -9          2.26          5.22         2.77 o
   1   3  -9          5.40          4.27         3.32 o
   2   3  -9          0.46          4.28         3.06 o
   0   0  -8          9.68          5.63         2.88 o
   2   0  -8         12.46         13.35         2.66 o
   4   0  -8          0.99          0.66         2.16 o
   6   0  -8         14.04         15.11         3.16 o
   8   0  -8          6.10          8.02         3.45 o
  10   0  -8         10.05          5.51         3.45 o
  12   0  -8          4.55          2.17         3.48 o
  14   0  -8         12.77         14.85         3.92 o
  16   0  -8          1.37          1.67         3.95 o
   0   1  -8         21.32         24.55         3.03 o
   1   1  -8          1.59          1.28         1.53 o
   2   1  -8          8.27          4.62         1.64 o
   3   1  -8          2.18          0.32         1.52 o
   4   1  -8          0.88         -0.73         1.70 o
   5   1  -8          6.37          4.03         1.75 o
   6   1  -8         14.24         13.60         2.10 o
   7   1  -8          0.71          3.33         1.67 o
   8   1  -8         34.29         36.04         2.73 o
   9   1  -8         17.44         23.66         2.69 o
  10   1  -8         12.18         13.87         2.51 o
  11   1  -8          8.42         12.43         2.42 o
  12   1  -8          1.32          2.53         2.09 o
  13   1  -8          1.41         -0.33         2.10 o
  14   1  -8          0.68         -0.99         2.46 o
  15   1  -8          0.85         -0.62         2.51 o
  16   1  -8          0.56         -0.36         2.49 o
  17   1  -8          0.47         -2.40         2.40 o
   0   2  -8          1.51          1.34         2.81 o
   1   2  -8         10.48          6.39         2.14 o
   2   2  -8          6.07          9.07         1.91 o
   3   2  -8         14.75         13.13         2.12 o
   4   2  -8          6.58          8.04         1.95 o
   5   2  -8         16.88         17.01         2.27 o
   6   2  -8          7.50          7.90         2.17 o
   7   2  -8          6.11          4.82         1.98 o
   8   2  -8         12.72         11.18         2.21 o
   9   2  -8          5.84          5.10         1.88 o
  10   2  -8          3.49          0.59         1.89 o
  11   2  -8          8.98          8.82         2.57 o
  12   2  -8          0.88         -1.98         1.98 o
  13   2  -8          2.71          2.91         2.40 o
  14   2  -8          2.42          4.72         2.39 o
  15   2  -8          0.97          2.23         2.69 o
   0   3  -8          4.77         14.33         4.42 o
   1   3  -8          5.24          2.28         2.92 o
   2   3  -8          7.41          6.72         3.03 o
   3   3  -8          0.04          2.58         2.78 o
   4   3  -8          3.79          2.43         2.61 o
   5   3  -8          0.95          3.13         2.72 o
   6   3  -8          2.54          2.06         2.70 o
   7   3  -8          0.04         -2.18         2.53 o
   8   3  -8          1.50         -1.17         2.63 o
   9   3  -8          3.91          1.30         3.09 o
  10   3  -8          1.87         -0.37         3.31 o
  11   3  -8          0.87         -0.03         2.94 o
  12   3  -8          0.16         -2.36         2.88 o
   0   4  -8          2.85         -2.67         4.16 o
   1   4  -8          0.41         -0.48         3.01 o
   2   4  -8          0.21         -2.53         2.53 o
   3   4  -8          1.25          3.02         2.98 o
   4   4  -8          0.15         -0.01         3.00 o
   5   4  -8          1.85         -0.77         2.77 o
   6   4  -8          0.11         -0.95         3.66 o
   7   4  -8          0.64         -0.48         3.82 o
   2   0  -7        239.13        245.52         8.93 o
   4   0  -7        178.16        179.75         6.30 o
   6   0  -7         91.14         87.31         5.66 o
   8   0  -7         46.57         36.74         4.27 o
  10   0  -7         50.70         38.85         4.48 o
  12   0  -7          7.70          4.09         2.82 o
  14   0  -7          9.79          7.48         3.21 o
  16   0  -7          2.54          3.28         3.32 o
  18   0  -7          5.34          6.98         3.93 o
  20   0  -7          9.44          6.23         4.18 o
   1   1  -7         86.72         96.91         3.52 o
   2   1  -7         90.13         91.39         3.15 o
   3   1  -7         17.47         18.80         1.33 o
   4   1  -7          9.33          9.70         1.61 o
   5   1  -7         26.58         25.31         2.04 o
   6   1  -7          2.18          0.91         1.56 o
   7   1  -7         25.77         22.41         2.29 o
   8   1  -7         69.89         66.42         4.40 o
   9   1  -7         22.82         25.10         2.48 o
  10   1  -7         13.77         15.34         2.26 o
  11   1  -7         10.11         12.80         2.14 o
  12   1  -7         23.39         21.56         2.47 o
  13   1  -7          0.62          0.66         1.80 o
  14   1  -7          4.59          4.71         1.90 o
  15   1  -7          2.18          2.85         1.88 o
  16   1  -7          3.87          1.56         2.30 o
  17   1  -7          0.79         -0.95         2.18 o
  18   1  -7          1.59          3.23         2.54 o
  19   1  -7          0.52          0.26         2.56 o
  20   1  -7          1.70         -0.92         2.51 o
   1   2  -7         17.95         16.04         1.62 o
   2   2  -7         32.48         28.31         2.21 o
   3   2  -7          8.43          9.30         1.45 o
   4   2  -7         28.49         30.80         2.39 o
   5   2  -7         22.10         19.42         2.12 o
   6   2  -7          0.58         -0.54         1.42 o
   7   2  -7          9.01          5.93         2.08 o
   8   2  -7          8.32         10.19         2.20 o
   9   2  -7          7.73          7.79         2.13 o
  10   2  -7         19.25         19.13         2.28 o
  11   2  -7         19.41         20.29         2.41 o
  12   2  -7          8.94          4.66         1.93 o
  13   2  -7          9.86          7.03         2.52 o
  14   2  -7          1.09          0.77         2.21 o
  15   2  -7          0.62         -2.24         2.24 o
  16   2  -7          2.14          1.97         2.39 o
  17   2  -7          1.87         -0.08         2.49 o
  18   2  -7          2.64         -0.60         2.55 o
  19   2  -7          2.40          0.62         2.84 o
   1   3  -7         28.94         21.92         2.24 o
   2   3  -7          0.43         -0.42         1.37 o
   3   3  -7         12.77          9.72         1.73 o
   4   3  -7          6.44          4.87         1.61 o
   5   3  -7         12.58         14.57         1.89 o
   6   3  -7         17.03         13.71         1.89 o
   7   3  -7         13.46         11.37         1.93 o
   8   3  -7          1.21         -1.49         1.49 o
   9   3  -7          0.37         -1.72         1.72 o
  10   3  -7          1.73         -0.15         1.82 o
  11   3  -7         11.39          7.77         2.78 o
  12   3  -7          1.03         -2.41         2.41 o
  13   3  -7          1.16         -1.80         2.29 o
  14   3  -7          0.45         -2.56         2.73 o
  15   3  -7          2.30          2.21         3.01 o
  16   3  -7          2.80          1.56         3.02 o
  17   3  -7          0.77         -0.96         3.06 o
   1   4  -7          0.53          2.64         2.61 o
   2   4  -7          7.02          6.56         2.80 o
   3   4  -7          1.42          0.79         2.62 o
   4   4  -7          3.36          5.14         2.62 o
   5   4  -7          0.24          1.70         2.39 o
   6   4  -7          0.27          2.01         2.52 o
   7   4  -7          7.70          6.67         2.72 o
   8   4  -7          2.21          2.15         3.69 o
   9   4  -7          1.33         -2.71         2.71 o
  10   4  -7          0.69         -3.16         3.16 o
  11   4  -7          1.00         -3.17         3.17 o
  12   4  -7          0.59         -3.77         3.77 o
  13   4  -7          0.49         -3.48         3.48 o
  14   4  -7          0.68         -3.70         3.70 o
   1   5  -7          0.55         -1.54         2.98 o
   2   5  -7          1.53          0.29         2.91 o
   3   5  -7          0.16         -2.14         2.79 o
   4   5  -7          3.89          3.60         3.03 o
   5   5  -7          1.35          5.39         3.83 o
   6   5  -7          2.17          1.44         4.04 o
   7   5  -7          1.44         -0.51         4.02 o
   0   0  -6        319.30        315.27        14.60 o
   2   0  -6         60.53         59.52         2.02 o
   4   0  -6         60.54         54.65         2.03 o
   6   0  -6         21.83         18.91         4.20 o
   8   0  -6         29.27         28.40         2.24 o
  10   0  -6         45.04         37.61         4.06 o
  12   0  -6         25.40         22.83         1.97 o
  14   0  -6         13.76         16.61         2.87 o
  16   0  -6          8.22          5.29         2.39 o
  18   0  -6          0.84         -1.48         2.39 o
  20   0  -6          5.47          3.97         2.81 o
  22   0  -6          1.14          3.92         3.61 o
   0   1  -6        173.13        162.90         5.92 o
   1   1  -6         11.28         11.49         0.57 o
   2   1  -6         27.45         27.44         0.82 o
   3   1  -6         18.94         16.96         0.71 o
   4   1  -6         38.01         42.28         0.88 o
   5   1  -6         32.03         25.26         2.30 o
   6   1  -6         33.62         31.40         1.52 o
   7   1  -6          1.29          0.88         0.67 o
   8   1  -6          4.95          5.88         0.69 o
   9   1  -6         17.37         10.32         0.87 o
  10   1  -6          2.41          1.38         0.74 o
  11   1  -6         12.45          6.53         1.21 o
  12   1  -6         23.91         22.89         1.34 o
  13   1  -6         10.04          6.58         1.44 o
  14   1  -6         13.23         11.00         1.65 o
  15   1  -6          7.11          6.01         1.49 o
  16   1  -6          8.84         10.34         1.69 o
  17   1  -6          4.63          9.22         1.93 o
  18   1  -6         16.97         18.13         2.23 o
  19   1  -6          0.06          3.06         1.90 o
  20   1  -6          0.74          3.05         2.18 o
  21   1  -6          0.25         -2.18         2.18 o
  22   1  -6          0.02         -1.25         2.42 o
  23   1  -6          2.81         -2.71         2.71 o
   0   2  -6         76.13         81.18         1.86 o
   1   2  -6         42.66         39.20         0.99 o
   2   2  -6         93.38         83.95         1.28 o
   3   2  -6         31.91         33.43         1.07 o
   4   2  -6         48.32         46.26         1.47 o
   5   2  -6          6.99          5.21         0.64 o
   6   2  -6         12.06          5.58         1.63 o
   7   2  -6          5.26          3.49         1.13 o
   8   2  -6         24.72         27.25         1.06 o
   9   2  -6         83.39         83.72         3.08 o
  10   2  -6         16.73         17.75         1.35 o
  11   2  -6          2.79          3.23         1.41 o
  12   2  -6         19.40         18.14         1.77 o
  13   2  -6          3.14          4.28         1.58 o
  14   2  -6         12.39          9.06         1.71 o
  15   2  -6          8.55          8.71         2.18 o
  16   2  -6          1.80          0.90         1.82 o
  17   2  -6          6.21          2.53         2.07 o
  18   2  -6         10.97          9.38         2.36 o
  19   2  -6          2.50          1.66         2.12 o
  20   2  -6          4.55          1.72         2.22 o
  21   2  -6          1.38          0.70         2.42 o
  22   2  -6          5.88          2.63         2.86 o
   0   3  -6         15.02         13.35         1.45 o
   1   3  -6         11.33          8.21         0.93 o
   2   3  -6         20.30         19.19         1.42 o
   3   3  -6          2.31          1.85         1.00 o
   4   3  -6         10.79          6.93         1.15 o
   5   3  -6          7.14          4.93         1.13 o
   6   3  -6         16.92         17.48         1.44 o
   7   3  -6          5.84          3.94         1.40 o
   8   3  -6         21.17         15.08         1.75 o
   9   3  -6         35.39         30.88         2.13 o
  10   3  -6          1.17         -0.78         1.33 o
  11   3  -6         15.89         16.34         2.09 o
  12   3  -6          0.94          0.05         2.01 o
  13   3  -6          8.67          7.35         2.10 o
  14   3  -6         17.65         21.59         2.71 o
  15   3  -6          1.77          0.70         2.09 o
  16   3  -6          5.53          3.75         2.33 o
  17   3  -6          1.23         -1.92         1.92 o
  18   3  -6          2.40         -1.57         2.39 o
  19   3  -6          0.62         -3.01         3.43 o
  20   3  -6          1.01         -2.76         2.76 o
   0   4  -6         10.98          7.35         2.78 o
   1   4  -6          8.46          9.49         2.28 o
   2   4  -6          1.57         -1.62         1.81 o
   3   4  -6          1.37         -0.21         1.65 o
   4   4  -6          2.46          0.80         1.76 o
   5   4  -6         23.13         14.57         2.22 o
   6   4  -6          0.22          0.21         1.70 o
   7   4  -6          2.33          1.04         1.76 o
   8   4  -6          5.32          6.37         2.14 o
   9   4  -6          5.43          4.49         2.05 o
  10   4  -6          5.31          3.46         3.16 o
  11   4  -6          3.67         -2.12         2.64 o
  12   4  -6          3.92          1.49         2.76 o
  13   4  -6          1.48         -2.21         5.65 o
  14   4  -6          2.15          0.31         7.56 o
  15   4  -6          0.99         -2.23         3.99 o
  16   4  -6          2.22          1.01         3.39 o
  17   4  -6          2.35          0.80         2.98 o
   0   5  -6          7.90          8.79         4.42 o
   1   5  -6          1.27         -2.36         2.36 o
   2   5  -6          1.67         -2.48         2.48 o
   3   5  -6          0.85         -2.46         2.46 o
   4   5  -6          3.32          2.13         3.17 o
   5   5  -6          1.94         -2.24         2.53 o
   6   5  -6          5.32          1.85         2.77 o
   7   5  -6          2.29          5.56         4.23 o
   8   5  -6          1.58          0.04         3.59 o
   9   5  -6          0.60         -1.72         2.99 o
  10   5  -6          0.85         -2.58         4.67 o
  11   5  -6          0.46         -3.49         3.49 o
  12   5  -6          3.15          0.92         6.05 o
  13   5  -6          4.79         -0.79         4.13 o
   0   6  -6          4.26         -0.66         6.75 o
   1   6  -6          1.30         -1.50         4.12 o
   2   6  -6          1.86         -2.85         5.66 o
   2   0  -5          9.99          9.04         0.91 o
   4   0  -5         98.40         83.01         3.31 o
   6   0  -5         82.22         74.09         2.56 o
   8   0  -5         18.68         18.86         1.17 o
  10   0  -5        166.63        177.75         3.26 o
  12   0  -5        161.09        186.39         3.76 o
  14   0  -5          7.89          8.08         1.49 o
  16   0  -5         38.99         31.86         2.02 o
  18   0  -5         25.85         20.64         3.13 o
  20   0  -5          6.49          7.97         2.75 o
  22   0  -5         14.02         13.07         3.30 o
  24   0  -5          1.63          0.23         2.94 o
   1   1  -5          5.69          7.83         0.57 o
   2   1  -5          8.25         11.05         0.58 o
   3   1  -5         26.02         22.13         0.73 o
   4   1  -5         46.38         48.07         1.11 o
   5   1  -5         15.26         15.82         0.75 o
   6   1  -5        132.20        127.56         1.67 o
   7   1  -5         26.98         31.26         1.22 o
   8   1  -5        129.48        140.08         1.63 o
   9   1  -5         72.90         75.68         2.17 o
  10   1  -5         77.11         84.06         1.42 o
  11   1  -5          2.52          2.91         0.72 o
  12   1  -5          8.31          5.51         0.92 o
  13   1  -5          5.22          3.94         0.87 o
  14   1  -5         12.49         13.49         1.16 o
  15   1  -5         13.29         16.54         1.27 o
  16   1  -5         23.65         22.17         1.86 o
  17   1  -5          1.76          2.53         1.90 o
  18   1  -5         25.00         30.72         2.45 o
  19   1  -5         10.49         13.99         2.07 o
  20   1  -5         20.44         19.02         2.32 o
  21   1  -5          1.77          1.34         1.92 o
  22   1  -5         18.64         20.87         2.43 o
  23   1  -5          0.78         -1.93         1.93 o
  24   1  -5          1.35         -0.33         2.07 o
  25   1  -5          2.57         -2.13         2.13 o
   1   2  -5         24.09         22.98         0.78 o
   2   2  -5        238.95        224.69         1.96 o
   3   2  -5          5.53          9.02         0.59 o
   4   2  -5          8.69          8.97         0.62 o
   5   2  -5          0.34          0.23         0.57 o
   6   2  -5         23.89         21.95         1.06 o
   7   2  -5         15.41         22.14         1.10 o
   8   2  -5         35.29         37.38         1.26 o
   9   2  -5         14.57         14.72         0.99 o
  10   2  -5         14.68         19.93         1.30 o
  11   2  -5         59.87         62.04         1.94 o
  12   2  -5        128.04        141.44         2.62 o
  13   2  -5         58.87         62.61         1.98 o
  14   2  -5         11.87         12.66         1.22 o
  15   2  -5         28.61         30.67         1.79 o
  16   2  -5         23.68         22.11         2.32 o
  17   2  -5         27.03         27.98         2.31 o
  18   2  -5          5.15          5.54         1.83 o
  19   2  -5         13.91          9.98         2.05 o
  20   2  -5          6.60          6.46         2.09 o
  21   2  -5          8.09          7.10         2.16 o
  22   2  -5          4.19          7.15         2.20 o
  23   2  -5          1.88         -0.70         2.10 o
  24   2  -5          4.61          2.23         2.20 o
   1   3  -5         20.09         17.50         0.92 o
   2   3  -5          5.47          3.76         0.71 o
   3   3  -5         29.72         26.59         1.31 o
   4   3  -5         50.33         60.69         1.66 o
   5   3  -5         95.94         99.72         2.14 o
   6   3  -5         50.21         59.80         1.96 o
   7   3  -5        142.44        151.73         2.82 o
   8   3  -5         59.70         60.29         2.03 o
   9   3  -5         59.16         65.62         2.01 o
  10   3  -5         52.41         59.59         1.95 o
  11   3  -5        131.32        125.68         3.37 o
  12   3  -5          4.60          4.81         1.23 o
  13   3  -5         15.33         14.13         1.90 o
  14   3  -5         16.99         19.29         2.21 o
  15   3  -5          0.75          0.06         1.65 o
  16   3  -5          6.86          5.32         1.84 o
  17   3  -5         21.96         20.00         2.31 o
  18   3  -5          0.96         -1.86         1.86 o
  19   3  -5          3.83          2.18         2.04 o
  20   3  -5          1.90          0.77         2.02 o
  21   3  -5          1.87          3.05         2.75 o
  22   3  -5          1.39          3.26         2.39 o
  23   3  -5          1.59         -1.95         2.74 o
   1   4  -5          6.50          5.39         1.23 o
   2   4  -5         17.20         13.77         1.40 o
   3   4  -5          2.22          1.79         1.18 o
   4   4  -5         39.45         38.14         1.82 o
   5   4  -5         12.51         12.05         1.39 o
   6   4  -5         28.63         29.66         1.49 o
   7   4  -5         80.45         89.67         2.66 o
   8   4  -5         17.34         21.29         2.68 o
   9   4  -5          1.70         -0.62         1.50 o
  10   4  -5          9.47          8.86         1.68 o
  11   4  -5          2.29          0.19         1.88 o
  12   4  -5         13.41         15.33         2.96 o
  13   4  -5          1.82          1.46         2.25 o
  14   4  -5          7.06          7.15         2.52 o
  15   4  -5          9.87          6.22         2.65 o
  16   4  -5          1.09          6.31         2.34 o
  17   4  -5          1.05          0.38         2.07 o
  18   4  -5          2.08          0.62         2.64 o
  19   4  -5          0.24         -1.35         2.30 o
  20   4  -5          4.02          7.41         3.01 o
   1   5  -5          4.42          3.51         2.08 o
   2   5  -5          2.81          4.16         2.08 o
   3   5  -5          7.04          5.20         2.18 o
   4   5  -5          9.73          6.97         2.25 o
   5   5  -5          2.25          3.00         1.78 o
   6   5  -5          8.62         10.29         2.05 o
   7   5  -5          0.59         -0.82         1.79 o
   8   5  -5          0.50         -2.39         2.39 o
   9   5  -5          0.02         -2.27         2.27 o
  10   5  -5          0.29          1.28         2.38 o
  11   5  -5          4.62          4.82         2.81 o
  12   5  -5          4.79          0.36         3.02 o
  13   5  -5          0.64         -2.06         3.07 o
  14   5  -5          0.04         -3.01         3.01 o
  15   5  -5          2.13          0.16         3.37 o
  16   5  -5          4.55          2.20         3.26 o
   1   6  -5          2.19         -0.57         3.87 o
   2   6  -5          0.41         -2.39         2.93 o
   3   6  -5          0.66          0.00         3.13 o
   4   6  -5          1.99         -1.22         2.69 o
   5   6  -5          2.01          1.23         5.27 o
   6   6  -5          1.99          1.92         3.40 o
   7   6  -5          6.98          0.88         3.43 o
   8   6  -5          2.24         -0.14         3.35 o
   9   6  -5          0.09         -3.22         3.22 o
  10   6  -5          1.22         -0.81         3.43 o
   0   0  -4        797.25        781.46         7.80 o
   2   0  -4         62.98         54.49         1.62 o
   4   0  -4         79.42         93.96         2.10 o
   6   0  -4        120.20        133.55         1.63 o
   8   0  -4        415.59        376.98         3.73 o
  10   0  -4        176.76        170.22         2.75 o
  12   0  -4         44.14         46.72         1.79 o
  14   0  -4        255.61        260.92         4.13 o
  16   0  -4         15.82         15.82         1.63 o
  18   0  -4          8.01          7.43         1.53 o
  20   0  -4         50.64         53.65         3.41 o
  22   0  -4          8.98          9.10         4.11 o
  24   0  -4         33.47         31.38         3.71 o
  26   0  -4          3.05          2.96         3.03 o
   0   1  -4       2598.54       2607.00        15.90 o
   1   1  -4         24.08         22.56         0.61 o
   2   1  -4        774.34        786.41         4.05 o
   3   1  -4        312.17        318.48         2.10 o
   4   1  -4         48.52         51.55         1.40 o
   5   1  -4         94.38        102.91         1.34 o
   6   1  -4         34.00         38.17         0.82 o
   7   1  -4         48.71         48.54         0.90 o
   8   1  -4          8.38          8.31         0.57 o
   9   1  -4        135.58        155.73         1.74 o
  10   1  -4        224.96        219.80         2.20 o
  11   1  -4        100.52         94.12         1.60 o
  12   1  -4         49.23         50.94         1.34 o
  13   1  -4         19.99         19.24         1.14 o
  14   1  -4         35.10         30.83         1.23 o
  15   1  -4         15.94         10.11         0.98 o
  16   1  -4         57.10         62.18         1.75 o
  17   1  -4         14.83         12.20         1.12 o
  18   1  -4         21.31         18.77         1.49 o
  19   1  -4          1.81          5.08         1.41 o
  20   1  -4          9.82          9.76         1.53 o
  21   1  -4          6.18          5.92         1.84 o
  22   1  -4          3.55          1.37         1.81 o
  23   1  -4          9.42          6.60         2.07 o
  24   1  -4          6.70          7.47         2.11 o
  25   1  -4          0.21         -0.59         2.80 o
  26   1  -4          2.17          0.74         2.11 o
  27   1  -4          4.10         -0.72         2.24 o
   0   2  -4        485.47        488.62         4.27 o
   1   2  -4        431.09        437.30         2.85 o
   2   2  -4          4.00          4.97         0.71 o
   3   2  -4        379.14        360.71         2.61 o
   4   2  -4        327.96        326.18         2.63 o
   5   2  -4        236.64        239.02         2.22 o
   6   2  -4         65.88         85.01         1.90 o
   7   2  -4          9.72          8.37         0.74 o
   8   2  -4         78.76         83.54         1.57 o
   9   2  -4         24.91         26.50         1.32 o
  10   2  -4         13.54         11.09         0.92 o
  11   2  -4         39.72         38.12         1.49 o
  12   2  -4         82.14         77.96         1.82 o
  13   2  -4         40.33         45.92         1.54 o
  14   2  -4          5.14          6.21         0.92 o
  15   2  -4          4.75          0.54         1.04 o
  16   2  -4         11.22          7.12         1.25 o
  17   2  -4         31.45         30.53         1.89 o
  18   2  -4         71.30         76.70         3.29 o
  19   2  -4          2.62          3.24         1.41 o
  20   2  -4          5.54          2.30         1.62 o
  21   2  -4          0.90         -0.03         1.80 o
  22   2  -4         27.54         23.45         2.48 o
  23   2  -4          0.42         -1.95         1.95 o
  24   2  -4          5.03          4.46         2.30 o
  25   2  -4          2.82         -1.02         2.16 o
  26   2  -4          4.72          4.01         2.93 o
   0   3  -4        101.62        105.86         2.23 o
   1   3  -4         10.74         12.88         0.73 o
   2   3  -4         50.07         56.87         1.45 o
   3   3  -4         71.00         69.30         1.51 o
   4   3  -4         29.02         26.27         1.19 o
   5   3  -4         31.09         29.76         1.19 o
   6   3  -4          4.74          4.54         0.83 o
   7   3  -4         40.56         32.17         1.35 o
   8   3  -4         82.77         80.45         1.95 o
   9   3  -4        211.55        200.25         2.92 o
  10   3  -4         76.17         74.18         2.38 o
  11   3  -4        128.00        142.60         2.78 o
  12   3  -4         15.28         17.46         1.26 o
  13   3  -4         58.94         50.50         1.97 o
  14   3  -4        130.46        145.44         2.98 o
  15   3  -4          2.36          1.12         1.34 o
  16   3  -4          4.24          2.33         1.35 o
  17   3  -4         10.94         12.21         1.72 o
  18   3  -4         11.91          8.65         1.95 o
  19   3  -4          6.94          6.95         1.88 o
  20   3  -4          2.17         -1.53         1.87 o
  21   3  -4          2.42          0.15         2.03 o
  22   3  -4          3.26          3.79         2.47 o
  23   3  -4          3.64          2.68         2.51 o
  24   3  -4          3.01         -3.52         3.54 o
   0   4  -4          2.76         -1.48         1.48 o
   1   4  -4          2.23          1.15         1.30 o
   2   4  -4         62.84         58.42         2.01 o
   3   4  -4         36.75         35.29         1.70 o
   4   4  -4          2.46          2.34         1.14 o
   5   4  -4         40.99         35.91         1.76 o
   6   4  -4         22.00         17.11         1.13 o
   7   4  -4         36.02         35.89         1.65 o
   8   4  -4        135.76        133.80         2.80 o
   9   4  -4         69.00         69.90         2.53 o
  10   4  -4         37.79         36.60         2.05 o
  11   4  -4         22.09         21.50         1.74 o
  12   4  -4          8.93          6.09         1.76 o
  13   4  -4         16.18         18.25         1.99 o
  14   4  -4          4.60          4.30         2.06 o
  15   4  -4          2.38          6.54         2.15 o
  16   4  -4         20.36         19.46         2.31 o
  17   4  -4          0.84          0.77         1.88 o
  18   4  -4          3.82         -0.22         1.98 o
  19   4  -4          3.09          1.67         2.10 o
  20   4  -4          0.79         -1.66         2.14 o
  21   4  -4          2.57          3.96         2.62 o
  22   4  -4          0.43         -1.96         2.53 o
   0   5  -4         28.00         21.39         2.79 o
   1   5  -4          6.86          4.57         1.61 o
   2   5  -4          6.87          7.67         1.67 o
   3   5  -4          0.50         -0.91         1.35 o
   4   5  -4         26.21         24.93         1.83 o
   5   5  -4         37.50         30.55         2.00 o
   6   5  -4         10.45         10.54         1.65 o
   7   5  -4          1.89          1.45         1.49 o
   8   5  -4          4.50          0.86         1.46 o
   9   5  -4          2.84          1.05         1.48 o
  10   5  -4          1.68         -0.13         1.89 o
  11   5  -4          1.40          2.25         2.01 o
  12   5  -4          9.49         10.10         2.38 o
  13   5  -4          3.96          3.78         2.20 o
  14   5  -4          5.24          6.82         2.47 o
  15   5  -4          3.24          2.65         2.62 o
  16   5  -4          1.69          1.49         2.55 o
  17   5  -4          0.52         -1.68         2.51 o
  18   5  -4          1.51         -0.92         2.59 o
  19   5  -4          1.19         -2.44         3.49 o
   0   6  -4          3.42         -2.54         3.74 o
   1   6  -4          1.60          0.41         2.00 o
   2   6  -4          0.32         -0.34         2.53 o
   3   6  -4          2.19          2.53         2.50 o
   4   6  -4          0.18         -1.12         2.04 o
   5   6  -4          0.82         -1.44         2.59 o
   6   6  -4          6.08          0.65         2.82 o
   7   6  -4          1.44          1.52         2.37 o
   8   6  -4          1.66          0.18         2.80 o
   9   6  -4          2.07         -2.40         2.40 o
  10   6  -4          0.73          3.35         2.80 o
  11   6  -4          0.67         -2.05         2.54 o
  12   6  -4          0.46         -1.66         2.56 o
  13   6  -4          7.33          7.37         2.84 o
   2   0  -3        832.52        901.84         8.99 o
   4   0  -3       2362.69       2408.70        15.36 o
   6   0  -3        165.76        141.20         1.85 o
   8   0  -3        592.87        566.50         4.93 o
  10   0  -3        672.01        758.06         6.41 o
  12   0  -3        420.76        365.05         4.20 o
  14   0  -3        179.49        202.94         3.52 o
  16   0  -3         26.43         27.02         1.69 o
  18   0  -3        382.66        380.78         5.56 o
  20   0  -3        103.96         88.19         4.30 o
  22   0  -3          5.22          7.30         2.16 o
  24   0  -3          4.24          3.06         2.06 o
  26   0  -3         23.71         25.12         3.73 o
  28   0  -3          3.55         -1.65         4.19 o
   1   1  -3        406.98        452.58         2.59 o
   2   1  -3         90.62         99.73         0.99 o
   3   1  -3        716.20        781.21         4.04 o
   4   1  -3        428.22        478.91         3.00 o
   5   1  -3         41.92         52.54         0.93 o
   6   1  -3        815.92        797.98         4.35 o
   7   1  -3        462.30        443.87         3.21 o
   8   1  -3        117.05        108.02         1.31 o
   9   1  -3        179.18        156.35         1.67 o
  10   1  -3        238.96        256.13         2.21 o
  11   1  -3        182.57        200.38         2.16 o
  12   1  -3        115.43        128.48         1.71 o
  13   1  -3         36.49         40.00         1.24 o
  14   1  -3         20.80         19.05         0.96 o
  15   1  -3         54.75         48.46         1.63 o
  16   1  -3         48.90         49.22         1.71 o
  17   1  -3         22.93         24.01         1.20 o
  18   1  -3         56.07         52.28         1.60 o
  19   1  -3          1.19          3.34         1.31 o
  20   1  -3        145.86        157.35         3.16 o
  21   1  -3         45.43         48.97         2.31 o
  22   1  -3         42.71         42.11         2.33 o
  23   1  -3         17.92         17.80         1.79 o
  24   1  -3          1.77          4.22         1.61 o
  25   1  -3          3.00          2.46         1.94 o
  26   1  -3          8.47          6.43         2.16 o
  27   1  -3          2.66          4.91         3.18 o
  28   1  -3          0.33         -2.51         2.51 o
   1   2  -3        812.45        824.41         4.50 o
   2   2  -3       1599.26       1620.19         8.10 o
   3   2  -3         60.19         57.89         1.23 o
   4   2  -3        119.79        110.74         1.43 o
   5   2  -3        154.99        169.28         1.74 o
   6   2  -3        514.61        512.24         3.45 o
   7   2  -3         73.97         74.24         1.28 o
   8   2  -3        303.49        289.16         2.43 o
   9   2  -3         96.40        103.37         1.55 o
  10   2  -3        187.74        205.23         2.28 o
  11   2  -3         26.52         22.07         0.98 o
  12   2  -3         12.43          8.99         1.02 o
  13   2  -3         54.66         48.28         1.61 o
  14   2  -3          2.45          0.25         0.94 o
  15   2  -3         25.66         24.82         1.46 o
  16   2  -3         82.63         81.46         2.44 o
  17   2  -3         56.89         66.92         2.39 o
  18   2  -3         43.69         53.53         2.35 o
  19   2  -3         61.35         68.33         2.60 o
  20   2  -3          2.73          1.32         1.40 o
  21   2  -3          5.31          7.02         1.61 o
  22   2  -3          2.89          5.04         1.58 o
  23   2  -3          1.42          2.00         1.62 o
  24   2  -3          9.28          5.83         1.90 o
  25   2  -3          1.03          1.11         2.33 o
  26   2  -3          0.73         -0.57         3.18 o
  27   2  -3          3.30         -1.14         2.88 o
   1   3  -3         15.64         16.42         1.01 o
   2   3  -3         61.80         74.97         1.65 o
   3   3  -3        129.64        142.38         1.86 o
   4   3  -3        257.34        283.17         2.87 o
   5   3  -3         22.13         18.98         0.98 o
   6   3  -3         81.26         85.29         1.78 o
   7   3  -3         13.68         16.25         1.21 o
   8   3  -3        103.63        104.60         2.20 o
   9   3  -3         22.48         26.43         1.35 o
  10   3  -3        118.38        128.91         2.47 o
  11   3  -3         73.24         77.69         2.57 o
  12   3  -3         82.34         74.19         2.40 o
  13   3  -3         79.46         68.72         2.23 o
  14   3  -3          4.88          6.56         1.20 o
  15   3  -3        146.65        142.86         3.99 o
  16   3  -3         26.48         27.30         1.71 o
  17   3  -3          9.39         11.93         1.49 o
  18   3  -3          9.81          9.97         1.67 o
  19   3  -3          0.12         -1.40         1.40 o
  20   3  -3         25.97         22.44         2.00 o
  21   3  -3          0.30          1.24         1.57 o
  22   3  -3          2.79          2.21         1.79 o
  23   3  -3          2.19         -1.97         1.97 o
  24   3  -3          3.77          1.99         2.56 o
  25   3  -3          2.51          1.86         2.62 o
  26   3  -3          2.31         -3.03         3.03 o
   1   4  -3        126.32        125.33         2.99 o
   2   4  -3          4.64          4.78         1.31 o
   3   4  -3          6.46          5.86         1.21 o
   4   4  -3        154.93        158.38         2.83 o
   5   4  -3         43.04         44.50         1.81 o
   6   4  -3        138.19        136.34         2.95 o
   7   4  -3         95.84        102.97         3.00 o
   8   4  -3        101.78        103.33         2.47 o
   9   4  -3        100.01         95.36         2.47 o
  10   4  -3         41.52         37.02         1.99 o
  11   4  -3         27.31         30.99         1.97 o
  12   4  -3         10.52         11.50         1.60 o
  13   4  -3         55.91         48.54         2.41 o
  14   4  -3          7.17          8.99         1.84 o
  15   4  -3          9.00          9.04         1.88 o
  16   4  -3         11.76          9.08         1.79 o
  17   4  -3         18.00         21.22         2.14 o
  18   4  -3          1.00          0.23         1.44 o
  19   4  -3          5.59          2.75         1.65 o
  20   4  -3         15.45         10.43         2.19 o
  21   4  -3          2.55          3.94         2.52 o
  22   4  -3          4.75          2.76         2.39 o
  23   4  -3          1.15         -2.23         2.59 o
   1   5  -3         36.02         34.83         2.20 o
   2   5  -3         19.82         17.84         1.89 o
   3   5  -3          1.27          3.03         1.51 o
   4   5  -3         29.58         29.76         2.13 o
   5   5  -3         41.41         43.19         2.04 o
   6   5  -3          6.65          8.13         1.32 o
   7   5  -3         10.30          8.64         1.65 o
   8   5  -3          4.98          6.29         1.82 o
   9   5  -3         17.64         15.35         2.15 o
  10   5  -3         29.91         27.49         2.36 o
  11   5  -3          3.74          4.65         1.88 o
  12   5  -3          2.59          0.43         1.78 o
  13   5  -3         10.28         12.19         2.13 o
  14   5  -3         20.65         19.27         2.30 o
  15   5  -3          3.79          1.81         1.98 o
  16   5  -3          2.41          1.37         2.28 o
  17   5  -3          9.04          6.78         2.27 o
  18   5  -3          1.56         -0.44         2.19 o
  19   5  -3          1.19         -1.11         2.77 o
  20   5  -3          3.74          0.54         2.67 o
   1   6  -3          0.49         -0.68         1.74 o
   2   6  -3          2.90          0.70         2.11 o
   3   6  -3          5.49          1.68         1.78 o
   4   6  -3          1.56          1.11         1.79 o
   5   6  -3          9.31         16.21         2.51 o
   6   6  -3         10.09          8.04         2.06 o
   7   6  -3          6.75         12.18         2.24 o
   8   6  -3          1.65          1.24         1.93 o
   9   6  -3          1.32         -2.11         2.11 o
  10   6  -3          0.16         -2.13         2.13 o
  11   6  -3          1.27         -2.17         2.45 o
  12   6  -3          0.53         -2.22         2.22 o
  13   6  -3          5.29         10.20         2.67 o
  14   6  -3          0.19          1.75         2.54 o
  15   6  -3          1.13         -1.31         2.54 o
  16   6  -3          3.86          1.21         2.51 o
   1   7  -3          2.47          3.90         2.31 o
   2   7  -3          0.41          1.22         2.18 o
   3   7  -3          2.80          3.04         2.48 o
   4   7  -3          0.81          1.75         2.69 o
   5   7  -3          0.55         -2.40         2.40 o
   6   7  -3          3.06          0.90         2.59 o
   7   7  -3          0.31         -2.41         2.41 o
   0   0  -2      17224.35      15715.23       150.30 o
   2   0  -2       4720.87       4909.42        40.67 o
   4   0  -2        249.95        233.51         2.62 o
   6   0  -2        530.37        557.75         4.48 o
   8   0  -2         43.27         51.41         1.29 o
  10   0  -2        115.50        104.20         1.82 o
  12   0  -2        553.91        508.51         4.73 o
  14   0  -2        170.44        177.41         3.44 o
  16   0  -2        116.86        116.05         3.77 o
  18   0  -2         43.00         42.45         2.34 o
  20   0  -2         86.24         83.46         3.18 o
  22   0  -2         30.14         28.35         2.66 o
  24   0  -2         25.78         29.70         2.86 o
  26   0  -2          7.11          7.12         3.06 o
  28   0  -2          1.88          1.30         2.78 o
   0   1  -2       5269.39       4821.53        29.52 o
   1   1  -2       1741.15       1648.84         9.39 o
   2   1  -2       3546.86       3535.50        15.28 o
   3   1  -2       1051.67       1088.47         5.40 o
   4   1  -2       2112.88       2124.22         9.97 o
   5   1  -2         16.07          9.23         0.63 o
   6   1  -2        394.14        403.15         2.53 o
   7   1  -2         20.39         25.26         0.68 o
   8   1  -2        236.91        224.84         1.90 o
   9   1  -2        639.91        662.71         3.83 o
  10   1  -2        344.85        340.89         2.41 o
  11   1  -2         14.43         19.37         0.70 o
  12   1  -2        635.05        614.92         3.75 o
  13   1  -2         13.27         11.76         0.81 o
  14   1  -2         64.90         62.68         1.39 o
  15   1  -2         15.45         18.16         0.92 o
  16   1  -2         66.74         60.25         1.52 o
  17   1  -2         57.00         51.96         1.78 o
  18   1  -2         41.18         40.15         1.45 o
  19   1  -2          3.57          3.06         1.02 o
  20   1  -2         24.83         25.11         1.61 o
  21   1  -2          8.82          9.02         1.30 o
  22   1  -2          9.03         13.54         1.68 o
  23   1  -2          2.75          3.19         1.42 o
  24   1  -2         14.65         14.16         1.79 o
  25   1  -2          0.87         -0.55         1.49 o
  26   1  -2          7.79          6.63         1.78 o
  27   1  -2          2.96          2.36         1.83 o
  28   1  -2          4.37         -0.50         2.32 o
  29   1  -2          2.81         -2.62         2.62 o
   0   2  -2        109.12        118.46         1.62 o
   1   2  -2        881.03        844.94         4.55 o
   2   2  -2        269.01        260.49         2.27 o
   3   2  -2        487.90        480.90         3.00 o
   4   2  -2        471.00        522.71         3.16 o
   5   2  -2         20.39         23.31         0.70 o
   6   2  -2        335.47        349.46         2.55 o
   7   2  -2          0.56          0.78         0.45 o
   8   2  -2         22.82         17.28         0.71 o
   9   2  -2        495.28        543.90         3.61 o
  10   2  -2        475.96        501.89         3.50 o
  11   2  -2        123.92        132.66         1.77 o
  12   2  -2        204.80        212.44         2.66 o
  13   2  -2         43.51         39.25         1.52 o
  14   2  -2         15.43         12.11         1.14 o
  15   2  -2          0.51          0.56         1.01 o
  16   2  -2        208.82        208.90         3.58 o
  17   2  -2         62.61         54.67         2.25 o
  18   2  -2         86.75         82.06         2.62 o
  19   2  -2         13.53         13.43         1.58 o
  20   2  -2         14.85         13.07         1.73 o
  21   2  -2          3.05          3.75         1.45 o
  22   2  -2         12.39         10.17         1.67 o
  23   2  -2          2.84          5.80         1.58 o
  24   2  -2         16.56         16.23         1.86 o
  25   2  -2          0.52         -0.57         1.87 o
  26   2  -2          9.50          7.90         2.18 o
  27   2  -2          0.88          0.35         2.27 o
  28   2  -2          3.19         -1.79         3.11 o
   0   3  -2        177.53        170.59         3.08 o
   1   3  -2        148.22        145.88         1.90 o
   2   3  -2         74.38         74.52         1.44 o
   3   3  -2         60.76         62.50         1.15 o
   4   3  -2         17.97         17.32         0.78 o
   5   3  -2         70.30         71.15         1.23 o
   6   3  -2         79.26         81.83         1.33 o
   7   3  -2        106.32        112.88         2.14 o
   8   3  -2         98.96        105.29         2.11 o
   9   3  -2        906.10        918.74         8.05 o
  10   3  -2         25.50         34.01         1.71 o
  11   3  -2        136.43        140.41         2.93 o
  12   3  -2         78.66         82.56         2.43 o
  13   3  -2        158.73        155.08         3.23 o
  14   3  -2        242.77        231.62         3.35 o
  15   3  -2         71.83         73.63         2.93 o
  16   3  -2          2.85          1.37         1.08 o
  17   3  -2         41.34         41.53         1.90 o
  18   3  -2         18.99         15.79         1.46 o
  19   3  -2          1.75         -1.31         1.31 o
  20   3  -2          0.64         -1.38         1.38 o
  21   3  -2          7.56          8.32         1.58 o
  22   3  -2         17.81         16.89         2.22 o
  23   3  -2         17.53         22.04         2.67 o
  24   3  -2         10.18          7.38         2.28 o
  25   3  -2          3.59          3.26         2.21 o
  26   3  -2          4.13          0.35         3.08 o
   0   4  -2         81.98         81.85         3.42 o
   1   4  -2          2.48          0.69         1.09 o
   2   4  -2         17.56         20.84         1.51 o
   3   4  -2         56.26         58.97         2.21 o
   4   4  -2         10.16         11.39         1.34 o
   5   4  -2         60.45         62.82         1.80 o
   6   4  -2        154.91        162.33         2.43 o
   7   4  -2         20.94         25.54         1.58 o
   8   4  -2        116.36        102.68         2.61 o
   9   4  -2        118.20        121.44         2.88 o
  10   4  -2         14.88         17.87         1.63 o
  11   4  -2        153.30        165.21         4.34 o
  12   4  -2         17.21         21.31         1.79 o
  13   4  -2         49.17         50.95         2.41 o
  14   4  -2        221.95        203.38         6.56 o
  15   4  -2          1.45          3.34         1.58 o
  16   4  -2         35.74         37.14         2.38 o
  17   4  -2          1.86         -0.66         1.59 o
  18   4  -2          0.73         -1.41         1.41 o
  19   4  -2          7.68          7.47         1.70 o
  20   4  -2          3.97         -1.21         1.80 o
  21   4  -2         17.15         14.56         2.30 o
  22   4  -2          0.11         -1.89         1.89 o
  23   4  -2          5.33          2.53         2.39 o
  24   4  -2          3.80         -0.48         2.23 o
   0   5  -2         28.00         25.75         3.70 o
   1   5  -2         17.80         19.53         1.82 o
   2   5  -2         30.79         30.47         2.04 o
   3   5  -2         11.77         12.22         1.64 o
   4   5  -2         20.22         18.48         1.80 o
   5   5  -2         49.34         50.04         2.57 o
   6   5  -2         25.01         24.25         1.89 o
   7   5  -2         12.30         11.37         1.96 o
   8   5  -2         63.83         62.31         2.91 o
   9   5  -2         32.50         31.26         2.63 o
  10   5  -2         11.20         10.74         1.95 o
  11   5  -2         11.33          8.99         2.09 o
  12   5  -2          7.12          8.56         1.95 o
  13   5  -2         25.73         29.48         2.46 o
  14   5  -2         12.46         13.23         2.20 o
  15   5  -2         14.57         15.68         2.33 o
  16   5  -2         11.78         10.35         2.12 o
  17   5  -2          3.55          6.26         2.38 o
  18   5  -2          8.29          4.47         2.55 o
  19   5  -2          5.26          1.27         2.02 o
  20   5  -2          4.83          0.50         2.05 o
  21   5  -2          1.05          0.23         2.48 o
   0   6  -2          4.51          1.99         2.42 o
   1   6  -2          1.02         -1.97         1.97 o
   2   6  -2          0.40         -0.15         1.76 o
   3   6  -2         14.85         11.43         2.09 o
   4   6  -2         25.35         27.86         2.43 o
   5   6  -2          8.25         12.57         2.78 o
   6   6  -2         15.19          9.01         2.08 o
   7   6  -2          2.04          2.90         1.90 o
   8   6  -2          5.56          5.97         2.24 o
   9   6  -2          4.47         -0.44         1.99 o
  10   6  -2          0.49         -1.06         2.01 o
  11   6  -2          6.38          4.71         2.33 o
  12   6  -2          1.92          0.70         2.26 o
  13   6  -2          9.46          7.12         2.41 o
  14   6  -2          6.50          8.90         3.10 o
  15   6  -2          0.41          0.26         2.16 o
  16   6  -2          4.13          1.73         2.52 o
  17   6  -2          3.55          3.90         2.93 o
   0   7  -2          4.71         14.60         4.54 o
   1   7  -2          0.30          5.61         2.87 o
   2   7  -2          1.94          3.18         2.85 o
   3   7  -2          0.59          4.54         2.87 o
   4   7  -2          2.43          1.70         3.40 o
   5   7  -2          3.55          2.25         2.61 o
   6   7  -2          0.47         -2.65         2.65 o
   7   7  -2          1.99         -2.07         2.67 o
   8   7  -2          2.11          1.10         2.72 o
   9   7  -2          0.10         -2.47         2.47 o
  10   7  -2          0.93         -2.54         2.79 o
   2   0  -1       2105.74       1773.30        11.80 o
   4   0  -1       1950.07       2086.05        13.17 o
   6   0  -1       3689.84       3412.84        20.41 o
   8   0  -1        598.42        580.70         4.64 o
  10   0  -1        803.92        804.31         5.91 o
  12   0  -1        117.82        135.71         2.09 o
  14   0  -1        160.30        142.47         2.29 o
  16   0  -1         53.14         53.97         2.09 o
  18   0  -1        452.07        458.07         6.41 o
  20   0  -1        489.10        480.89         6.91 o
  22   0  -1        107.39        109.08         3.86 o
  24   0  -1          2.74         -0.55         2.05 o
  26   0  -1          0.37         -1.61         2.24 o
  28   0  -1          1.63          2.10         3.73 o
   1   1  -1       1733.75       1714.17         8.18 o
   2   1  -1       3587.71       3640.03        16.57 o
   3   1  -1        318.80        260.74         1.82 o
   4   1  -1       1157.35       1075.84         5.08 o
   5   1  -1        480.14        498.84         2.85 o
   6   1  -1       2931.71       2852.61        13.25 o
   7   1  -1        736.51        741.93         3.97 o
   8   1  -1        706.94        708.24         3.81 o
   9   1  -1         52.11         59.05         1.00 o
  10   1  -1       1107.18       1136.09         5.84 o
  11   1  -1        931.35        983.16         5.76 o
  12   1  -1        382.03        410.84         2.86 o
  13   1  -1         43.85         50.67         1.11 o
  14   1  -1         71.82         69.26         1.36 o
  15   1  -1         99.29        102.95         1.89 o
  16   1  -1        363.15        361.30         3.95 o
  17   1  -1        130.68        127.14         2.47 o
  18   1  -1        178.80        187.88         3.03 o
  19   1  -1         50.54         60.99         2.19 o
  20   1  -1         53.87         52.87         2.07 o
  21   1  -1         53.03         50.75         2.24 o
  22   1  -1          9.58          7.45         1.45 o
  23   1  -1          2.86          1.33         1.29 o
  24   1  -1          5.54          4.80         1.47 o
  25   1  -1         15.15         15.95         1.90 o
  26   1  -1          0.68          0.41         1.87 o
  27   1  -1          0.08         -1.26         2.02 o
  28   1  -1          2.69          0.40         2.17 o
  29   1  -1          1.31          1.63         2.42 o
   1   2  -1        934.04        986.85         5.70 o
   2   2  -1       1389.12       1383.62         7.31 o
   3   2  -1        235.78        240.12         2.00 o
   4   2  -1         94.08         85.17         1.05 o
   5   2  -1        394.68        425.36         2.90 o
   6   2  -1        278.70        269.95         2.33 o
   7   2  -1       1020.73       1122.43         6.12 o
   8   2  -1       2252.59       2259.31        11.13 o
   9   2  -1        450.99        437.93         3.19 o
  10   2  -1        264.81        243.28         2.22 o
  11   2  -1        219.90        228.13         2.37 o
  12   2  -1        291.54        281.14         2.66 o
  13   2  -1        114.46        115.19         2.08 o
  14   2  -1         81.29         75.12         1.92 o
  15   2  -1         70.29         77.79         2.13 o
  16   2  -1         70.35         68.78         2.24 o
  17   2  -1         61.35         71.72         2.39 o
  18   2  -1         14.48         17.97         1.56 o
  19   2  -1         43.93         44.59         2.23 o
  20   2  -1          7.31          6.86         1.30 o
  21   2  -1         16.46         21.88         1.75 o
  22   2  -1         65.53         62.27         2.55 o
  23   2  -1         10.49         10.05         1.58 o
  24   2  -1          5.95          3.96         2.22 o
  25   2  -1          2.47         -0.87         2.29 o
  26   2  -1          0.28         -0.68         1.84 o
  27   2  -1          5.07          3.86         2.84 o
  28   2  -1          0.94         -2.95         2.95 o
   1   3  -1         11.95         10.77         0.85 o
   2   3  -1         61.87         57.76         1.29 o
   3   3  -1          9.14         11.36         0.69 o
   4   3  -1       1682.67       1692.83         9.28 o
   5   3  -1         84.82         75.11         1.43 o
   6   3  -1        232.58        236.81         2.44 o
   7   3  -1        127.64        128.04         1.84 o
   8   3  -1        227.31        213.00         2.67 o
   9   3  -1         96.25         90.47         2.12 o
  10   3  -1        374.54        351.61         4.37 o
  11   3  -1          7.94          9.33         1.21 o
  12   3  -1          7.32          9.15         1.39 o
  13   3  -1         14.34         17.29         1.42 o
  14   3  -1         17.87         17.10         1.48 o
  15   3  -1         83.09         86.51         2.06 o
  16   3  -1          2.03          4.15         0.98 o
  17   3  -1         80.17         85.95         2.21 o
  18   3  -1         34.63         33.40         1.65 o
  19   3  -1         19.98         15.90         1.56 o
  20   3  -1         13.00         13.01         1.61 o
  21   3  -1          1.12          1.63         1.67 o
  22   3  -1          2.71          4.45         1.84 o
  23   3  -1          0.20         -1.64         1.79 o
  24   3  -1         10.79         10.48         2.27 o
  25   3  -1          0.03         -1.49         1.90 o
  26   3  -1          3.13          0.08         2.08 o
  27   3  -1         15.27         16.01         3.08 o
   1   4  -1         26.42         25.78         1.47 o
   2   4  -1          3.69          2.34         0.98 o
   3   4  -1        124.36        136.51         2.82 o
   4   4  -1         61.11         64.48         2.32 o
   5   4  -1         48.35         51.60         2.12 o
   6   4  -1        215.91        223.78         3.30 o
   7   4  -1         93.93         95.34         2.34 o
   8   4  -1        115.02        111.97         2.54 o
   9   4  -1         40.59         36.81         1.73 o
  10   4  -1          2.46         -0.41         1.07 o
  11   4  -1         46.64         41.37         1.93 o
  12   4  -1         32.42         31.62         2.08 o
  13   4  -1          0.59          0.77         1.48 o
  14   4  -1         23.84         19.97         1.78 o
  15   4  -1         45.54         42.68         2.51 o
  16   4  -1         14.44         12.96         1.83 o
  17   4  -1          1.46          0.50         1.37 o
  18   4  -1          0.72         -1.24         1.24 o
  19   4  -1          2.76          4.44         1.82 o
  20   4  -1         24.26         20.68         2.21 o
  21   4  -1          8.88         11.07         2.18 o
  22   4  -1          4.18          2.70         2.44 o
  23   4  -1         10.56          5.57         2.15 o
  24   4  -1          7.62          5.50         2.40 o
  25   4  -1          0.63         -2.25         2.25 o
   1   5  -1          1.06         -1.22         1.22 o
   2   5  -1         15.34         15.89         1.73 o
   3   5  -1         16.09         14.46         1.73 o
   4   5  -1         57.29         63.32         2.69 o
   5   5  -1         55.96         52.10         2.74 o
   6   5  -1          4.62          7.98         1.84 o
   7   5  -1        104.43        114.72         3.67 o
   8   5  -1         15.02         14.71         1.70 o
   9   5  -1         19.02         15.48         1.85 o
  10   5  -1          6.16          4.39         1.55 o
  11   5  -1         35.82         45.51         2.97 o
  12   5  -1         22.55         22.51         2.21 o
  13   5  -1          5.34          7.07         1.95 o
  14   5  -1          4.57          7.26         1.96 o
  15   5  -1          5.21          1.44         1.91 o
  16   5  -1          7.31          7.59         2.18 o
  17   5  -1         13.95         21.46         2.32 o
  18   5  -1          3.88          2.88         1.93 o
  19   5  -1          1.68         -0.38         1.99 o
  20   5  -1         18.72         19.89         3.02 o
  21   5  -1          2.60          0.58         2.08 o
  22   5  -1          8.10          1.77         2.41 o
   1   6  -1          3.04          3.49         1.86 o
   2   6  -1          0.97          3.69         1.81 o
   3   6  -1          6.62         10.10         1.93 o
   4   6  -1          9.22          9.26         1.90 o
   5   6  -1         24.79         30.14         2.36 o
   6   6  -1         14.19         13.32         2.92 o
   7   6  -1          1.71         -1.59         1.59 o
   8   6  -1          2.85         -1.18         1.97 o
   9   6  -1          4.81          2.11         2.05 o
  10   6  -1          7.08          0.41         2.09 o
  11   6  -1          3.80          3.64         2.24 o
  12   6  -1          2.36          1.92         2.15 o
  13   6  -1         17.33         21.04         3.93 o
  14   6  -1          4.90          4.59         2.33 o
  15   6  -1          4.11          0.36         2.24 o
  16   6  -1          2.36         -0.49         2.46 o
  17   6  -1          6.66          2.61         2.98 o
  18   6  -1          1.71          1.78         3.62 o
   1   7  -1         10.60         19.00         3.40 o
   2   7  -1          2.86          8.83         3.12 o
   3   7  -1          0.70          2.24         2.77 o
   4   7  -1          7.27          6.74         2.97 o
   5   7  -1          0.04          4.83         2.90 o
   6   7  -1          1.67          2.65         2.97 o
   7   7  -1          3.44          0.86         2.83 o
   8   7  -1          0.63         -1.05         2.82 o
   9   7  -1          0.84         -1.24         2.81 o
  10   7  -1          2.88         -1.62         2.87 o
  11   7  -1          0.11         -2.52         2.85 o
   4   0   0          0.49          0.62         0.32 o
   6   0   0       8946.96       8472.41        47.94 o
   8   0   0       2243.80       2291.23        13.70 o
  10   0   0        454.31        397.32         3.71 o
  12   0   0         16.39         14.22         0.88 o
  14   0   0       1017.73       1016.63         8.05 o
  16   0   0         27.06         30.32         1.62 o
  18   0   0        121.22        110.09         3.41 o
  20   0   0          8.69         12.83         1.84 o
  22   0   0          0.01          0.30         1.54 o
  24   0   0          7.87          3.03         2.14 o
  26   0   0         13.79         12.01         3.14 o
  28   0   0          6.91          4.57         3.29 o
  30   0   0          2.47         -4.84         4.84 o
   0   1   0        921.58        775.22         5.74 o
   1   1   0        699.09        521.47         2.90 o
   2   1   0       2117.14       1995.70        13.84 o
   3   1   0      14973.80      14571.42        70.47 o
   4   1   0       5230.53       4999.93        23.07 o
   5   1   0       4277.68       4739.12        22.04 o
   6   1   0        985.16        821.66         4.47 o
   7   1   0        508.07        548.77         3.16 o
   8   1   0        604.97        684.18         3.84 o
   9   1   0        802.24        704.62         4.01 o
  10   1   0         68.81         65.94         1.70 o
  11   1   0         13.90         11.37         0.61 o
  12   1   0        906.36        847.07         4.79 o
  13   1   0         68.35         81.31         2.21 o
  14   1   0        148.98        135.24         1.68 o
  15   1   0         42.50         37.03         1.26 o
  16   1   0        114.25        109.66         1.93 o
  17   1   0          7.01          5.21         0.91 o
  18   1   0        174.54        156.43         2.84 o
  19   1   0         38.69         45.16         1.97 o
  20   1   0         35.29         28.37         1.78 o
  21   1   0         19.08         17.43         1.68 o
  22   1   0          3.54          3.07         1.98 o
  23   1   0          7.86          2.99         1.48 o
  24   1   0         37.84         46.16         2.41 o
  25   1   0          5.64          2.82         1.82 o
  26   1   0          5.99         10.86         2.84 o
  27   1   0          2.59         -1.73         1.88 o
  28   1   0          4.63          3.46         2.17 o
  29   1   0          0.05         -2.27         2.27 o
   0   2   0       1445.58       1234.48         9.41 o
   1   2   0        762.68        638.05         4.01 o
   2   2   0       2420.38       2673.98        13.15 o
   3   2   0          3.72          3.73         0.46 o
   4   2   0         17.04         25.01         0.84 o
   5   2   0        180.01        218.36         2.18 o
   6   2   0        110.23        114.22         1.46 o
   7   2   0          0.44          0.14         0.46 o
   8   2   0        791.32        828.25         5.15 o
   9   2   0       1343.04       1368.97         7.48 o
  10   2   0       1028.61       1026.79         5.87 o
  11   2   0        425.61        494.39         3.46 o
  12   2   0         89.20         76.13         1.35 o
  13   2   0         20.90         24.06         1.03 o
  14   2   0        292.15        298.57         3.67 o
  15   2   0          0.01         -0.45         0.70 o
  16   2   0        104.40         80.18         2.08 o
  17   2   0          5.39          4.13         1.05 o
  18   2   0          8.41          5.68         1.01 o
  19   2   0          5.88          5.46         1.09 o
  20   2   0         12.21         12.43         1.65 o
  21   2   0         17.86         20.28         1.55 o
  22   2   0          3.27         10.48         2.63 o
  23   2   0          0.01          3.44         1.79 o
  24   2   0         28.83         42.82         3.81 o
  25   2   0          0.17         -1.78         1.78 o
  26   2   0          0.27         -1.90         1.90 o
  27   2   0          3.22         -2.21         2.21 o
  28   2   0          6.10          7.19         2.42 o
  29   2   0          1.97         -4.72         4.72 o
   0   3   0         10.82          6.54         0.90 o
   1   3   0         47.67         49.38         1.18 o
   2   3   0         54.86         48.41         1.25 o
   3   3   0        990.14        926.94         5.70 o
   4   3   0        145.02        128.62         1.74 o
   5   3   0         17.68         16.58         0.84 o
   6   3   0         78.56         68.50         1.36 o
   7   3   0        428.34        485.87         3.65 o
   8   3   0         96.47        113.93         1.72 o
   9   3   0         12.00         14.80         0.90 o
  10   3   0         63.68         72.45         1.75 o
  11   3   0        111.00        138.06         2.18 o
  12   3   0         45.77         49.07         1.53 o
  13   3   0          0.03         -0.14         0.78 o
  14   3   0         83.35         76.91         2.00 o
  15   3   0         16.86         20.11         1.16 o
  16   3   0         79.39         65.37         1.99 o
  17   3   0          5.71          4.77         0.65 o
  18   3   0         40.99         32.35         1.63 o
  19   3   0         11.60         13.78         1.81 o
  20   3   0          0.23         -1.53         1.53 o
  21   3   0          9.25          9.40         1.83 o
  22   3   0         16.66         18.09         2.18 o
  23   3   0          6.37          9.41         3.62 o
  24   3   0         13.05          9.57         2.40 o
  25   3   0          6.96         11.22         2.62 o
  26   3   0         13.81         13.68         2.56 o
  27   3   0          0.09          1.17         3.10 o
   0   4   0          4.33          4.90         1.08 o
   1   4   0          2.08          4.86         0.79 o
   2   4   0         84.67         69.71         1.77 o
   3   4   0         16.68         15.82         1.22 o
   4   4   0         29.40         27.99         1.45 o
   5   4   0          3.59          5.06         0.96 o
   6   4   0         76.23         88.18         2.31 o
   7   4   0         36.99         47.14         1.92 o
   8   4   0         16.06         13.61         1.34 o
   9   4   0        108.94        117.57         2.62 o
  10   4   0         19.41         28.10         1.60 o
  11   4   0         93.12        107.36         2.70 o
  12   4   0        112.79        104.61         3.10 o
  13   4   0         16.47         28.20         1.82 o
  14   4   0        119.33        129.23         3.72 o
  15   4   0         11.49         13.69         1.56 o
  16   4   0         46.50         43.44         2.12 o
  17   4   0          1.97          0.32         1.10 o
  18   4   0          0.48         -0.72         1.48 o
  19   4   0          0.11         -0.49         1.58 o
  20   4   0          0.80          2.99         1.80 o
  21   4   0         47.19         49.37         2.87 o
  22   4   0          0.22         -1.97         1.99 o
  23   4   0         11.82         12.15         2.30 o
  24   4   0          1.01         -0.48         2.08 o
  25   4   0          5.51          7.67         2.46 o
   0   5   0          8.25          6.20         2.10 o
   1   5   0         18.54         19.91         1.77 o
   2   5   0         49.52         49.50         2.35 o
   3   5   0          4.41          5.67         1.59 o
   4   5   0          7.75          4.87         1.48 o
   5   5   0         44.19         47.54         2.72 o
   6   5   0         85.57         78.52         3.42 o
   7   5   0          0.56          1.56         0.69 o
   8   5   0         90.70         93.82         2.83 o
   9   5   0          0.36         -1.24         1.24 o
  10   5   0          0.15         -1.19         1.19 o
  11   5   0          8.40          5.86         1.61 o
  12   5   0          2.06          4.74         2.12 o
  13   5   0         49.15         50.76         4.11 o
  14   5   0         14.20         13.54         2.04 o
  15   5   0         31.30         32.03         2.53 o
  16   5   0         10.03         10.16         1.92 o
  17   5   0          0.14          1.04         1.84 o
  18   5   0         25.10         23.40         2.39 o
  19   5   0         15.41         16.20         2.23 o
  20   5   0          2.10          1.24         1.96 o
  21   5   0          0.62         -2.13         2.13 o
  22   5   0          0.00         -2.68         2.68 o
   0   6   0         24.37         32.08         5.91 o
   1   6   0          3.35          7.16         1.70 o
   2   6   0         47.76         45.36         3.69 o
   3   6   0          9.77         18.59         2.70 o
   4   6   0         36.59         36.26         2.47 o
   5   6   0         45.22         42.24         2.63 o
   6   6   0          1.51         -0.87         1.63 o
   7   6   0          0.52         -0.32         2.33 o
   8   6   0          0.08         -1.92         1.92 o
   9   6   0          1.84         -1.87         1.87 o
  10   6   0          7.85          5.30         2.36 o
  11   6   0          4.43          1.68         2.22 o
  12   6   0          0.59         -2.10         2.14 o
  13   6   0          5.38          3.07         2.36 o
  14   6   0          0.01         -2.15         2.15 o
  15   6   0          0.01         -2.22         2.22 o
  16   6   0          2.24          1.65         2.44 o
  17   6   0          0.14         -1.36         2.81 o
  18   6   0          5.01          6.45         3.14 o
   0   7   0          8.70          7.30         4.09 o
   1   7   0          4.02          3.31         2.76 o
   2   7   0          3.46          6.79         2.93 o
   3   7   0          6.82         15.96         3.81 o
   4   7   0          2.14          7.62         2.98 o
   5   7   0         12.88         16.60         3.42 o
   6   7   0          0.20          1.82         2.79 o
   7   7   0          0.05         -1.13         2.77 o
   8   7   0          0.01         -2.66         2.71 o
   9   7   0          1.43         -0.14         3.40 o
  10   7   0          0.03         -2.30         2.87 o
  11   7   0          0.35         -2.90         2.90 o
   2   0   1       2152.99       1747.70        36.68 o
   4   0   1       1969.72       2077.18        14.26 o
   6   0   1       3711.19       3376.71        21.30 o
   8   0   1        607.55        598.01         4.91 o
  10   0   1        816.44        806.54         6.22 o
  12   0   1        118.63        136.89         2.20 o
  14   0   1        159.19        140.78         2.41 o
  16   0   1         56.51         59.86         2.26 o
  18   0   1        450.94        447.53         6.14 o
  20   0   1        484.29        466.71         7.39 o
  22   0   1        105.55        107.47         4.31 o
  24   0   1          2.57         -2.40         2.40 o
  26   0   1          0.39         -1.23         2.78 o
  28   0   1          1.73          0.00         3.37 o
   1   1   1       1732.63       1702.92         8.18 o
   2   1   1       3532.60       3576.34        16.08 o
   3   1   1        322.59        265.40         1.78 o
   4   1   1       1170.80       1082.50         5.17 o
   5   1   1        476.92        488.17         3.00 o
   6   1   1       2916.97       2821.31        13.55 o
   7   1   1        738.13        733.97         4.21 o
   8   1   1        675.19        671.10         4.09 o
   9   1   1         51.59         58.27         1.07 o
  10   1   1       1127.95       1152.59         6.35 o
  11   1   1        930.86        970.46         5.72 o
  12   1   1        378.66        397.53         3.16 o
  13   1   1         42.72         50.62         1.24 o
  14   1   1         72.71         69.58         1.44 o
  15   1   1         99.96        103.37         2.10 o
  16   1   1        357.27        359.54         4.01 o
  17   1   1        129.44        132.58         2.52 o
  18   1   1        181.47        188.07         3.21 o
  19   1   1         50.35         58.46         2.34 o
  20   1   1         56.35         62.73         2.69 o
  21   1   1         52.76         55.39         2.65 o
  22   1   1         10.51          8.50         1.70 o
  23   1   1          2.83          3.26         2.02 o
  24   1   1          5.83          3.72         1.78 o
  25   1   1         15.28         16.94         3.14 o
  26   1   1          0.70          0.70         2.02 o
  27   1   1          0.08         -0.97         2.46 o
  28   1   1          2.69         -1.95         2.65 o
  29   1   1          1.36         -2.68         3.31 o
   1   2   1        938.07        976.58         5.26 o
   2   2   1       1401.61       1387.73         6.93 o
   3   2   1        233.83        236.61         1.92 o
   4   2   1         98.14         85.41         1.07 o
   5   2   1        383.58        415.66         2.76 o
   6   2   1        288.46        279.40         2.21 o
   7   2   1       1032.85       1129.40         6.04 o
   8   2   1       2254.34       2257.01        10.62 o
   9   2   1        450.33        438.48         3.13 o
  10   2   1        255.31        234.16         2.24 o
  11   2   1        220.74        228.70         2.26 o
  12   2   1        293.00        281.46         2.61 o
  13   2   1        111.82        112.28         1.87 o
  14   2   1         81.72         77.94         1.92 o
  15   2   1         72.62         79.83         2.13 o
  16   2   1         71.32         70.50         2.15 o
  17   2   1         61.59         73.23         2.52 o
  18   2   1         15.30         18.53         1.80 o
  19   2   1         43.81         44.69         2.38 o
  20   2   1          6.84          4.90         1.60 o
  21   2   1         16.77         20.76         2.07 o
  22   2   1         64.64         63.29         3.00 o
  23   2   1         10.55         15.13         2.09 o
  24   2   1          6.03          3.59         1.90 o
  25   2   1          2.37          2.27         2.01 o
  26   2   1          0.31          0.78         2.08 o
  27   2   1          5.06          5.92         2.57 o
  28   2   1          0.91          1.49         2.83 o
   1   3   1         11.93         12.80         0.62 o
   2   3   1         61.53         57.54         1.17 o
   3   3   1         10.07         18.20         0.82 o
   4   3   1       1674.15       1697.83         9.11 o
   5   3   1         86.33         74.60         1.24 o
   6   3   1        228.39        235.63         2.18 o
   7   3   1        123.18        122.84         1.73 o
   8   3   1        233.15        222.71         2.36 o
   9   3   1         97.78         93.88         1.58 o
  10   3   1        371.89        349.69         3.26 o
  11   3   1          7.93          9.96         0.81 o
  12   3   1          8.28          7.91         0.86 o
  13   3   1         13.47         15.77         1.16 o
  14   3   1         18.00         17.24         1.36 o
  15   3   1         81.86         86.66         2.68 o
  16   3   1          1.72          2.86         1.43 o
  17   3   1         81.80         82.83         2.85 o
  18   3   1         33.71         34.65         2.26 o
  19   3   1         18.97         13.37         2.12 o
  20   3   1         13.87         10.92         2.12 o
  21   3   1          1.13          2.70         1.71 o
  22   3   1          2.74          4.64         1.74 o
  23   3   1          0.21         -1.70         1.70 o
  24   3   1         10.81         12.43         2.59 o
  25   3   1          0.04          2.13         2.03 o
  26   3   1          3.12          1.97         2.23 o
  27   3   1         15.25         17.72         2.83 o
   1   4   1         26.69         29.50         1.01 o
   2   4   1          4.12          1.85         0.61 o
   3   4   1        123.03        134.03         1.93 o
   4   4   1         63.08         66.82         1.60 o
   5   4   1         47.71         51.77         1.54 o
   6   4   1        216.31        225.10         2.74 o
   7   4   1         96.60         91.52         1.86 o
   8   4   1        113.91        107.55         2.25 o
   9   4   1         39.80         37.65         1.78 o
  10   4   1          2.78          0.71         0.89 o
  11   4   1         46.61         40.89         1.95 o
  12   4   1         30.78         28.79         1.56 o
  13   4   1          0.72          0.40         0.89 o
  14   4   1         23.77         17.79         1.28 o
  15   4   1         45.90         47.89         2.50 o
  16   4   1         14.70          9.04         1.70 o
  17   4   1          1.15          1.23         1.70 o
  18   4   1          0.76         -0.97         1.66 o
  19   4   1          2.70          4.91         1.89 o
  20   4   1         24.11         24.26         2.44 o
  21   4   1          9.11          8.70         2.24 o
  22   4   1          4.34          2.06         2.08 o
  23   4   1         10.62         11.51         2.42 o
  24   4   1          7.54          7.06         2.66 o
  25   4   1          0.71          5.81         2.68 o
   1   5   1          1.12         -1.30         1.30 o
   2   5   1         15.59         16.47         1.26 o
   3   5   1         16.81         14.50         1.28 o
   4   5   1         56.39         61.32         2.45 o
   5   5   1         55.32         51.69         1.82 o
   6   5   1          4.47          5.45         0.96 o
   7   5   1        104.12        104.18         2.63 o
   8   5   1         15.56         16.52         1.82 o
   9   5   1         18.79         15.35         1.55 o
  10   5   1          5.84          3.13         1.26 o
  11   5   1         35.84         39.94         3.21 o
  12   5   1         23.61         29.68         2.62 o
  13   5   1          5.22          6.69         2.21 o
  14   5   1          4.82          6.50         1.88 o
  15   5   1          5.48          4.46         1.95 o
  16   5   1          7.32          8.50         2.20 o
  17   5   1         14.17         24.70         3.90 o
  18   5   1          3.70          2.50         3.15 o
  19   5   1          1.90          1.69         3.06 o
  20   5   1         18.56         21.78         3.50 o
  21   5   1          2.44          5.26         2.70 o
  22   5   1          8.34         13.38         3.05 o
   1   6   1          3.05          1.80         2.35 o
   2   6   1          0.94          3.61         2.43 o
   3   6   1          6.52          6.02         2.49 o
   4   6   1          9.34         12.96         2.71 o
   5   6   1         25.03         35.39         3.42 o
   6   6   1         14.31         17.28         2.98 o
   7   6   1          1.76          0.10         2.28 o
   8   6   1          3.06          1.31         2.50 o
   9   6   1          4.90          1.03         2.47 o
  10   6   1          6.95         -2.27         2.41 o
  11   6   1          3.80         -2.80         2.80 o
  12   6   1          2.26         -2.46         2.51 o
  13   6   1         17.37         28.34         3.59 o
  14   6   1          4.81          4.19         2.84 o
  15   6   1          4.06          9.57         3.14 o
  16   6   1          2.41          7.14         3.15 o
  17   6   1          6.39         10.36         3.31 o
  18   6   1          1.73          5.16         3.16 o
   1   7   1         10.63         17.02         5.10 o
   2   7   1          2.86          6.97         3.51 o
   3   7   1          0.68          3.29         2.81 o
   4   7   1          7.25          8.54         3.09 o
   5   7   1          0.05          1.68         2.57 o
   6   7   1          1.65          0.29         2.84 o
   7   7   1          3.42          4.04         2.93 o
   8   7   1          0.63          3.25         3.02 o
   9   7   1          0.83         -2.76         2.76 o
  10   7   1          2.83         -2.92         2.92 o
  11   7   1          0.12         -0.26         2.98 o
   0   0   2      17075.19      15420.10       213.14 o
   2   0   2       4646.53       4842.96        40.72 o
   4   0   2        265.08        250.43         3.08 o
   6   0   2        524.89        542.56         4.87 o
   8   0   2         46.38         53.48         1.29 o
  10   0   2        123.90        110.55         2.24 o
  12   0   2        554.75        506.40         5.03 o
  14   0   2        168.71        174.43         3.25 o
  16   0   2        119.82        119.63         3.22 o
  18   0   2         43.75         50.00         2.64 o
  20   0   2         85.69         88.75         4.17 o
  22   0   2         30.01         28.33         3.25 o
  24   0   2         27.03         34.06         3.87 o
  26   0   2          6.98         12.56         3.14 o
  28   0   2          1.81          5.61         3.39 o
   0   1   2       5368.05       4812.60        31.01 o
   1   1   2       1738.90       1650.73         9.05 o
   2   1   2       3575.79       3507.34        17.55 o
   3   1   2       1045.26       1072.35         5.77 o
   4   1   2       2102.69       2113.17        11.05 o
   5   1   2         16.14          8.93         0.52 o
   6   1   2        396.69        406.19         2.66 o
   7   1   2         21.14         27.14         0.76 o
   8   1   2        236.54        225.26         2.00 o
   9   1   2        646.46        664.87         4.23 o
  10   1   2        345.71        342.15         2.79 o
  11   1   2         14.46         19.90         0.89 o
  12   1   2        638.37        609.40         4.49 o
  13   1   2         13.78         11.62         0.88 o
  14   1   2         59.99         59.95         1.55 o
  15   1   2         15.22         21.46         1.35 o
  16   1   2         68.04         65.25         2.08 o
  17   1   2         56.93         55.85         2.10 o
  18   1   2         39.62         43.32         2.01 o
  19   1   2          3.43          3.17         1.30 o
  20   1   2         25.15         28.70         1.91 o
  21   1   2          9.10          8.07         1.76 o
  22   1   2          8.51         12.65         2.03 o
  23   1   2          2.74          0.94         2.08 o
  24   1   2         13.84          9.99         2.08 o
  25   1   2          0.93         -2.05         2.05 o
  26   1   2          7.88          8.07         2.41 o
  27   1   2          2.94          1.52         2.40 o
  28   1   2          4.57          2.07         2.37 o
  29   1   2          2.82          0.23         2.39 o
   0   2   2         99.52        110.72         2.00 o
   1   2   2        882.66        849.71         5.22 o
   2   2   2        259.02        251.25         2.00 o
   3   2   2        493.97        480.94         3.04 o
   4   2   2        473.71        526.72         3.26 o
   5   2   2         20.12         22.21         0.69 o
   6   2   2        339.69        347.63         2.65 o
   7   2   2          0.50          1.22         0.57 o
   8   2   2         24.11         18.86         0.76 o
   9   2   2        490.60        529.03         3.71 o
  10   2   2        466.83        488.23         3.49 o
  11   2   2        119.30        128.43         1.72 o
  12   2   2        204.17        212.15         2.60 o
  13   2   2         45.37         46.20         1.51 o
  14   2   2         17.69         15.87         1.19 o
  15   2   2          0.61         -0.38         1.11 o
  16   2   2        205.39        205.44         3.34 o
  17   2   2         63.36         61.49         2.29 o
  18   2   2         88.10         89.07         2.54 o
  19   2   2         12.99         10.45         1.64 o
  20   2   2         15.05         14.94         1.98 o
  21   2   2          3.25          4.64         1.75 o
  22   2   2         12.44         11.05         2.01 o
  23   2   2          2.95          4.27         1.90 o
  24   2   2         17.11         20.46         2.48 o
  25   2   2          0.55         -1.81         1.81 o
  26   2   2          9.49          9.93         2.41 o
  27   2   2          0.90          1.73         2.24 o
  28   2   2          3.10          4.74         2.76 o
   0   3   2        182.37        173.48         2.98 o
   1   3   2        147.33        147.25         1.94 o
   2   3   2         79.22         81.43         1.48 o
   3   3   2         58.67         61.23         1.13 o
   4   3   2         17.03         18.18         0.75 o
   5   3   2         70.02         71.30         1.24 o
   6   3   2         77.47         78.25         1.29 o
   7   3   2        104.39        109.17         1.79 o
   8   3   2         99.86        102.78         1.81 o
   9   3   2        911.45        924.05         6.05 o
  10   3   2         26.97         32.43         1.22 o
  11   3   2        141.04        137.45         3.55 o
  12   3   2         78.82         81.13         2.13 o
  13   3   2        154.31        152.20         2.93 o
  14   3   2        246.20        234.29         3.40 o
  15   3   2         72.46         80.07         2.45 o
  16   3   2          2.43          3.24         1.35 o
  17   3   2         41.47         38.10         1.62 o
  18   3   2         18.58         14.61         1.35 o
  19   3   2          1.96          0.74         1.05 o
  20   3   2          0.71         -1.57         1.57 o
  21   3   2          7.27          8.58         1.99 o
  22   3   2         18.00         18.36         2.23 o
  23   3   2         17.49         24.94         2.85 o
  24   3   2          9.93          8.70         2.52 o
  25   3   2          3.71          5.59         2.53 o
  26   3   2          4.07          1.61         2.59 o
   0   4   2         80.87         77.97         2.52 o
   1   4   2          3.15          3.82         0.88 o
   2   4   2         18.32         22.18         1.23 o
   3   4   2         57.61         62.55         1.71 o
   4   4   2         11.00         14.41         0.85 o
   5   4   2         60.46         63.04         1.48 o
   6   4   2        155.51        160.78         2.35 o
   7   4   2         21.44         24.82         1.33 o
   8   4   2        115.89        104.16         2.41 o
   9   4   2        114.56        107.28         2.68 o
  10   4   2         15.61         16.60         1.43 o
  11   4   2        152.48        156.02         2.89 o
  12   4   2         15.95         16.11         1.82 o
  13   4   2         51.31         52.08         2.33 o
  14   4   2        220.03        201.55         4.14 o
  15   4   2          1.37          1.72         1.70 o
  16   4   2         37.20         35.30         3.44 o
  17   4   2          1.84         -0.44         1.69 o
  18   4   2          0.84         -0.88         1.73 o
  19   4   2          7.48          8.21         1.93 o
  20   4   2          3.96          4.24         2.29 o
  21   4   2         17.06         22.12         2.82 o
  22   4   2          0.09         -1.74         2.17 o
  23   4   2          5.41          4.63         2.57 o
  24   4   2          3.78          3.92         2.84 o
   0   5   2         26.88         23.46         3.85 o
   1   5   2         17.95         15.13         1.96 o
   2   5   2         30.86         33.36         2.53 o
   3   5   2         11.58         10.76         1.95 o
   4   5   2         20.32         19.65         1.86 o
   5   5   2         49.63         52.35         2.46 o
   6   5   2         24.46         23.32         1.14 o
   7   5   2         11.96          9.95         1.69 o
   8   5   2         63.64         63.50         2.43 o
   9   5   2         33.83         29.57         2.18 o
  10   5   2         11.22         11.68         2.48 o
  11   5   2         10.65          8.25         2.47 o
  12   5   2          7.31         12.36         2.07 o
  13   5   2         25.17         32.71         3.70 o
  14   5   2         12.96         13.19         2.16 o
  15   5   2         14.51         20.98         3.09 o
  16   5   2         11.32         10.80         2.82 o
  17   5   2          3.60          7.03         2.78 o
  18   5   2          8.03          5.72         2.96 o
  19   5   2          5.37         10.37         3.08 o
  20   5   2          5.01          4.86         2.88 o
  21   5   2          0.96          0.39         2.86 o
   0   6   2          4.61         -2.55         3.25 o
   1   6   2          0.90         -1.64         2.30 o
   2   6   2          0.36          0.31         2.32 o
   3   6   2         14.61         16.71         3.30 o
   4   6   2         25.00         26.84         3.22 o
   5   6   2          8.21          7.89         2.03 o
   6   6   2         15.29         12.80         2.88 o
   7   6   2          2.12         -0.48         2.35 o
   8   6   2          5.62          4.03         2.56 o
   9   6   2          4.23          0.14         2.48 o
  10   6   2          0.49         -1.86         2.47 o
  11   6   2          6.60          8.39         2.88 o
  12   6   2          1.90         -0.59         2.56 o
  13   6   2          9.70          9.92         3.09 o
  14   6   2          6.47         12.85         3.01 o
  15   6   2          0.37         -0.28         2.74 o
  16   6   2          4.25          0.73         2.99 o
  17   6   2          3.56          5.69         3.22 o
   0   7   2          4.75          5.57         4.20 o
   1   7   2          0.30         -0.83         2.65 o
   2   7   2          1.94          0.67         2.85 o
   3   7   2          0.59          1.40         2.80 o
   4   7   2          2.48          1.48         2.78 o
   5   7   2          3.56          2.42         3.39 o
   6   7   2          0.49         -0.93         3.00 o
   7   7   2          2.02          1.20         2.91 o
   8   7   2          2.06          7.94         3.21 o
   9   7   2          0.11         -2.71         2.71 o
  10   7   2          0.93          0.13         3.08 o
   2   0   3        851.16        937.61        15.80 o
   4   0   3       2357.70       2420.64        16.98 o
   6   0   3        158.96        136.93         2.50 o
   8   0   3        601.97        567.17         5.82 o
  10   0   3        675.27        753.32         7.67 o
  12   0   3        427.30        377.38         4.60 o
  14   0   3        177.93        199.31         3.65 o
  16   0   3         28.74         27.06         2.86 o
  18   0   3        381.36        392.61         6.69 o
  20   0   3         99.39         90.84         3.81 o
  22   0   3          5.84          7.90         2.83 o
  24   0   3          4.09         -0.47         2.68 o
  26   0   3         24.11         31.75         4.26 o
  28   0   3          3.39          2.14         4.73 o
   1   1   3        408.40        442.32         4.18 o
   2   1   3         89.58         95.75         1.33 o
   3   1   3        717.54        764.44         5.25 o
   4   1   3        405.52        458.76         3.23 o
   5   1   3         41.54         50.69         1.20 o
   6   1   3        832.89        808.60         5.09 o
   7   1   3        462.37        434.02         5.04 o
   8   1   3        124.10        116.28         1.50 o
   9   1   3        180.07        157.49         1.94 o
  10   1   3        234.42        251.22         2.53 o
  11   1   3        182.10        203.97         2.27 o
  12   1   3        114.19        125.89         1.89 o
  13   1   3         36.12         43.87         1.44 o
  14   1   3         21.44         22.91         1.20 o
  15   1   3         54.41         51.55         1.67 o
  16   1   3         48.12         52.16         1.83 o
  17   1   3         22.40         26.92         1.60 o
  18   1   3         55.39         54.13         2.15 o
  19   1   3          1.09          2.81         1.29 o
  20   1   3        147.52        161.52         3.33 o
  21   1   3         45.15         49.76         2.76 o
  22   1   3         42.79         43.85         4.01 o
  23   1   3         18.08         16.28         2.15 o
  24   1   3          1.60          3.08         2.44 o
  25   1   3          2.96          3.12         2.01 o
  26   1   3          8.45          9.61         2.40 o
  27   1   3          2.74         -1.62         2.07 o
  28   1   3          0.34          1.03         2.42 o
   1   2   3        809.27        812.65         4.93 o
   2   2   3       1604.45       1625.81         9.08 o
   3   2   3         59.53         59.21         1.16 o
   4   2   3        115.58        103.60         1.42 o
   5   2   3        159.49        171.66         1.90 o
   6   2   3        513.61        502.17         3.83 o
   7   2   3         71.25         73.18         1.77 o
   8   2   3        300.67        282.51         2.65 o
   9   2   3         97.07         99.38         1.68 o
  10   2   3        185.66        204.87         2.43 o
  11   2   3         26.70         25.66         1.03 o
  12   2   3         12.06         10.02         0.86 o
  13   2   3         55.45         51.17         1.59 o
  14   2   3          2.29         -0.60         0.77 o
  15   2   3         25.70         26.45         1.39 o
  16   2   3         83.70         81.50         2.29 o
  17   2   3         56.13         71.09         3.04 o
  18   2   3         45.47         56.93         2.27 o
  19   2   3         61.51         67.75         2.51 o
  20   2   3          2.25          1.57         1.67 o
  21   2   3          5.30          5.69         1.77 o
  22   2   3          2.95          2.68         1.74 o
  23   2   3          1.38          3.58         2.51 o
  24   2   3          9.44          7.78         2.12 o
  25   2   3          1.00          1.39         2.23 o
  26   2   3          0.68         -1.65         2.21 o
  27   2   3          3.41         -0.49         2.35 o
   1   3   3         15.23         17.48         0.90 o
   2   3   3         59.61         69.41         1.37 o
   3   3   3        131.68        149.34         1.88 o
   4   3   3        256.96        281.94         2.49 o
   5   3   3         20.54         17.42         0.76 o
   6   3   3         82.78         87.35         1.61 o
   7   3   3         12.74         14.57         0.95 o
   8   3   3        102.92        107.97         2.05 o
   9   3   3         23.12         32.37         1.46 o
  10   3   3        116.02        129.43         2.43 o
  11   3   3         72.98         71.62         2.60 o
  12   3   3         82.06         71.46         1.91 o
  13   3   3         78.03         63.70         1.96 o
  14   3   3          4.90          5.93         1.19 o
  15   3   3        146.89        142.61         3.39 o
  16   3   3         25.87         27.45         1.79 o
  17   3   3         10.03         12.19         1.55 o
  18   3   3          8.98         10.75         1.46 o
  19   3   3          0.06         -1.94         1.94 o
  20   3   3         26.77         27.60         3.09 o
  21   3   3          0.31          0.02         2.46 o
  22   3   3          2.82          6.49         2.60 o
  23   3   3          2.28          2.15         2.28 o
  24   3   3          3.72          3.53         2.28 o
  25   3   3          2.48          1.68         2.50 o
  26   3   3          2.30          4.19         2.61 o
   1   4   3        125.42        123.17         2.20 o
   2   4   3          4.78          5.87         0.95 o
   3   4   3          6.23          6.55         0.92 o
   4   4   3        156.20        163.48         2.37 o
   5   4   3         44.91         45.95         1.63 o
   6   4   3        135.28        132.78         2.21 o
   7   4   3         94.36         97.93         2.20 o
   8   4   3        102.38        100.77         1.77 o
   9   4   3        100.27         87.58         2.03 o
  10   4   3         42.10         35.34         1.95 o
  11   4   3         27.50         28.09         1.58 o
  12   4   3          9.83         11.30         0.97 o
  13   4   3         57.04         54.77         2.18 o
  14   4   3          7.38          9.14         1.50 o
  15   4   3          8.32         11.74         2.44 o
  16   4   3         12.01         15.73         2.72 o
  17   4   3         17.93         23.61         2.99 o
  18   4   3          1.09         -1.30         2.27 o
  19   4   3          6.00          7.03         2.60 o
  20   4   3         15.36         16.38         3.69 o
  21   4   3          2.62          5.52         3.64 o
  22   4   3          4.75          1.77         2.69 o
  23   4   3          1.16          3.89         2.89 o
   1   5   3         36.37         37.92         1.98 o
   2   5   3         19.61         17.62         1.73 o
   3   5   3          1.30          2.85         1.39 o
   4   5   3         30.22         31.88         1.97 o
   5   5   3         41.03         43.35         2.15 o
   6   5   3          6.42          4.12         1.39 o
   7   5   3         10.28         10.59         1.58 o
   8   5   3          4.88          4.88         1.87 o
   9   5   3         17.13         16.12         2.69 o
  10   5   3         30.70         30.33         3.09 o
  11   5   3          3.74          7.30         2.59 o
  12   5   3          2.72          0.34         2.30 o
  13   5   3         10.18         11.31         2.71 o
  14   5   3         20.67         20.87         3.00 o
  15   5   3          4.10          8.05         2.57 o
  16   5   3          2.43          2.92         2.62 o
  17   5   3          9.28          6.89         2.85 o
  18   5   3          1.49          5.31         2.85 o
  19   5   3          1.12         -0.29         2.75 o
  20   5   3          3.62          6.29         3.06 o
   1   6   3          0.51          0.15         2.40 o
   2   6   3          2.87          5.42         2.18 o
   3   6   3          5.47          3.66         2.04 o
   4   6   3          1.52          2.60         2.01 o
   5   6   3          9.47         13.84         2.30 o
   6   6   3         10.16         11.04         2.77 o
   7   6   3          6.94          7.52         2.91 o
   8   6   3          1.72         -0.17         2.50 o
   9   6   3          1.32          3.22         2.57 o
  10   6   3          0.16         -2.40         2.40 o
  11   6   3          1.29         -0.44         2.54 o
  12   6   3          0.54         -2.29         2.29 o
  13   6   3          5.36          9.33         3.00 o
  14   6   3          0.21          3.71         2.86 o
  15   6   3          1.09         -0.15         3.09 o
  16   6   3          3.90          4.65         3.26 o
   1   7   3          2.48          4.91         2.84 o
   2   7   3          0.41          2.20         2.93 o
   3   7   3          2.79          2.52         3.53 o
   4   7   3          0.81          2.59         2.99 o
   5   7   3          0.52          6.44         3.19 o
   6   7   3          3.06         -1.00         3.01 o
   7   7   3          0.33          1.54         3.09 o
   0   0   4        784.77        774.14         9.60 o
   2   0   4         66.70         57.56         2.28 o
   4   0   4         81.70         97.68         2.57 o
   6   0   4        117.78        131.05         1.88 o
   8   0   4        421.18        375.54         4.29 o
  10   0   4        183.44        177.20         3.82 o
  12   0   4         45.48         49.02         2.12 o
  14   0   4        251.70        248.71         4.57 o
  16   0   4         16.68         18.79         1.96 o
  18   0   4          7.51          8.72         1.83 o
  20   0   4         49.53         57.11         3.91 o
  22   0   4          8.59          9.95         2.77 o
  24   0   4         34.47         38.46         3.85 o
  26   0   4          2.79          6.41         3.64 o
   0   1   4       2603.85       2586.93        23.23 o
   1   1   4         24.02         23.51         0.82 o
   2   1   4        760.33        770.02         5.41 o
   3   1   4        309.80        311.91         2.59 o
   4   1   4         47.25         50.67         1.78 o
   5   1   4         94.46        104.50         1.75 o
   6   1   4         34.60         39.52         0.93 o
   7   1   4         48.99         48.49         1.09 o
   8   1   4          9.31          8.76         0.69 o
   9   1   4        136.91        151.91         2.22 o
  10   1   4        220.54        218.43         2.64 o
  11   1   4        100.58         92.30         1.69 o
  12   1   4         48.12         53.27         1.58 o
  13   1   4         19.58         19.81         1.21 o
  14   1   4         36.90         37.86         1.57 o
  15   1   4         16.11         10.86         1.17 o
  16   1   4         56.43         62.44         2.13 o
  17   1   4         14.71         14.75         1.39 o
  18   1   4         22.32         21.15         1.61 o
  19   1   4          1.73          5.23         1.64 o
  20   1   4         10.14         11.39         1.80 o
  21   1   4          6.39          5.47         1.65 o
  22   1   4          3.48          5.49         1.72 o
  23   1   4          9.48          9.86         1.93 o
  24   1   4          6.34          8.92         1.97 o
  25   1   4          0.20          3.48         2.20 o
  26   1   4          2.26          7.45         2.37 o
  27   1   4          4.09          3.51         2.60 o
   0   2   4        503.18        499.24         5.62 o
   1   2   4        429.08        432.77         3.44 o
   2   2   4          5.05          7.77         0.99 o
   3   2   4        381.67        363.06         3.29 o
   4   2   4        326.57        330.34         3.14 o
   5   2   4        236.23        238.36         2.93 o
   6   2   4         66.55         83.94         1.54 o
   7   2   4         10.16          8.24         0.78 o
   8   2   4         79.29         83.92         1.90 o
   9   2   4         23.80         25.15         1.12 o
  10   2   4         14.93         12.59         0.95 o
  11   2   4         40.61         38.03         1.41 o
  12   2   4         82.16         79.40         1.83 o
  13   2   4         40.48         46.57         1.68 o
  14   2   4          4.50          4.14         1.07 o
  15   2   4          4.62          2.96         1.28 o
  16   2   4         11.98          8.64         1.34 o
  17   2   4         31.77         34.00         1.92 o
  18   2   4         69.93         78.11         2.61 o
  19   2   4          2.59          2.26         1.29 o
  20   2   4          5.50          6.17         1.54 o
  21   2   4          0.96          0.85         1.60 o
  22   2   4         27.62         31.42         2.66 o
  23   2   4          0.41          2.37         2.35 o
  24   2   4          5.18          4.47         2.41 o
  25   2   4          2.95          0.88         2.39 o
  26   2   4          4.72          7.47         2.90 o
   0   3   4         97.55        103.67         2.99 o
   1   3   4         11.18         16.07         0.89 o
   2   3   4         52.52         59.79         1.50 o
   3   3   4         71.14         68.70         1.57 o
   4   3   4         30.68         28.57         1.18 o
   5   3   4         31.12         34.55         1.35 o
   6   3   4          4.70          5.49         0.83 o
   7   3   4         39.72         34.78         1.40 o
   8   3   4         82.72         84.29         1.99 o
   9   3   4        213.04        199.59         2.92 o
  10   3   4         74.22         75.44         2.08 o
  11   3   4        127.11        144.05         2.66 o
  12   3   4         15.63         18.61         1.48 o
  13   3   4         59.26         57.96         2.14 o
  14   3   4        131.13        144.49         3.37 o
  15   3   4          2.44          1.40         1.84 o
  16   3   4          4.10          4.82         2.12 o
  17   3   4         10.78         10.87         2.35 o
  18   3   4         12.44         16.02         2.58 o
  19   3   4          6.79          7.66         2.42 o
  20   3   4          2.26         -0.12         2.54 o
  21   3   4          2.49          1.96         2.27 o
  22   3   4          3.31          0.60         2.21 o
  23   3   4          3.55          5.22         2.53 o
  24   3   4          2.94          3.48         2.68 o
   0   4   4          2.66          0.22         1.18 o
   1   4   4          2.44          0.81         0.93 o
   2   4   4         63.49         63.88         1.75 o
   3   4   4         37.57         38.65         1.44 o
   4   4   4          2.16          2.08         0.77 o
   5   4   4         40.96         41.84         1.67 o
   6   4   4         22.19         21.44         1.47 o
   7   4   4         35.82         38.21         1.63 o
   8   4   4        135.49        135.87         3.11 o
   9   4   4         67.68         64.47         2.25 o
  10   4   4         38.54         40.59         1.99 o
  11   4   4         22.63         23.14         2.73 o
  12   4   4          8.41          6.82         1.93 o
  13   4   4         16.06         24.85         2.72 o
  14   4   4          4.73          5.49         2.20 o
  15   4   4          2.42          5.57         2.22 o
  16   4   4         20.15         21.54         2.86 o
  17   4   4          0.88         -0.43         2.80 o
  18   4   4          4.01          5.07         2.40 o
  19   4   4          3.02          2.42         2.47 o
  20   4   4          0.76          2.68         2.66 o
  21   4   4          2.61          8.57         2.88 o
  22   4   4          0.40         -1.98         2.64 o
   0   5   4         27.54         27.49         3.98 o
   1   5   4          6.72          5.68         2.18 o
   2   5   4          6.71          8.37         1.95 o
   3   5   4          0.44          1.93         1.74 o
   4   5   4         26.03         26.51         2.56 o
   5   5   4         37.62         30.32         2.59 o
   6   5   4         10.35          7.54         2.29 o
   7   5   4          1.98          0.27         1.68 o
   8   5   4          4.52         -0.22         2.03 o
   9   5   4          2.94          1.68         2.18 o
  10   5   4          1.72          6.91         2.51 o
  11   5   4          1.41          3.71         2.43 o
  12   5   4          9.38         12.64         2.79 o
  13   5   4          3.77          3.81         2.53 o
  14   5   4          5.38          7.92         2.60 o
  15   5   4          3.37          6.12         2.72 o
  16   5   4          1.69          1.92         2.75 o
  17   5   4          0.53         -2.58         2.58 o
  18   5   4          1.51          0.54         2.68 o
  19   5   4          1.22         -0.11         2.96 o
   0   6   4          3.47          4.60         2.85 o
   1   6   4          1.51         -2.02         2.02 o
   2   6   4          0.34         -1.83         1.94 o
   3   6   4          2.16          5.60         2.17 o
   4   6   4          0.17          0.82         2.00 o
   5   6   4          0.81          0.99         2.14 o
   6   6   4          6.01          2.97         2.58 o
   7   6   4          1.46         -1.01         2.52 o
   8   6   4          1.65          1.67         2.59 o
   9   6   4          1.97          1.81         2.52 o
  10   6   4          0.73         -1.12         2.50 o
  11   6   4          0.73          2.26         2.97 o
  12   6   4          0.48         -0.93         2.79 o
  13   6   4          7.42          8.86         3.30 o
   2   0   5          9.26          8.31         1.06 o
   4   0   5         93.68         72.79         3.12 o
   6   0   5         85.23         71.27         2.75 o
   8   0   5         16.53         16.87         1.17 o
  10   0   5        167.83        179.17         3.62 o
  12   0   5        161.64        186.04         4.45 o
  14   0   5          7.38          8.50         1.45 o
  16   0   5         38.87         39.16         3.94 o
  18   0   5         25.14         24.34         3.31 o
  20   0   5          6.37          6.74         2.93 o
  22   0   5         14.52          9.64         3.28 o
  24   0   5          1.77          2.23         3.13 o
   1   1   5          5.63          7.73         0.66 o
   2   1   5          9.14         11.51         0.74 o
   3   1   5         26.45         23.68         1.42 o
   4   1   5         49.79         52.06         1.34 o
   5   1   5         14.87         15.99         0.86 o
   6   1   5        133.10        131.07         1.89 o
   7   1   5         26.89         32.54         1.17 o
   8   1   5        129.37        140.06         1.98 o
   9   1   5         73.30         76.68         1.46 o
  10   1   5         79.54         87.10         2.01 o
  11   1   5          2.48          2.39         0.67 o
  12   1   5          8.44          5.58         0.80 o
  13   1   5          5.09          1.21         0.66 o
  14   1   5         12.58         14.84         1.13 o
  15   1   5         13.08         17.48         1.25 o
  16   1   5         23.12         22.37         1.78 o
  17   1   5          1.82          5.92         1.62 o
  18   1   5         25.75         29.58         3.28 o
  19   1   5         10.39         17.57         2.67 o
  20   1   5         19.83         24.72         2.56 o
  21   1   5          1.76          2.99         1.98 o
  22   1   5         18.04         21.77         2.69 o
  23   1   5          0.80          1.18         2.10 o
  24   1   5          1.43          4.05         2.25 o
  25   1   5          2.56          2.78         2.44 o
   1   2   5         24.08         25.43         1.03 o
   2   2   5        236.92        223.86         2.35 o
   3   2   5          5.54         10.25         0.75 o
   4   2   5          8.28          8.12         0.74 o
   5   2   5          0.33         -0.58         0.58 o
   6   2   5         22.78         20.98         1.00 o
   7   2   5         15.94         24.30         1.07 o
   8   2   5         33.72         40.27         1.34 o
   9   2   5         14.35         13.81         1.00 o
  10   2   5         15.23         24.15         1.30 o
  11   2   5         59.89         64.99         2.16 o
  12   2   5        126.50        134.33         3.31 o
  13   2   5         58.19         62.70         1.88 o
  14   2   5         12.14         13.46         1.29 o
  15   2   5         29.20         29.96         2.13 o
  16   2   5         23.46         20.51         2.00 o
  17   2   5         26.53         34.26         2.88 o
  18   2   5          5.50          7.22         1.78 o
  19   2   5         13.61         11.09         1.90 o
  20   2   5          6.96          9.90         1.97 o
  21   2   5          8.06         10.55         2.09 o
  22   2   5          4.47          4.79         4.12 o
  23   2   5          1.90          2.41         2.28 o
  24   2   5          4.56          2.12         2.82 o
   1   3   5         20.22         19.60         1.16 o
   2   3   5          5.71          5.25         0.90 o
   3   3   5         29.72         30.92         1.33 o
   4   3   5         50.43         61.21         1.75 o
   5   3   5         94.45        102.02         2.79 o
   6   3   5         51.12         65.51         2.41 o
   7   3   5        143.56        154.00         3.32 o
   8   3   5         59.22         62.14         2.46 o
   9   3   5         59.21         67.65         2.74 o
  10   3   5         50.74         62.58         1.99 o
  11   3   5        131.19        126.95         2.58 o
  12   3   5          4.87          5.53         1.69 o
  13   3   5         15.08         14.21         2.04 o
  14   3   5         16.86         19.12         2.66 o
  15   3   5          0.65          0.83         1.81 o
  16   3   5          7.07          4.67         2.02 o
  17   3   5         22.21         27.72         3.28 o
  18   3   5          0.87          2.90         2.06 o
  19   3   5          4.00          9.19         2.37 o
  20   3   5          2.03         -1.06         2.19 o
  21   3   5          1.94         -0.27         2.54 o
  22   3   5          1.47          1.58         2.38 o
  23   3   5          1.63          2.91         3.42 o
   1   4   5          6.38          5.22         1.05 o
   2   4   5         17.49         14.85         1.21 o
   3   4   5          2.13          3.02         1.05 o
   4   4   5         39.08         39.49         1.72 o
   5   4   5         12.93         16.95         1.49 o
   6   4   5         27.72         32.38         2.09 o
   7   4   5         79.75         99.59         3.98 o
   8   4   5         18.05         23.34         2.53 o
   9   4   5          1.61          3.16         2.07 o
  10   4   5          9.29          6.33         2.24 o
  11   4   5          2.31         -0.27         1.98 o
  12   4   5         13.73         11.36         2.44 o
  13   4   5          1.91          2.63         2.03 o
  14   4   5          7.05          7.32         2.33 o
  15   4   5         10.23          9.31         3.57 o
  16   4   5          1.05          1.70         2.26 o
  17   4   5          0.96         -0.97         2.19 o
  18   4   5          2.03         -0.33         2.26 o
  19   4   5          0.28          2.15         2.40 o
  20   4   5          4.03          7.30         2.82 o
   1   5   5          4.48          3.59         1.76 o
   2   5   5          2.77          6.55         1.80 o
   3   5   5          7.09          9.28         2.03 o
   4   5   5          9.82          9.57         2.03 o
   5   5   5          2.22          6.36         1.97 o
   6   5   5          8.78          7.08         2.02 o
   7   5   5          0.66          0.92         2.08 o
   8   5   5          0.54         -0.82         2.14 o
   9   5   5          0.02         -0.95         2.19 o
  10   5   5          0.26         -2.11         2.11 o
  11   5   5          4.60          6.31         2.59 o
  12   5   5          4.90          6.58         2.55 o
  13   5   5          0.65          6.30         3.09 o
  14   5   5          0.04         -1.99         2.32 o
  15   5   5          2.05          2.50         2.55 o
  16   5   5          4.58          5.66         3.08 o
   1   6   5          2.19          4.48         2.07 o
   2   6   5          0.41          0.40         2.02 o
   3   6   5          0.69          1.39         2.32 o
   4   6   5          1.95          3.22         2.24 o
   5   6   5          2.06          2.99         2.30 o
   6   6   5          1.98          2.04         2.70 o
   7   6   5          6.91          7.18         2.93 o
   8   6   5          2.29          0.32         2.83 o
   9   6   5          0.10         -0.59         2.68 o
  10   6   5          1.25         -2.04         2.82 o
   2   0   6         58.46         60.24         1.99 o
   4   0   6         59.79         56.78         3.20 o
   6   0   6         22.16         21.45         2.91 o
   8   0   6         29.89         33.55         4.14 o
  10   0   6         44.88         33.70         2.81 o
  12   0   6         25.69         24.07         1.29 o
  14   0   6         12.92         17.03         1.55 o
  16   0   6          8.45          4.85         2.11 o
  18   0   6          0.93         -1.84         1.84 o
  20   0   6          5.41          8.86         2.81 o
  22   0   6          1.10          4.79         2.88 o
   0   1   6        168.67        158.49         3.31 o
   1   1   6         11.13         11.55         0.83 o
   2   1   6         26.69         26.46         1.28 o
   3   1   6         19.15         17.37         0.82 o
   4   1   6         39.35         42.07         2.44 o
   5   1   6         32.09         21.40         1.77 o
   6   1   6         33.50         30.37         1.24 o
   7   1   6          1.25          0.28         0.72 o
   8   1   6          4.89          6.23         0.97 o
   9   1   6         17.57         13.01         0.96 o
  10   1   6          2.27          1.08         0.79 o
  11   1   6         12.26          7.77         0.62 o
  12   1   6         24.95         23.76         1.11 o
  13   1   6          9.98          9.07         1.03 o
  14   1   6         12.54         10.52         1.40 o
  15   1   6          7.18          5.21         1.37 o
  16   1   6          8.71         12.91         1.67 o
  17   1   6          4.62          4.78         1.56 o
  18   1   6         17.04         20.76         2.02 o
  19   1   6          0.06          2.63         1.64 o
  20   1   6          0.75          1.64         1.78 o
  21   1   6          0.26          3.08         1.75 o
  22   1   6          0.01          2.72         1.83 o
  23   1   6          2.85          3.33         2.02 o
   0   2   6         78.66         84.42         2.45 o
   1   2   6         42.41         39.63         1.16 o
   2   2   6         94.12         87.10         1.51 o
   3   2   6         31.60         34.47         1.07 o
   4   2   6         47.36         47.03         1.29 o
   5   2   6          6.92          3.07         0.75 o
   6   2   6         12.27         10.47         1.28 o
   7   2   6          5.28          2.54         0.59 o
   8   2   6         24.65         28.03         1.19 o
   9   2   6         84.28         82.96         1.72 o
  10   2   6         16.60         16.93         1.56 o
  11   2   6          2.87          2.63         0.89 o
  12   2   6         19.22         19.08         1.64 o
  13   2   6          3.01          2.45         1.31 o
  14   2   6         13.05         12.79         1.62 o
  15   2   6          8.50          8.30         1.59 o
  16   2   6          1.96          1.20         1.50 o
  17   2   6          6.28          9.63         1.74 o
  18   2   6         10.66          8.42         1.88 o
  19   2   6          2.45          3.96         1.73 o
  20   2   6          4.67          3.53         2.00 o
  21   2   6          1.39          3.46         2.11 o
  22   2   6          5.81          5.61         2.27 o
   0   3   6         14.56         13.71         1.52 o
   1   3   6         11.71         10.27         1.10 o
   2   3   6         21.09         21.19         1.32 o
   3   3   6          2.40          3.51         0.86 o
   4   3   6         11.17         11.41         1.04 o
   5   3   6          7.11          6.88         1.15 o
   6   3   6         16.99         19.19         1.48 o
   7   3   6          5.83          4.47         1.49 o
   8   3   6         20.89         16.33         1.91 o
   9   3   6         34.91         33.50         2.31 o
  10   3   6          1.10          2.84         1.61 o
  11   3   6         15.74         16.46         2.03 o
  12   3   6          0.85          1.36         2.09 o
  13   3   6          8.80         14.48         2.68 o
  14   3   6         17.48         23.34         3.03 o
  15   3   6          1.83          0.52         1.86 o
  16   3   6          5.52          6.50         2.06 o
  17   3   6          1.24          0.32         2.00 o
  18   3   6          2.51          3.94         2.10 o
  19   3   6          0.60          2.94         2.21 o
  20   3   6          0.99         -0.39         2.23 o
   0   4   6         10.70         15.65         2.79 o
   1   4   6          8.64          7.14         1.67 o
   2   4   6          1.46          3.22         1.62 o
   3   4   6          1.29          1.23         1.50 o
   4   4   6          2.51          1.63         1.51 o
   5   4   6         23.19         21.89         2.07 o
   6   4   6          0.20         -0.71         1.61 o
   7   4   6          2.27          4.28         1.87 o
   8   4   6          5.33          5.51         2.54 o
   9   4   6          5.59          2.67         2.02 o
  10   4   6          5.37          7.31         2.20 o
  11   4   6          3.50          2.23         1.97 o
  12   4   6          3.91          6.99         2.27 o
  13   4   6          1.49          3.34         2.13 o
  14   4   6          2.26          4.30         2.20 o
  15   4   6          0.98         -1.24         2.19 o
  16   4   6          2.18          2.03         2.36 o
  17   4   6          2.37          4.87         2.73 o
   0   5   6          8.07          7.12         3.41 o
   1   5   6          1.20         -0.93         1.70 o
   2   5   6          1.62         -0.01         1.68 o
   3   5   6          0.87         -1.66         1.66 o
   4   5   6          3.25         -0.46         1.74 o
   5   5   6          1.93          0.92         1.76 o
   6   5   6          5.34          5.79         2.12 o
   7   5   6          2.26          2.66         2.26 o
   8   5   6          1.58         -2.10         2.10 o
   9   5   6          0.57         -0.69         2.16 o
  10   5   6          0.85          0.34         2.39 o
  11   5   6          0.49          3.46         2.63 o
  12   5   6          3.09          1.05         2.45 o
  13   5   6          4.74          8.23         2.89 o
   0   6   6          4.21          5.57         3.32 o
   1   6   6          1.27         -0.02         2.18 o
   2   6   6          1.87          0.41         2.16 o
   2   0   7        239.93        245.92         4.37 o
   4   0   7        176.41        175.04         4.05 o
   6   0   7         92.75        101.43         4.37 o
   8   0   7         47.32         44.88         5.40 o
  10   0   7         50.41         50.70         4.39 o
  12   0   7          7.55         10.52         3.05 o
  14   0   7         10.01         11.54         3.32 o
  16   0   7          2.42          1.84         1.38 o
  18   0   7          5.13          3.47         1.89 o
  20   0   7          9.46         10.11         2.38 o
   1   1   7         86.53         90.09         4.61 o
   2   1   7         90.34         84.45         2.68 o
   3   1   7         17.57         21.48         1.26 o
   4   1   7          9.31          8.71         1.68 o
   5   1   7         26.63         22.48         1.97 o
   6   1   7          2.04          1.05         1.31 o
   7   1   7         25.71         29.41         2.97 o
   8   1   7         69.22         79.15         3.37 o
   9   1   7         22.85         27.81         2.40 o
  10   1   7         14.21         19.36         2.29 o
  11   1   7         10.14         10.67         2.15 o
  12   1   7         23.57         21.48         2.09 o
  13   1   7          0.62          2.45         1.15 o
  14   1   7          4.46          6.79         2.19 o
  15   1   7          2.13          1.76         1.40 o
  16   1   7          3.91          3.07         1.49 o
  17   1   7          0.78          0.66         1.65 o
  18   1   7          1.63          3.01         1.78 o
  19   1   7          0.51          1.04         1.96 o
  20   1   7          1.59         -0.80         1.89 o
   1   2   7         17.95         19.35         1.40 o
   2   2   7         32.15         31.88         1.40 o
   3   2   7          8.53         10.81         1.11 o
   4   2   7         28.74         34.01         1.84 o
   5   2   7         22.10         23.34         3.32 o
   6   2   7          0.63         -0.36         1.24 o
   7   2   7          8.96          7.84         1.90 o
   8   2   7          8.72         12.19         1.68 o
   9   2   7          7.82          6.03         1.59 o
  10   2   7         18.85         25.78         2.15 o
  11   2   7         19.35         26.62         2.25 o
  12   2   7          8.81          5.29         1.99 o
  13   2   7          9.76          8.56         2.07 o
  14   2   7          1.13         -0.94         3.07 o
  15   2   7          0.64          2.63         2.05 o
  16   2   7          2.06          3.25         1.84 o
  17   2   7          1.84          1.45         1.98 o
  18   2   7          2.71          0.05         1.95 o
  19   2   7          2.39         -0.42         2.42 o
   1   3   7         28.94         23.90         1.72 o
   2   3   7          0.43          1.64         1.23 o
   3   3   7         12.61         12.42         1.47 o
   4   3   7          6.42          6.37         1.37 o
   5   3   7         12.60         17.20         1.70 o
   6   3   7         16.73         15.27         1.53 o
   7   3   7         13.58         16.22         1.56 o
   8   3   7          1.11         -0.55         1.72 o
   9   3   7          0.37         -1.61         1.61 o
  10   3   7          1.64          3.01         1.28 o
  11   3   7         11.41         10.38         1.57 o
  12   3   7          1.07          0.65         1.34 o
  13   3   7          1.19          2.66         1.52 o
  14   3   7          0.47          1.43         1.64 o
  15   3   7          2.25          2.79         2.34 o
  16   3   7          2.86          1.12         2.38 o
  17   3   7          0.78          2.36         2.58 o
   1   4   7          0.52          0.79         1.55 o
   2   4   7          7.05          7.89         1.72 o
   3   4   7          1.47          2.06         1.61 o
   4   4   7          3.43         -0.19         1.58 o
   5   4   7          0.22         -0.53         1.66 o
   6   4   7          0.28          0.90         1.67 o
   7   4   7          7.58          7.20         1.93 o
   8   4   7          2.21          4.27         1.81 o
   9   4   7          1.30          0.71         1.83 o
  10   4   7          0.71         -0.19         1.75 o
  11   4   7          1.00          2.22         1.79 o
  12   4   7          0.57          2.80         2.07 o
  13   4   7          0.49         -0.89         2.06 o
  14   4   7          0.67         -0.82         3.08 o
   1   5   7          0.54         -0.97         1.80 o
   2   5   7          1.51          1.80         1.88 o
   3   5   7          0.16          2.11         1.96 o
   4   5   7          3.88          8.21         2.10 o
   5   5   7          1.36          1.26         2.39 o
   6   5   7          2.14          2.14         2.30 o
   7   5   7          1.46          0.61         2.26 o
   4   0   8          1.04          1.43         1.59 o
   6   0   8         14.00         18.20         2.67 o
   8   0   8          6.07          1.43         2.78 o
  10   0   8          9.86          5.96         2.88 o
  12   0   8          4.70          5.69         3.20 o
  14   0   8         12.62         12.80         3.57 o
  16   0   8          1.44         -0.93         3.25 o
   2   1   8          8.04          6.83         1.59 o
   3   1   8          2.18          0.62         4.21 o
   4   1   8          0.93          0.83         1.21 o
   5   1   8          6.39          8.55         2.69 o
   6   1   8         14.20         15.37         2.00 o
   7   1   8          0.71          2.46         1.77 o
   8   1   8         34.50         37.82         5.73 o
   9   1   8         17.48         23.56         2.71 o
  10   1   8         12.29         16.95         2.61 o
  11   1   8          8.40         15.52         2.42 o
  12   1   8          1.24         -0.69         1.96 o
  13   1   8          1.41          4.46         2.23 o
  14   1   8          0.70         -0.04         2.10 o
  15   1   8          0.85          0.28         2.20 o
  16   1   8          0.53          1.80         2.43 o
  17   1   8          0.47          1.31         2.81 o
   0   2   8          1.60          2.38         1.90 o
   1   2   8         10.38         10.11         1.66 o
   2   2   8          6.11          8.86         1.56 o
   3   2   8         14.83         18.57         1.35 o
   4   2   8          6.47         10.03         1.54 o
   5   2   8         16.87         14.69         2.21 o
   6   2   8          7.57         11.15         2.21 o
   7   2   8          6.12          4.17         2.15 o
   8   2   8         12.63          9.82         2.46 o
   9   2   8          5.87         11.32         2.56 o
  10   2   8          3.41          2.00         2.60 o
  11   2   8          9.04         12.11         2.80 o
  12   2   8          0.86          5.03         2.64 o
  13   2   8          2.68          4.33         2.82 o
  14   2   8          2.50          2.74         3.14 o
  15   2   8          0.96          1.73         3.20 o
   0   3   8          4.70          6.20         2.88 o
   1   3   8          5.30          5.01         1.51 o
   2   3   8          7.52          6.92         1.75 o
   3   3   8          0.04         -1.46         1.53 o
   4   3   8          3.83          4.64         1.76 o
   5   3   8          0.94          1.76         1.76 o
   6   3   8          2.53          1.98         1.75 o
   7   3   8          0.04          0.03         1.63 o
   8   3   8          1.49          1.18         1.75 o
   9   3   8          3.86          2.75         1.82 o
  10   3   8          1.91          0.96         2.04 o
  11   3   8          0.86         -0.36         2.00 o
  12   3   8          0.17          1.07         2.16 o
   0   4   8          2.82          1.04         5.16 o
   1   4   8          0.40         -1.70         1.70 o
   2   4   8          0.20         -0.70         1.79 o
   3   4   8          1.27          2.23         2.13 o
   4   4   8          0.16         -0.91         3.00 o
   5   4   8          1.85          0.65         2.17 o
   6   4   8          0.11         -0.10         2.37 o
   7   4   8          0.63          2.79         2.36 o
   8   0   9          8.60          9.37         3.33 o
  10   0   9          5.52          6.44         3.12 o
  12   0   9          1.33          1.59         3.81 o
   5   1   9          2.40         -1.59         5.08 o
   6   1   9          6.11          6.82         2.47 o
   7   1   9          1.06          3.62         3.97 o
   8   1   9          2.88          3.17         3.17 o
   9   1   9          3.20         -0.39         2.19 o
  10   1   9          1.50          5.56         2.58 o
  11   1   9          3.50          4.81         2.75 o
   4   2   9          0.47          3.33         2.70 o
   5   2   9          3.64          3.02         3.02 o
   6   2   9          2.58         -0.32         3.02 o
   7   2   9          1.55          2.38         3.33 o
   8   2   9          0.20         -0.16         3.49 o
   9   2   9          2.27          5.40         3.49 o
   1   3   9          5.41          2.54         3.33 o
   2   3   9          0.46          0.00         3.17 o
                                                
